# Supplementary material for: Microarray platform consistency is revealed by biologically functional analysis of gene expression profiles
Source: BMC Bioinformatics. 2009 Oct 8;10(Suppl 11):S12. doi: 10.1186/1471-2105-10-S11-S12 (PMC3226184; doi:10.1186/1471-2105-10-S11-S12)
Supplement: Additional file 1 — Differentially Expressed Genes from 5 platforms/sites. [file 1471-2105-10-S11-S12-S1.xls]

## Sheet: Sheet1
Additional table 1: Differentially Expressed Genes of 5 platforms/sites
Entrez Gene ID	GENEME	q value (False Discovery Rate, %)
		AFX_1	AFX_2	ABI	AG1	GEH
101	ADAM8			0
978	CDA			0.2107
1033	CDKN3			0.5786
1521	CTSW			0.2107
3625	INHBB			0
3909	LAMA3			0
3911	LAMA5			0
4058	LTK			0
4913	NTHL1			0.3409
5575	PRKAR1B			0
7318	UBE1L			0.5786
8544	PIR			0
8824	CES2			0
9282	CRSP2			0.3409
9636	G1P2			0.5786
10198	MPHOSPH9			0.5786
10257	ABCC4			0.5786
11000	SLC27A3			0
11213	IRAK3			0.7959
12229	Btk			0.5786
12298	Cacnb4			0.4174
12501	Cd3e			0
12502	Cd3g			0
12592	Cdx4			0.4174
13611	Edg6			0
13836	Epha2			0.4174
13848	Ephb6			0.2107
14702	Gng2			0.3409
14859	Gsta3			0
14869	Gstp2			0
15407	Hoxb1			0.7959
15436	Hoxd4			0
15939	Ier5			0
15944	Irgm			0.7959
16145	Igtp			0.4174
16668	Krt1-18			0.4174
16780	Lamb3			0.2107
16782	Lamc2			0
16820	Lcn3			0
16976	Lrpap1			0.3409
17060	Blnk			0.7959
17133	Maff			0.2107
17246	Mdm2			0
17390	Mmp2			0
17537	Mrg2			0
17768	Mthfd2			0
17769	Mthfr			0
17937	b2			0.4174
18143	Npas2			0.5786
18414	Osmr			0.2107
18587	Pde6b			0.5786
18844	Plx1			0.7959
18985	Pou2af1			0.5786
19024	Ppfibp2			0.3409
19041	Ppl			0.4174
19171	Psmb10			0.7959
19296	Pvt1			0
19415	Rasal1			0.3409
19716	Rex3			0
19731	Rgl1			0.3409
20085	Rps19			0
20195	S100a11			0
20348	Sema3c			0.3409
20556	Slfn2			0.5786
20745	Spock1			0
21923	Tnc			0.5786
22029	Traf1			0.7959
22062	Trp73			0
22271	Upp1			0.2107
22409	Wnt10a			0
22413	Wnt2			0.7959
22422	Wnt7b			0.7959
22722	Zfp64			0.7959
24153	A2m	0	0		0	0
24162	Acp2					0.2488
24166	Adcyap1					0.7666
24167	Adcyap1r1					0.3813
24176	Adrb2					0.9466
24179	Agt	0.5646				0.4991
24184	Ak2					0.8566
24185	Akt1	0.4535
24192	Akr1b4	0.4916	0.2652			0.11445
24208	Ar	0.6683				0.16285
24209	Ascl2				0.4258	0.0457
24210	Asgr1					0.6274
24212	Atp1a2					0.47985
24215	Atp2b2					0.9466
24223	B2m	0.2762	0.4236		0	0
24225	Bdnf	0.5646	0.6765
24230	Bzrp					0.4991
24231	C2	0.1422	0		0	0
24232	C3	0.2762	0.4236		0.5357	0.0457
24233	C4a			0.3409	0.1796	0
24235	C4bpa	0.5646	0.2652
24239	Cac1c	0.1504		0.5786		0.24955
24245	Camk2b					0.0769
24247	Casr	0.7577	0.9023			0.8566
24250	Cbs	0.7577				0.8566
24251	Cd53	0.2762	0.4236			0
24257	Cgm4					0.152
24261	Chrnb1					0
24268	Cp	0	0		0.141933	0
24282	Csh1v					0.3813
24296	Cyp1a1		0.9023			0.6274
24297	Cyp1a2			0.7959
24298	Cyp21a1	0.8876				0.1059
24307	Cyp4b1					0.152
24312	Dhfr					0.4991
24314	Nqo1	0	0	0		0
24323	Edn1					0.9466
24333	Eno1					0.9466
24334	Eno2	0	0	0	0	0
24356	Ets1	0.3165	0.5734			0.0457
24362	Fbp1					0.3813
24366	Fgb	0.2762	0.1702	0.3409	0	0.7666
24377	G6pdx	0	0.1702	0	0.23945	0.152
24384	Gc	0.1285	0.3888	0.7959	0.2993	0.0598
24388	Gfi1					0.4991
24390	B4galt1					0.9466
24392	Gja1	0.1504	0.1702		0.1796	0.02285
24398	Gls					0.9466
24399	Glud1	0.6683	0.9023	0.7959		0.9466
24400	Gnb1	0.4916				0.6274
24412	Grin2d					0.2488
24423	Gstm1	0	0	0	0	0
24424	Gstm2	0.2694	0.1702	0	0.8154	0.4991
24426	Gstp1				0.8154
24434	Gusb					0.4991
24439	Hagh					0.7666
24443	Hdc					0.6274
24446	Hgf	0.2762
24451	Hmox1		0.4236			0
24471	Hspb1	0	0	0.5786	0.2993	0.0457
24481	Ifnb1					0.9466
24482	Igf1	0.4535				0.6274
24493	Il1a	0.8876
24498	Il6		0.354			0.9466
24499	Il6ra	0.8876				0.56985
24508	Irf1	0.2762	0.2652	0.3409	0.93	0
24511	Itgb1	0.8876
24513	Ivd					0.3128
24518	Jund					0.7666
24521	Kcnj1					0.7666
24522	Znf354a			0.5786		0.4991
24525	Kras2			0.2107
24533	Ldha	0.2762	0.4236	0.4174	0.93	0.40615
24551	Mdh1	0.5646	0.9023			0.0598
24552	Me1	0.8876	0.9023			0.3813
24567	Mt1a			0.4174
24575	Mx1	0.5646	0.4374			0.0769
24577	Myc					0.7666
24585	Myl3					0.25295
24586	Ncam1					0.52866
24587	Nefh			0.4174
24588	Nef3	0.3309	0.4236	0	0.2993	0
24590	Mme					0.1931
24591	Neu1		0.7813	0.3409
24600	Nos3					0.6274
24609	Odc1	0.257	0.4236		0	0
24615	S100a4	0.2762	0.2652	0	0.14965	0
24618	Pap	0.8876	0.9023			0.152
24620	Reg3g					0.3128
24627	Pde4d					0.3813
24629	Pdgfrb	0.4916				0.1931
24631	Pem					0.7666
24638	Pfkfb1					0.7666
24645	Pgm1					0.7666
24646	Abcb1a /// Abcb1b	0	0	0	0	0
24651	Pklr	0.5443	0.7813	0	0.93	0.0598
24655	Plcd1					0.152
24660	Pmp22					0.1036
24667	Ppm1b					0.3813
24678	Pkib	0.0752	0	0.4174	0	0
24684	Prlr	0.61645	0.9023			0.28675
24686	Prnp	0.1504	0.1702		0	0
24689	Prps2	0.4535				0.41025
24693	Ptgs1	0.4535	0.5734			0.1931
24699	Ptprc	0.5785	0.53625			0
24708	Rb1					0.6274
24710	Rbp2	0.1504				0.1931
24718	Reln					0.9466
24737	RT1-Aw2	0.3593	0.53625		0.449125	0
24747	RT1-M3	0	0.1702	0	0
24750	RT1-N3	0.1504			0.8154	0.0457
24769	Sct			0.3409		0.9466
24770	Ccl2	0.4916	0.4374		0.1796	0.3128
24775	Shbg					0.7666
24779	Slc4a1	0.3665	0.4374		0.6795	0.1762
24781	Slc4a3					0.3813
24784	Slc9a3	0.8876	0.9023			0.1931
24791	Sparc		0.7813			0.6274
24795	Serpi3n	0	0		0	0
24800	Sts					0.7666
24804	Syp					0.7666
24811	Tap1	0	0	0	0	0
24812	Tap2	0.1504	0.2652			0.09655
24817	Tcf1				0.1796	0.4991
24820	Tcrb	0.2762	0.9023
24821	Tcrg					0
24831	Thrb					0.1036
24833	Spink1	0.8876	0.6765	0.7959		0.3813
24835	Tnf				0
24837	Tnnt2	0.3165				0
24838	Tnnt3					0.4991
24842	Tp53		0.9023			0.9466
24851	Tpm1	0.387525	0.4459	0.7959	0.31	0
24852	Tpm4	0.48335	0.4733			0.0457
24854	Clu	0	0	0	0	0
24886	Tbxas1					0
24887	Bax	0.5646	0.7813	0	0.93	0.0457
24889	Cckar	0.6683				0.4991
24890	Esr1	0.4916	0.5734		0.4258	0.1059
24895	Cyp2a2				0
24906	LOC24906					0.30135
24912	Sult2a1					0.24245
24914	Lox		0.4374		0.4258	0.0769
24915	Ril					0.9466
24918	Stat5a		0.4374	0	0	0
24930	Cd8a				0.6795	0.0457
24931	Cd8b		0			0
24932	Cd4					0.6274
24934	Nkrp2				0.93	0.0457
24953	Gcgr	0.5646	0.3025		0	0.0299
24957	Glul					0.7666
24962	Cth					0.7666
24967	Psmb9	0	0	0	0	0
24968	Psmb8	0	0	0	0	0
24974	RT1-A2 /// RT1-A3	0.1504	0.6765		0.2993
24984	RT1-DOa					0.0457
25008	Lta					0.0457
25014	Acat1					0.6274
25017	Myo5a					0.4991
25021	Itgam	0.2694
25022	Fgfr2	0.7577				0.63285
25023	Prkcb1	0.7577	0.9023		0.8154	0.0457
25024	Gipr					0.0457
25043	Eln					0.9466
25044	Sds	0.3309	0.4236	0.3409		0
25052	Prss2					0.2488
25054	Ntrk2					0.6274
25059	Hk2					0.0457
25060	Hk3			0	0.6795	0
25066	PVR	0	0	0	0	0.03845
25073	Scarb1	0.8876	0.9023		0.93	0.0457
25083	Adra2a		0.5734			0.34705
25084	Il4r					0.9466
25095	Ampd3	0.6683
25100	Foxa3					0.0769
25104	Pc					0.547067
25106	Rgn	0.2694	0.354	0	0	0
25114	Fgfr4	0.8876				0.7666
25123	Tagln					0.7666
25124	Stat1	0.5281	0.60935			0.6274
25126	Stat5b					0.9466
25128	Umod					0.0598
25145	Cd24	0.8876		0.2107	0.93	0.3128
25147	Cyp19a1	0.4021
25156	Vav1		0.9023			0
25163	Cdkn2a	0.6683	0.6765			0.7666
25164	Cdkn2b	0.7577			0.4258	0
25166	Casp1				0.6795	0
25177	Fhl1	0.35525	0.7813			0
25181	Bgn	0.2694	0.4236		0.6795	0.1931
25186	Efnb1					0.2488
25196	Inhbb	0.5646	0.354			0
25197	St6gal1	0.7577
25203	Ccnb1	0.8876				0.3813
25204	Pcsk1					0.7666
25205	Il6st					0.66395
25206	Gucy1b2	0.3309	0.6765	0.3409	0	0
25211	Lyz	0.1504	0.1702	0.7959	0	0
25216	Sdc1	0.3839	0.1702		0	0
25217	Tapbp		0.523			0.0769
25227	Arsb					0.0457
25232	Tyro3					0.3128
25235	Ghr	0.6896	0.66985			0.395433
25248	Cnr1	0.4535	0.4374			0
25257	Gamt	0.8876
25267	Pdgfra					0.2488
25270	Abcd3					0.9466
25272	Mapk10			0.4174		0.0518
25273	Smo	0.6683
25275	Cnp1	0.23345	0.1702	0.4174	0	0
25279	Cyp24a1			0	0	0
25280	Siat8a					0.9466
25283	Gclc					0.5077
25284	Amacr					0.40595
25288	Acsl1	0.8876				0.697
25290	Alox5	0.7577		0.4174	0	0.40595
25291	Anxa3	0.2762	0.4374		0.596367	0.35215
25296	Bmp4	0.7577				0.9466
25297	Cacnb3	0.4535			0.4258	0
25298	Cck					0.0769
25303	Abcc2	0	0	0	0	0.0769
25304	Comp					0.3128
25313	Egf					0.3813
25314	Emp1					0.3813
25317	Fgf1					0.7666
25321	Ghrhr	0.7577	0.9023			0.4991
25326	Jak3					0.40595
25332	Mgmt	0	0	0	0	0
25333	Mgp	0.4535	0.523		0.93	0.5077
25335	Mmp7	0				0
25341	Tnfrsf11b	0.5646	0.4374			0.1931
25346	Ros1	0	0.3025	0	0	0.0518
25351	Slc2a2	0.7577
25353	Spp1	0	0	0	0	0.4733
25358	Timp3					0.3128
25361	Vcam1	0.4535	0.523		0.93	0.1194
25362	Slc30a2	0.7577		0.5786		0.3128
25368	Adk			0.5786
25369	Adora2a	0.6683
25372	Adrbk2					0.1931
25380	Anxa1	0.2762	0.4374		0.3027	0.0457
25383	Apobec1		0.354		0.93	0.1931
25385	Tnfsf6					0.7666
25388	Arrb2		0.7813
25390	Atp1b3					0.152
25399	Cac2d1					0.7666
25401	Cart1	0.5646	0.4374		0.6795	0
25402	Casp3	0.33575	0.3038	0.4174	0.1796	0
25405	Ccng1	0	0	0	0	0
25406	Cd44	0.0752	0		0	0
25408	Cd80			0.2107
25409	Cdh6	0.5646
25411	Cnga2					0.3813
25418	Dpysl3					0.0457
25423	Ctsc					0.40615
25424	Ctse	0.4916			0	0
25426	Cyp1b1	0.4021
25433	Dtr			0.7959
25439	F2r					0.63285
25445	Fosl1	0.4916	0.1702	0	0	0.02285
25448	Fshprh1					0.1036
25450	Gabrb1					0.3813
25454	Gfra1	0.5646		0	0.93	0.0598
25458	Gss					0.3128
25460	Hmmr		0.5734			0.1931
25464	Icam1	0	0	0.3409	0	0
25468	Kc2					0.0457
25471	Kcne1	0.8876	0.9023			0.2488
25474	Lgals4					0.2488
25476	Lgals9	0.8876				0.1931
25478	Man2a1					0.4991
25492	Nfia	0.4916				0.9466
25496	Notch1	0.4535	0.1702			0.09885
25498	Npm1	0.6683				0.6274
25509	Pax6					0.6274
25513	Pik3r1					0.3128
25514	Lypla1					0.7666
25515	Plk1		0.5734			0.7666
25517	Pou1f1					0.9466
25528	Ptpns1	0.2694	0.4236		0.4258	0.1931
25529	Ptprd	0.50905				0.5977
25539	Sag					0.6274
25542	Ccl3				0.93	0.3813
25545	Sepw1		0.9023			0.0769
25546	Shox2	0.7577
25550	Slc1a1	0.41125	0.9023			0.6274
25553	Slc6a4	0.8876	0.5734	0		0.0518
25554	Si2					0.3128
25558	Stxbp1		0.1702
25559	Abcc8	0	0.2459	0	0	0
25561	Sycp3					0.1278
25563	Tff3	0.257	0.2459	0.3409	0	0.0299
25564	Tgfb1i4				0.33975	0.1036
25566	Tmod1	0.8876				0.4402
25572	Tnfrsf4					0
25576	Ywhah					0.1036
25586	Alpl	0.5646	0.523	0.4174		0.6274
25591	Parp1	0.6683
25592	Agrn	0.4021	0.2652			0.1931
25593	Hcrtr1					0.0769
25599	Cd74					0.4701
25602	Tnxa	0.5646	0.9023
25603	LOC294446 /// LOC681252 /// Marcks	0.4916
25605	Hcrtr2					0
25612	Asns	0.1504	0	0	0	0
25613	Ptprz1	0	0.2615
25615	Sdc2	0.3665	0.6765			0.0817
25618	Acadsb	0.7577				0.3128
25621	Cd81	0.6683	0.5734			0.1036
25625	Tnfrsf1a	0.1504	0	0.4174	0	0.697
25626	Krt2-8		0.7813
25634	G6pc	0.8876		0.7959		0.9466
25639	Fkbp1a		0.9023			0.5967
25641	Igfbp6	0.23345	0.2615		0	0.0769
25645	Adrb3					0.3128
25647	Il7	0.7577	0.5734			0
25648	Slc7a1	0.4535	0.9023			0.2724
25651	Selp					0.6274
25656	Guca2a	0.1504	0.2652		0	0
25659	Khk					0.9466
25661	Fn1	0	0	0	0	0.166367
25668	Cd38	0.6683	0.4374			0.03845
25669	Cpe	0.7577
25673	Anxa5	0.2762	0.2652	0.5786		0.02285
25679	Itpr3	0.2694	0.2652	0.4174	0.36255	0
25682	Ppard			0.2107		0.0769
25683	Col12a1	0.61645
25685	Igfbp1					0.7666
25687	Cald1					0.0457
25692	Plat	0.4535				0.3813
25693	Slc18a1	0.4916
25694	Has2					0.3128
25695	Cebpd					0.4991
25705	Tcf8					0.152
25706	Cckbr					0.6274
25707	Cntf	0.6683	0.7813	0.7959		0.0457
25710	Cd3d	0.2762	0		0.8154	0
25713	Itgb7					0.4991
25716	Syt1					0
25717	Tgfb3					0.7666
25724	Itgb4	0	0	0	0	0
25725	Prkar1a	0.8876
25727	Mep1b					0.4991
25728	Apoe	0.4535	0.523		0.93	0.5977
25729	Ccne1	0.4535				0.02285
25734	Hck	0.5646			0.6795	0.0457
25735	Hnf4a					0.6274
25740	Gz					0.6274
25745	Myh9	0.7577	0.2867			0.2488
25746	Il2rb					0.0457
26204	COX3				0.6795
26285	CLDN17			0.3409
26362	Axl			0.7959
26363	Btd			0.4174
26586	CKAP2			0
26921	Map4k4			0
27139	Rps26					0.9466
27244	SESN1			0.5786
29132	Atp1a4	0.3309	0.6765	0	0.8154	0
29135	Hpn	0.7577
29139	Dcn	0.1504	0.1702	0.7959	0.1796	0.0457
29140	Snn			0.4174		0.7666
29147	Jag2	0.2694	0.9023			0.3128
29149	Strn					0.7666
29154	Capn2					0.0457
29168	Ubd	0.1504	0	0	0	0
29172	Aqp8	0.8876	0.523			0
29175	Ctsk	0.6683	0.9023		0.6795	0.1931
29185	Cd37	0.6683				0.03845
29187	Cd69	0.2762	0.4374			0
29199	Hfe		0			0.0769
29200	Inhba			0.3409	0
29201	Ctf1					0.3128
29206	Nsep1					0.9466
29214	Tubb5	0.3839	0.2867			0.03845
29218	Rcn2					0.4991
29219	Snca	0	0			0.6274
29220	Thbs4					0.0769
29223	Ak3l1	0.2694				0.37395
29224	Cbr1					0
29225	RGD:621508	0.6683	0.6765	0.2107	0.2993	0
29232	Clcn2	0.7577				0.2488
29234	Galr2					0.152
29236	Lamr1					0.152
29237	Penk1		0.1702			0.0457
29238	Drd3		0.6765
29248	Tnni3					0.1931
29254	Mgll	0.7261				0.737433
29259	Sell					0.33655
29260	Tlr4				0.6795
29261	Tyms		0.6765	0.3409		0.0769
29264	Cyln2	0.2762	0.2652	0.7959	0	0
29266	Mcpt2					0.2488
29276	Csrp1	0.5646	0.6765			0.7666
29277	Cyp2c	0	0	0	0	0
29287	Rps19	0.1504
29290	Adora1	0.6683			0.3027	0
29301	Hal	0.4916
29304	Rps6			0.4174		0.9466
29308	RGD:2152	0.4916	0.354	0	0.8154	0
29316	Adora2b				0.6795	0.56325
29317	RGD:61950					0.3833
29322	Plcb3					0.7666
29326	Gpx2	0	0	0	0.26785	0
29348	Fgf7					0.3128
29357	Smad2	0.8876	0.4374
29360	Sepp1		0.523
29366	Serpine2					0.4991
29373	Bmp2	0.8876
29384	H2afy					0.6274
29388	Tnni1					0.1036
29389	Tnni2					0.1036
29393	Col1a1	0.62465	0.2652		0.2993	0.42175
29394	Gcm1	0.6683	0.7813			0.2488
29395	Hmgb2					0.3813
29398	Stk10	0.6683				0.1931
29408	Tas1r2					0.4991
29413	Adra1d	0	0	0.4174	0	0.9466
29414	Akt3	0.4021	0.7813			0
29415	Edg5	0.8876				0.1036
29416	Aadat					0.7666
29427	Aif1	0.6683				0.6274
29428	Cugbp2					0.72285
29437	Acta1					0.152
29443	Ahcy	0.3309	0.4374		0.8154	0.152
29447	Msra					0.9466
29455	Gdf15	0	0	0	0	0.0457
29456	Map1b	0.2762	0.8418		0.6795	0
29457	Mtap6			0.3409	0.93	0.0856
29463	Ptp4a1	0.2694				0.7666
29465	Trpv2				0.6795	0.152
29467	Ddit3	0.7577		0.2107		0.152
29469	Lbp	0.8876	0.7813			0.4991
29475	Dio3			0	0.4258	0.1931
29477	Mapt	0.61645
29483	Slc1a3	0.2762	0.5734		0.55735	0
29484	Slc3a1				0.8154	0.2488
29495	Dlgh4					0.2488
29496	Erbb3	0.8876		0.5786		0.3813
29500	Slc10a2	0.6683				0
29501	Slc12a4	0.1504	0.1702	0		0.2488
29503	Slc22a2	0.6683			0.8154	0.6274
29504	Slc22a3					0.5977
29508	Nfya					0.3128
29511	Padi2					0.9466
29513	Mapk13			0
29518	Lgals7					0.152
29525	Pitpn			0.5786
29526	Pla2g1b					0.2488
29533	Pxmp2	0.7577				0.1036
29541	Nthl1_predicted					0.152
29545	Uchl1	0.1504	0		0.2993	0
29548	Homer3					0.152
29559	Grik1					0.7666
29560	Hif1a	0.4535
29563	Crabp2	0.3165			0.5357	0
29569	Pcolce	0.3165	0.2652			0.1194
29573	Slc37a4	0.5646	0.7813	0	0.6076	0.3813
29575	Tcea2	0	0
29578	Hnrpa1	0.5646			0.8154	0.3655
29580	Fdft1					0.7666
29581	Htr2b		0.7813		0.93	0.2488
29584	Gjb1					0.7666
29585	Gjb3					0.1194
29586	Gjb5		0.1702			0
29589	Pou3f4					0.3128
29592	Bcat1	0	0	0		0
29596	Ifrd1	0.7577	0.9023	0
29597	P2ry2	0.8876				0.9466
29598	Atp2b1					0.9466
29599	Atp2b3					0.9466
29602	Ptgfrn	0.8876	0.7813			0.7666
29609	Pitx3					0.0769
29614	Psme2	0.2762	0.4374			0.4991
29622	Ralgds					0.3813
29624	Alox5ap					0.3813
29628	Gria3	0.1347	0.3444	0	0
29630	Psme1	0.4535	0.9023			0.1036
29632	Hsd3b1					0
29658	Cacng1					0.9466
29680	Cyp11a1					0.152
29685	Mcmd6		0.523			0.0457
29686	Scn1b	0.16545	0.29995		0	0.152
29687	C1qb	0.2762	0.1702		0	0
29692	Pla2g2a		0.5734
29693	Atp2a2	0.62465				0.6274
29699	Prkar2a	0.6683				0.3813
29707	Gabra5					0.6274
29710	Scn8a	0.257	0.7813	0.5786		0.6274
29711	Bckdhb					0.1036
29714	Ptprn2			0
29728	Mcmd4					0.3813
29735	Slc16a7					0.4991
29737	Kcb1					0.7666
29749	Ppp3r2					0.9466
29755	Colq					0.3128
29758	Siat7c					0.3813
50546	Insl6					0.0457
50561	Resp18					0.3813
50563	Gja5					0.5397
50564	Gja9	0.4916
50566	Grem1	0.4535	0.9023	0		0.1931
50572	Slc21a1	0	0	0	0	0.0829333
50645	Rab27a	0.46885	0.2867	0		0.0518
50654	Ctss	0.4535	0.5734		0.8154	0.0457
50662	Runx1	0	0	0.3409	0	0
50665	Tmsb10	0	0.2652		0
50677	Ptpro					0.4991
50685	Mrlcb	0.4021			0.93	0.0457
50688	Cacnb1					0.0598
50692	Plaur	0.2694	0	0	0.5357	0
50723	Icosl			0.7959
50799	Slc25a13			0.2107
50871	Hpcal1			0.3409
51285	RASL12			0
51512	GTSE1			0
53314	Batf			0
53372	Nup54					0.7666
53608	Map3k6			0.4174
53871	Pkd2l2			0.4174
53883	Celsr2			0.4174
54133	Pdlim1		0.9023		0.8154	0.152
54156	Egfl6			0.5786
54223	Adcy4					0.7666
54227	Arpc1b	0.2762	0.2652		0.8154	0.6274
54230	Btg3	0.7577		0.3409		0.0769
54232	Ca3					0.7666
54236	Cd5	0.1504	0.7813	0.3409		0
54237	Cdc2a	0.8876			0.8154	0
54241	Cltc					0.3128
54243	Crry	0.6683
54246	Cyp2f2					0.2488
54257	Grik2	0.6683				0.6274
54259	Inpp5d					0
54262	Kcnn2		0.9023
54265	Llgl1					0.4991
54268	Mapk4					0.5251
54270	Mcpt4				0.8154
54272	Mcpt10 /// Mcpt8 /// Mcpt8l2 /// Mcpt9	0.7577
54280	Pcca					0.22095
54282	Padi1				0	0
54283	Pfkfb4					0.3128
54290	Rgs10	0.4535
54292	Rgs12					0.2488
54295	Rgs6					0.1036
54301	Slc14a1			0
54305	Sstr2					0.3813
54309	Syt5					0
54315	Ucp2		0.4374			0
54318	Eif2s1					0.3128
54395	Cytor4	0.4021
54398	Ppt2					0.9466
54410	Enpp3	0.6683				0.1036
54933	RHBDL2			0.4174
55277	FLJ10986			0.3409
55728	N4BP2			0.5786
55932	Gbp4			0
55948	Sfn			0
56029	RGD:708439					0.382633
56227	Espn	0.4916	0.5734		0.5357	0.1931
56611	Anxa2	0	0	0.3409	0	0.66395
56646	Lgals1	0.3165	0.4236	0.5786	0.93	0.0457
56748	Hirip5			0.7959
56768	Pclo					0
56813	Pthr1					0.9466
56816	Park2					0.1931
57211	GPR126			0.2107
57233	Isl2					0.2488
57298	Gstm4					0
57301	Ccr1	0.8876	0.4374
57302	Cnr2	0.1504
57733	GBA3			0.3409
58178	Sorcs1			0.7959
58188	2900093B09Rik			0.5786
58207	Slc43a3			0.3409
58484	CARD12			0.7959
58801	Pmaip1			0
58813	Nt5e	0.41125	0.55005	0		0.2004
58815	Txnl2	0.5646	0.7813	0
58822	Csnk1e		0.1702			0.9466
58853	Nr4a3					0
58856	Ddx25					0.6274
58922	Og9x				0.8154
58924	Fut2	0.7577
58935	Gas6	0	0.4193		0.55735	0.3833
58942	Cacnb4					0.102867
58945	Dynll1	0.4535	0.354			0.2488
58946	Robo1					0.396333
58947	Hgfac		0.6765		0.8154	0
58949	Ptafr	0.6683
58954	Copeb					0.0457
58965	Ramp1					0.2004
58966	Ramp2	0.7577	0.7813			0.0769
58976	Slc30a1	0.5646	0.7813
58977	Ppp1r1a	0.32955	0.4637		0.93	0.0299
58979	Gng7	0	0.523	0	0.8154	0
59073	Lxn	0.1504	0.1702	0.2107	0	0
59075	Gprk5					0.1036
59085	Asl			0.7959
59086	Tgfb1	0.5646	0.2652			0.1931
59101	Sc65	0.725767	0.4236	0.7959	0.5357
59105	Mca32					0.03845
59106	Ltbp2	0.2694	0.7813		0.2993	0
59107	Ltbp1	0.7577				0.1036
59267	Syt7					0.9466
59293	Rgs19	0	0.2652	0.2107	0	0
59300	Cml2	0.6683			0.93	0.24955
59302	Bmp15	0.4021		0.2107
59316	Nxph4	0.5646	0.7813			0.3813
59318	Negr1					0.6274
60333	Msln		0.7813		0.1796	0.0457
60335	Tgm1	0.1504		0.4174		0
60338	Fxyd5	0.1504	0.354		0.5357	0
60350	Cd14	0.1504	0	0.3409	0.4077	0
60356	Csad	0.7577
60374	Lm	0.8876
60378	Lypd3	0.8876
60379	Col5a3	0.8876	0.6765			0.6274
60393	Sult1d1					0.9466
60398	Fhit	0.2694	0.354	0.4174	0	0
60418	Mir16					0.4991
60421	Hrmt1l2	0.6683	0.523
60427	Kitl		0.9023
60443	Epn2	0.3165				0.7666
60444	Kcnt1	0.82265				0.6274
60447	Clock					0.2488
60449	Gnb3					0.9466
60450	Matk	0.4535				0.02285
60460	Hspa2	0.61645				0.6274
60462	Jdp1			0.7959		0
60465	Cttn	0.7577	0.9023			0.6274
60562	Stx6					0.7666
60566	Syt8					0
60577	Slc15a2					0.3128
60582	Il1rn			0.4174	0	0
60586	RGD:708381	0.64485	0.523		0.93
60628	Cxcr4	0.44685	0.8418			0.0769
60629	Unc5a					0.1931
60630	Unc5b					0.0457
60663	Insrr					0.9466
60666	Gpd1					0.7666
60668	Amph1					0.3128
60670	Fut4	0.4535			0	0.2488
63839	Fhl2	0.2133	0.3444		0.6795	0
63847	Fxyd6	0.7577
63878	Stc2					0.1036
63883	Kcne3	0.8876
63886	Abcb9					0.1931
63912	Niban	0	0.5734	0	0.4258	0
63938	Hibadh					0.9466
63995	Dusp10_predicted					0.1036
64025	Cd244					0.152
64032	Ctgf					0.7666
64033	Ccnd2					0.3813
64037	Slc22a4	0.7577	0.4374		0.93	0
64038	RGD:708453					0.7666
64044	Casp8	0.4535	0.523			0
64045	Glrx1	0.4916	0.6765		0.4258	0
64046	Mre11a	0.6683
64047	Lrat	0.3165			0
64075	Smoc1			0.4174
64076	Slc26a1	0.8876		0		0.3128
64104	Tnmd					0.9466
64119	Kcnk12					0.7666
64120	Kcnk13					0.2488
64136	Sdf2l1			0.2107
64157	Ddah1					0.7666
64160	Basp1	0.5646				0.3128
64171	Card9	0.7577				0.4991
64185	Cap1					0.1036
64191	Dhcr7					0.7666
64193	Pttg1		0.9023
64195	Mgl1	0.4021			0	0
64204	Plec1		0.9023			0.6274
64301	SMN1					0.7666
64303	Pfn1					0.4991
64313	Oat			0.7959		0.1931
64322	Dap	0.37885	0	0	0	0
64345	Hif3a					0.0769
64352	Gstm5	0.6683
64362	Des		0.5734
64364	Tm4sf11	0.6683		0.7959
64387	Ssg1	0.8876	0.9023			0.4991
64394	Wig1	0.4535		0	0.2993	0
64443	Gpr88		0.5734			0
64453	Suhw2			0.4174
64458	Scrg1					0.152
64471	Plekhb1					0.6274
64508	Adcy3	0.4535				0.4991
64512	Fzd2					0.1931
64513	Pawr	0.6683				0.3813
64524	Tkt	0.33915	0.4236		0.1796	0.3813
64531	Synj2bp	0.8876				0.4991
64532	Adcy5					0.3128
64534	Pim3	0.4916	0.6765			0.3128
64537	Hpse					0.3813
64545	Icos					0.3813
64552	Mpeg1					0.0457
64553	Akap6					0.6274
64555	RGD:620450					0.0457
64557	Bard1					0.9466
64558	Fzd4	0.5646				0.4991
64569	Lst1				0.4258	0
64627	Hist1h4b		0.9023
64629	Porf1					0.5397
64639	Bad					0.0769
64665	Flot1					0.0457
64672	Pln					0.9466
64681	Mvp		0.9023			0.7666
64782	ISG20L1			0
64799	FLJ12476			0.2107
64803	P2y12				0.6795	0.2488
64845	Gphn					0.4991
64929	Scel			0.5786
65029	Abp1					0.3813
65031	Doc2a					0.9466
65034	Pdzk3			0.7959
65037	Mertk					0.7666
65040	Dlgap1					0.7666
65041	Clpb	0.8876
65048	Fath2					0
65049	Egfl3					0.7666
65051	Serpi5					0.9466
65062	ALS2CR4			0.2107
65096	Lphn1			0.7959
65129	Cldn1	0.51695	0.523
65132	Cldn7	0.1504	0.2652	0.7959	0.8154	0.0457
65136	Rps8			0
65154	Wisp1	0.7577
65162	Dio2					0.152
65165	Tmed2				0.93
65166	Spc18					0.3128
65172	Limk1					0.6274
65180	Kcnd2					0.7666
65185	Sult1a2					0.2004
65189	Stk3					0.697
65196	B4galt6	0.2762	0.2652	0	0.4258	0.631067
65197	Slc2a5	0.4916	0.4236		0.93	0.1931
65202	Slc13a2	0.8876
65206	Kcnn4	0.1504		0	0	0
65964	B230120H23Rik			0
65984	Aacs					0.7666
66021	Cybb	0.47225	0.52325			0.02285
66030	Synpr		0.354			0.0457
66406	Sac3d1			0.5786
66411	Ckap1			0.7959
66570	2610019I03Rik			0.4174
66665	5730528L13Rik			0.4174
66871	Cpne8			0.5786
66892	Eif4e3			0.5786
66929	Asf1b			0.3409
66953	Cdca7			0
66972	Slc25a23			0
67554	Slc25a30			0.4174
67664	Rnf125			0.2107
67874	Rprm			0
67893	1810054O13Rik			0
67941	Rps27l			0
68058	Chd1l			0.4174
68201	2810027O19Rik			0
68713	Ifitm1			0.4174
69065	1810008K03Rik			0
69146	Gsdmdc1			0.7959
69581	Rhou			0
69660	Tmbim1			0.3409
69787	Anxa13			0
70266	Ccbl1			0.7959
71904	Paqr7			0.7959
71913	2310042N02Rik			0.5786
71934	Car13			0
72043	Sulf2			0
72535	Aldh1b1			0.3409
73690	Glipr1			0.2107
73723	Sh3bgrl3			0.7959
74018	Als2			0.5786
74088	0610012H03Rik			0.5786
74107	1200008O12Rik			0.7959
74309	Osbp2			0.7959
74342	Lrrtm1			0
75465	Dncl2b			0.4174
76650	Srxn1			0
76900	Ssbp4			0.5786
77596	Gpr110			0.5786
77862	MGI:1925112			0
78070	Cpt1c			0
78697	C330017I15Rik			0.7959
78951	Hspb3					0.9466
78957	Shank1					0
78958	Lu					0.9466
78963	Apaf1					0.3128
78965	Csf1	0.23345	0.0851		0	0.0981667
78971	Birc3	0.2762	0.1702		0	0
78975	Prkaa2	0.4916		0.2107		0.3655
79107	Duox2					0.1036
79113	Fgr					0.9466
79126	Cfi	0.2762	0.1702		0	0
79127	Dck			0.2107
79213	Slc6a11	0.6683
79219	Grid1					0.5493
79240	Nr4a1	0.6683	0.7813		0.93	0.152
79243	Hsd17b2			0.3409
79244	Hsd17b4	0.5646		0.2107	0.93	0.6274
79252	Adamts1	0.2762	0.4374		0.2993	0.0457
79255	Atf4	0.5646				0.7666
79425	Clcnk1			0.7959
79426	Zfp36					0.7666
79434	Rab11b					0.9466
79438	Igfals					0.9466
79559	Alcam	0.6683				0.47985
79623	GALNT14			0.4174
80231	CXorf21			0.4174
80707	Wwox			0
80790	CMIP			0.4174
80850	Gng2	0.4916	0.6765			0.152
80891	Msr2			0.3409
80897	Arts1	0.47225
80899	Slc21a4		0.9023			0.152
80900	Slco1a2				0.5357
81005	Nptxr	0.7577
81008	Itga7					0.2488
81505	Emp3	0.1504	0.5734	0.4174	0.1796	0
81507	Bmpr1a					0.0598
81508	Bhmt	0.6683	0.4374	0.3409	0.36255
81510	Mia					0.0769
81511	Lat		0.9023			0.09025
81517	Mdk					0.0457
81520	Marcksl1	0.7577	0.523			0.0457
81527	Nrp2					0.0457
81530	Pdk2	0.7261				0.7666
81544	GDPD5			0
81613	Ceacam1					0.4991
81632	Abat					0.7666
81634	Actn1	0.2762	0.2621		0.67555	0.17255
81636	Adcy2	0.2694	0.1702		0	0.1564
81641	Anpep	0.8876		0.4174	0.6795
81642	Abcc6					0.7666
81646	Creb1					0.7666
81656	Dpyd	0	0	0	0	0
81657	Gabbr1					0.4991
81658	Gabrp	0.2694	0.1702		0.2993	0
81660	Gatm			0.5786
81663	G12			0.5786
81676	Hnmt	0.5646	0.7813			0.3128
81677	Itpka			0		0.9466
81686	Mmp2	0	0		0	0
81687	Mmp9	0.3309				0.3128
81707	Mmp14	0.30195	0.4236		0.1796	0.0457
81708	Aldh6a1					0.3813
81714	Gas5	0.4535
81718	Cdo1	0.6683	0.6765			0.3128
81739	P2rx3					0.4991
81752	Ptger2				0.1796	0.3813
81753	Pthr2					0.7666
81755	Rab3b					0.7666
81756	Rab13	0.6683		0.5786		0
81757	Rala					0.1931
81765	Rpl13	0.7577
81767	Rpl19			0.7959	0.93
81768	Rpl22					0.9466
81777	Rps27a					0.3128
81778	S100a10	0.2762	0.354	0.4174	0.1796
81779	Sctr	0	0	0	0	0
81781	Snrpn					0.7666
81805	Suox	0.4021	0.6765	0.5786	0.8154	0.0598
81808	Nr2f1					0.1931
81809	Tgfb2	0.50485	0.263133			0.0457
81810	Tgfbr2					0.6274
81812	Thra					0.3128
81814	Tmsb4x	0.4535			0
81818	Vim	0.2694	0.1702		0.4258	0.1036
81828	Zp2					0.6274
81917	Hip1r					0.7666
81921	Sh3gl3					0.1931
83425	Akap12	0.5819	0.2652	0.5786		0.076
83427	Gnb2l1					0.1931
83433	Trem2			0
83462	Tctex1	0.1504	0.2652	0.4174	0	0
83467	Slit3					0.3128
83470	Bmp1	0.4021	0			0.161633
83471	Prep	0	0	0	0	0
83497	Tpmt					0.6274
83508	Timeless					0.6274
83517	Fc		0.6765			0.3128
83522	Acox3					0.4991
83535	Kcnj11	0.8876				0
83569	Abcb11	0.5646		0		0
83575	Cpz	0.1504	0.5734		0.2993	0
83585	Gda	0.4021	0.6765			0.1194
83588	Kcns3	0.7577
83614	Pias3	0.5646				0.2488
83616	Trim3					0.2488
83619	Nfe2l2	0.2762				0.152
83626	Ugcg					0.6274
83633	Gpr51	0		0	0.5357	0
83672	Sytl3			0.2087
83684	Tpbg	0	0	0.3409	0	0
83685	Capn6		0.523	0
83708	Mybph					0
83720	Fath	0.6683		0		0.6274
83722	Plk2	0	0	0	0	0
83727	Fbn1	0.57995	0.9023			0.1931
83765	Rtn4					0.4991
83781	Lgals3	0	0	0.4174	0	0
83792	Scd2	0.8876	0.7813			0.7666
83805	Src	0.4021
83807	Csda	0.4021	0.354		0.93
83820	Sycp2		0.523
83823	Gipc1	0.7577				0.7666
83836	Nde1					0.4991
83876	MRO			0.4174
83959	SLC4A11			0
83964	Jam3			0
84006	Prkci	0.3165	0.4236
84016	Grip1					0.7666
84018	Synj2				0.2993	0.0769
84032	Col3a1	0.2762	0.354		0.6795
84114	Agps	0.5646
84166	NOD27			0
84332	MGC16186			0
84352	Col1a2		0.7813
84386	RGD1563818_predicted /// Slpi	0.4916	0.5734		0.8727	0.1036
84388	Il18bp	0.7577		0.4174		0.1931
84393	Kif4					0
84395	Slc34a2	0.4021	0.4236		0.5357	0.2488
84397	Tnfaip6					0.7666
84398	C1qr1					0.6274
84406	Hs3st1					0.8566
84407	Cdh11	0.5646				0.697
84410	Klf5	0.214	0.1702		0.1796	0.32555
84416	Smpx	0.257	0.2459		0	0
84422	Gfra3					0.9466
84426	Wnt4	0.4021				0
84427	Grb7					0.4991
84428	Dctn4					0.8566
84429	Kcnk9				0.4258
84475	Cxcr3	0.2762		0
84484	Slc4a4					0.3128
84491	Qscn6	0.8876	0.9023
84493	Fmo3				0.93	0.50435
84494	Trpc4					0.3128
84509	Ran	0.8876				0.7666
84511	Slco1c1					0.0598
84518	CNFN			0.7959
84556	RIMS1					0.1931
84581	Hdac6					0.6274
84587	Plcl1					0.152
84599	Tmp21					0.9466
84608	Slco1a6	0.5646	0.4374		0
84665	MYPN			0
84686	Ppp1r9b					0.1036
84690	NYD-SP20			0.5786
85239	Mlycd	0.3309	0.6765			0.1036
85240	Plcb2					0.0769
85246	Gas7	0.6683				0.0457
85247	S100a6	0.2762	0.1702	0.2107	0.4258
85248	Kif3c	0.37885				0.0518
85249	Pex11a	0.3309	0.4374			0.4381
85250	Col5a2	0.46885	0.354		0.2594	0.0457
85251	Col18a1	0.47255	0.3513			0.40615
85252	Xpo1					0.3813
85254	Cdw92					0.3813
85255	Phyh2	0.3309	0.7813	0.2107		0.152
85262	Slc25a27					0.0457
85264	Abcg1					0
85270	Tekt1	0.4021	0			0.0457
85273	Fbxo2		0.5734			0
85311	Pspla1	0.2762	0.2652	0.7959	0.1796	0
85332	Prkcdbp	0.7577	0.7813			0.3128
85383	Nol3	0.2762			0.6795	0
85385	Shc1	0.4535				0.7666
85426	Slc5a7					0.2488
85432	Ddx52	0.4916
85483	Mhc2ta				0	0.09885
85490	Col5a1	0.5352	0.4637			0.0457
85496	Enpp1					0.9466
89776	Slc22a7	0.6683				0.6274
89783	Laptm5	0.57995	0.3718		0.8154	0.19485
89788	G15		0.9023			0.4991
89803	Sfrp4					0.9466
89809	Recc1		0.5734
89823	Trpc6					0.9466
89824	Chi3l1					0.6274
89825	p1l1	0.5819	0.7813		0.8154
89827	Ddx39	0.4535	0.6765
89829	Socs3		0.7813
89833	Ftcd	0.4535	0.9023		0.93	0.3813
89843	Cxadr	0.8876				0.4593
89870	TRIM15			0
92922	MGC10992			0.5786
93662	Pcdh21		0	0.4174	0	0
93737	Pard6g			0.5786
93757	Immp2l			0
93960	Nkd1			0.7959
94109	Csmd1			0.3409
94174	Lcn7	0.5646	0.6765	0.7959		0.1036
94175	Hrg			0
94195	S100a9			0.2107		0.152
94199	Dpep1					0.7666
94200	Dutp					0.2808
94201	Cdk4					0.2488
94338	Smpd3	0.8876				0.3128
94340	Acsl5		0.6765	0
94341	Kcnj13				0.93	0.2488
94346	Tmem40			0
99738	Kcnc4			0.7959
102545	Cklfsf7			0
105501	Abhd4			0.4174
106393	Srl			0.4174
106869	Tnfaip8			0
106957	Slc39a6			0.2107
107373	4632417K18Rik			0.3409
109050	6530418L21Rik			0
109332	Cdcp1			0.5786
112400	Nrg1	0.7577		0
112597	MGC4677			0
113886	Kif1c					0.6274
113906	Hspb8					0.9466
113912	Rtn4r					0.0769
113914	Taar1	0.7577
113918	Xtrp3	0.7577	0.6765
113927	Csnk1a1					0.3813
113937	Ocil		0.1702	0	0.2993	0.0457
113940	Gmfg	0.8876				0.3128
113948	Bbs2	0.7577	0.7813			0.3128
113955	Gpnmb	0	0	0	0	0
113956	Pecr	0.6683				0.1931
113959	C5r1					0.2488
113965	Hadhsc	0.4021	0.9023	0.2107	0.36255	0.4991
113970	Acvrinp1					0.4991
113976	Acsl4	0.5646
113992	Ugt1a6					0
114028	Ctnnd2					0.0457
114029	Egfl4					0.9466
114031	Fstl3		0.523			0.0769
114032	Kcnh4					0.6274
114091	Fcnb	0.1504		0.4174	0.4258	0
114102	Cdh23					0.1036
114106	Bcdo			0.5786
114119	Gng10	0.4916	0.6765			0.7666
114122	Cspg2				0.1796
114203	Aps			0.7959
114217	Yme1l1					0
114246	Trpv6			0		0
114247	Slfn3					0.1036
114300	Gtpbp4 /// LOC689842	0	0	0	0	0
114332	Xlkd1			0.2107
114487	Wnt2					0.1931
114494	Cc2	0.4916	0.5734		0.5357	0
114495	Map2k6	0.7577
114496	Bik	0.1504
114509	Mapk7		0
114521	Tdg		0
114553	Ncf1				0.4258	0.1036
114555	Casp11				0.4258	0
114559	Arhgef7					0.4991
114560	Rap2a			0.3409
114561	Pitpnb					0.1931
114592	Aurkb	0.2694		0.3409		0.0457
114612	Bat1a	0.5646	0.6765		0.93
114636	Zyx	0.5646	0.7813			0.9466
114705	Rgs14					0.57395
114709	Ifitm2	0.5646	0.6765			0.076
114767	Ptpre					0.6274
114846	Gsto1					0.6274
114850	Wnt7a	0.5646
114851	Cdkn1a	0	0	0	0	0
114873	Dscaml1			0.3409
114880	OSBPL6			0.5786
116459	Serpini1					0.0561
116465	Ifngr1	0.8876	0.9023			0.3813
116466	Wnt2b	0.4916				0
116470	Stx1a					0.3813
116478	Kidins220					0.4991
116479	F11r					0.2488
116487	Tgfbi	0.4916	0.7813			0.1036
116502	Bak1					0.0769
116506	Calcr	0.4535	0.5734			0.0598
116509	Slc6a9					0.0457
116510	Timp1	0	0	0.2107	0	0
116547	S100a8			0.5786
116557	Foxj1					0.4991
116564	Npr2		0.7813			0.2488
116565	Lrpap1	0.5646				0.22055
116569	Lct					0
116591	Fcgr3	0.2762	0.2621		0.6795
116593	Upb1					0.7666
116596	Map3k8	0.8876
116599	Blvra	0.3309	0.523		0.93	0
116636	Eif4ebp1	0.4535	0.5734	0	0.8727	0
116640	Tnc	0	0			0
116647	Nlgn1					0.3128
116653	Cap2	0.50905	0.4985	0.3409	0	0.0518
116667	Map3k1	0.8876				0.6274
116669	RGD:621759	0.257	0		0.2993	0
116670	Ppp1r12a					0.6274
116676	Aldh1a2	0.3165	0.4374	0	0	0
116685	Lmnb1	0.6683				0.105233
116687	Dse1l3					0.7666
116695	Kcnd1					0.6274
116717	Trip10	0.8876				0.0457
116721	Abcc5		0.9023			0.4333
116831	Fxyd3	0.4021	0.4374		0	0
116839	Rims2				0.8154
116996	Il16					0.32555
117016	Mark1			0.5786		0.3128
117020	Mcf2l	0.6683	0.6765
117029	Ccr5	0.4535	0.2652		0.93
117033	Mmp12	0.1504	0.1702		0
117036	Lamc1	0.7261	0.523
117038	Mt3			0.7959
117042	Rpl6					0.6274
117048	Cdh17					0
117052	Kcnj12					0.9466
117053	Rps15a	0.7577		0.5786
117057	Myo1b		0.6765			0.076
117062	Hmga1					0.3813
117087	Stim2_predicted					0.9466
117096	Nlgn2					0.6274
117099	Bdh					0.697
117106	Scarb2				0.2993	0.0769
117108	B3gat1			0.2107		0.09655
117184	Ctrl	0
117232	Barhl1	0.3309
117240	Heph		0.7813			0.9466
117257	Gm1012					0.152
117258	Cntn1					0.1931
117264	P2ry6					0.1036
117274	Nr0b2	0.4021				0.3813
117505	Csrp3	0.7577	0.2652		0.8154	0
117515	40058					0.4991
117518	Ccl17					0.288
117522	Xpnpep2					0.9466
117524	Ccnf					0.0769
117536	Nelf					0.5077
117538	Waspip					0.4402
117540	Plscr1	0.7577				0.7666
117548	Kif1b	0.61645				0.6274
117549	Gpr37	0.8876			0.4258	0.2488
117557	Tpm3	0.68422	0.5223
117560	Bteb1					0.7666
117582	Ris1					0.2488
140433	Lama5	0.1504	0			0.3128
140582	Ddit4l	0	0	0	0	0
140583	Chek1					0.0769
140589	Gli1					0
140610	Dbccr1					0.9466
140666	Dscr1l1	0.4108	0.3957		0.8154	0.1081
140668	Abcc3		0.4374	0	0.80475	0.0769
140674	Gabrg1					0.9466
140693	Plcd4	0.2762	0	0	0	0
140720	Baalc	0.2694		0	0.8154	0.0457
140726	Cacng5	0	0.2459	0		0
140914	Oldlr1	0.3165
140922	Txnl1		0.6765
140924	Il2rg					0.0457
140939	Trim63	0.4916	0.6765	0.7959	0	0
143458	LDLRAD3			0.4174
148345	C1orf127			0
148523	C1orf51			0
150379	PNPLA5			0.5786
151636	DTX3L			0.5786
151871	DPPA2			0.7959
154985	RGD:620161					0.2488
155012	Cfh	0.3165			0.2993	0
155151	Coro1a	0.1504	0.1702		0.6795
155423	Anxa7	0	0.1702		0.33975	0.0457
155696	Dcbld2					0.152
155918	Lcp2	0.1504	0.6765			0.3813
156117	Casp12	0.1504	0	0.4174	0	0
156275	Ggtl3			0
156726	Runx3					0.3128
156767	Tnfrsf1b				0.5357	0.4991
156826	Eya2	0.4924				0.11445
157074	Sdha					0.7666
161452	Lef1		0.4374			0.6274
161477	LOC683961 /// LOC684988 /// Rps13	0.6683
170496	Lcn2	0.1504	0			0
170512	Ifi27l	0.3165	0.2652		0.8154	0.2488
170520	Cygb	0.5646				0.3813
170567	Slc38a1			0		0.9466
170568	Dmbt1 /// LOC691969	0.4535	0.2652
170588	Pte1					0.7666
170630	Fgf12					0
170633	Fgf3					0.9466
170637	Samsn1	0.8876				0
170670	Hadha					0.9466
170673	Palm	0.8876
170685	NUDT10			0
170753	MGI:2180715			0.5786
170779	Cd209d			0
170790	Mlc1			0
170819	Il24	0.1504	0	0	0	0
170899	Kcnk2				0.5357	0.03845
170904	Stk17b					0.3813
170912	Acf	0.5646		0.4174		0.0598
170914	p1l3		0.9023			0.4991
170919	Agpat4					0.9466
170921	Itga2					0.6274
170923	Rap2b					0.0457
170924	Abcc4	0.3165	0.4236			0.07465
170927	Mclc					0.3128
170928	Efcbp2					0.7666
170929	Bcl2a1	0.1504	0.2652		0	0
170945	Chr2	0.8876
170952	Prima1			0
171016	Hrg	0.4535	0.6765	0.2107		0.152
171028	Atp12a					0.3813
171045	Mmp3					0.4991
171048	Tm4sf3	0.3165	0.4374		0.4258	0.19065
171051	Cabp1					0.2808
171052	Mmp13					0.3813
171056	Cx3cr1				0.4258
171059	Expi	0.8876				0.3128
171061	Mrpl17					0.9466
171062	Nkg7					0.6274
171064	Igsf6		0			0.0769
171072	Sult1c2					0.63285
171075	Fcer2a					0.9466
171081	Csf2rb1	0.8876				0.9466
171084	Cml1	0.4916	0.5734		0.5357	0.3813
171088	Pib5pa	0.7577	0.7813			0.24245
171091	Zbp1				0.5357	0.1036
171096	Cst6					0.0769
171104	Gpr30					0.3128
171112	Wfdc1				0	0
171118	Ces2	0.1504	0	0	0.4258	0
171122	Rab7l1	0.2694	0.5734	0.7959	0.4258	0.0598
171125	Ptprh					0.3128
171134	Lgals2					0.7666
171135	RGD:620059					0.2488
171144	Slco4a1	0.2099	0.0851		0.5357	0
171145	Eif2b3	0.2762	0.4374			0.9466
171147	Slc2a13	0.4535				0
171151	Slc25a21	0.3309	0.6765	0.7959		0
171152	Taf9l					0.9466
171154	Serpi10	0.5646	0.523	0	0.2993	0.0457
171160	Hod	0.4535	0.5734		0.8154	0
171164	Gbp2	0	0	0.2107	0	0
171287	Epha7	0.7577				0.0457
171290	Gzmc				0.93	0.3813
171293	Ctsd	0.2762	0.2652		0.5357	0.3833
171299	Foxd1					0.0769
171337	Rap1b	0.7577				0.6274
171339	Dh1					0.0457
171347	Mat2a	0.6683			0.2993	0.0769
171357	Ptprg					0.7666
171385	Acmsd			0.3409		0.3813
171386	Avpi1			0.5786
171397	UST4r					0.2488
171410	Lpd					0
171411	Lr8	0.3165	0.4236	0.7959		0
171438	Crtac1					0.7666
171439	Bzw2	0.8876				0.66395
171442	Svop			0		0.1564
171447	Lphn2	0.4916				0.0457
171454	Btbd14b					0.7666
171457	Kab	0.3165			0	0.07465
171459	Gp2	0.4535	0.4374	0.2107	0.93	0.11445
171493	Okl38					0
171495	Capn5					0.3813
171497	Sgk2					0.1036
171522	Cyp2d22	0.6683	0.6765			0.2488
171528	Gzmb				0.6795
171548	Dkk3	0	0.1702	0	0.1796	0
171552	Pprf18					0.9466
171553	A3galt2	0.3165	0.354		0.2993	0.5077
171555	Ccrn4l /// LOC310395	0.7577
171556	Prlpl					0.3813
171566	Nme7	0.257	0.2459
171571	Grip2					0.7666
171575	Dse2					0.1931
171576	Bub1b	0.4916	0.1702		0.93	0.0457
171581	Rhov					0.3813
191568	Birc1b					0
191571	Fat3					0.7666
191572	Ahk	0.3165	0.4374		0.93	0.40615
191595	Syt12	0.2694		0	0	0.0457
192107	Prss8	0.3309	0.4374		0.4258	0.24245
192110	Pou3f1	0.257	0		0	0
192126	Dab2ip					0.9466
192152	Tgoln2					0.7666
192154	Hip1					0.72285
192177	Unc13h4					0.3813
192178	Cbl27					0.7666
192179	Gpm6b	0.4916	0.9023			0.4593
192183	Pvrl1					0.4991
192189	Bk			0.5786
192203	Fap					0.1036
192204	Ehd4	0.6683
192205	Prok1					0.7666
192206	Prok2					0.2488
192207	Soc					0.7666
192210	RGD:621729					0.6274
192215	Slc9a5				0.93	0.0769
192219	RGD:620882					0.3128
192226	Tip120B					0.7666
192227	Ltb4dh	0.4535	0.4236	0	0.93	0.0457
192241	Atp5o					0.152
192248	Cdh13	0.5799	0.7813		0.2993	0.0769
192253	Myr8					0.0769
192262	C1s /// RGD1561715_predicted	0.2694	0.2652		0.2129	0.1036
192267	Obp1f		0.9023			0.7666
192274	Foxe1					0.152
192281	Oas1					0.3128
192352	Ss18l1					0.6274
192360	Eml2					0.787
192362	Lamc2	0	0		0
192645	Wbp2					0.4991
194309	Vps37d			0.3409
207119	Rin1					0.152
207121	RGD:727794					0.0769
207175	Cetn4			0.4174
209086	Samd9l			0.2107
214058	2410080H04Rik			0.5786
215445	Rab11fip3			0.3409
217698	Acot5			0
219148	A030013D21			0
223726	Mpped1			0
225724	Mapk4			0.7959
226419	Dyrk3			0.4174
227580	C1ql3			0.7959
228839	Tgif2			0.2107
229699	Slc16a4			0
229731	Slc25a24			0.4174
229900	9830147J24Rik			0.4174
230603	4922503N01Rik			0
231805	Pilra			0.5786
231830	A930021H16Rik			0
232431	Gprc5a			0
237542	Osbpl8			0.7959
239591	1700019P01Rik			0
239827	F630022B06Rik			0
243634	Tmem16b			0
245920	Cxcl10	0	0	0	0	0
245921	Acvr1c	0.3309	0.523		0.93	0.03845
245924	Sfrs15					0.7666
245953	Tmem37	0.4535	0.5734	0	0.4258	0.0598
245955	Lgals3bp	0	0		0	0
245956	Scn3b					0
245961	Dmgdh	0.4916	0.5734	0.5786		0.3813
245962	Cd48	0.7577				0.2488
245975	RGD:619899					0.3128
245978	Cklf1					0.3128
245979	Lmo3			0		0
245980	Nr2f6		0.5734
245981	Rpl15	0.6683
246060	Cdkn1c	0.4535	0.523		0.5357
246097	Fas	0.3866	0.2187	0	0	0
246138	Ly6b			0.3409
246143	Nradd	0.344633	0.1326	0		0
246208	Ifi47				0	0.3128
246211	Hsd3b7					0.0457
246212	Sipa1l1	0.8876				0.6274
246233	Lrp16	0.257	0.4374		0.8154	0.9466
246239	Slc15a3					0.3813
246240	Ripk3	0.2762	0.4374	0.2107	0	0
246247	Fmo4					0.6274
246264	Znf382					0.3813
246266	LOC246266	0.3309	0.523		0.5357	0.0769
246268	Oas1b		0
246273	Trib3	0.44685	0.4236	0	0	0
246296	Lrrc15					0
246298	Retsat					0.3813
246307	Asrgl1	0.8876				0.3813
246311	Pdp2	0.66115		0		0.25295
246323	Aard					0.0769
246333	Pcsk1n	0.4021				0.2488
246334	Trp63				0.4258
246755	Bcas1					0.6274
246759	Cxcl9	0.1347	0	0	0.2993	0
246767	RGD:628719					0.2488
246771	Slc25a25	0.4916	0.5734	0.2107	0.93	0.3128
246774	Gimap5		0.5734			0.4991
246781	Ptpn7	0.2762	0.4374	0.4174	0	0
252832	Zc3hav1					0.9466
252854	Slc5a11					0.3834
252858	Frmd4b					0.9466
252899	Miox				0.8154
252918	Spag5	0.1504				0
252919	Slc38a3	0.5646				0.9466
252922	Pzp	0.4916	0.7813	0.5786	0.5357
252929	Ctsz	0.2762	0.4236	0.5786	0	0
252939	Gpr37l1					0
252941	Hdgfrp3	0.1504	0.1702	0.4174	0	0.0152333
252961	Tank				0.6795	0.0769
252963	Il13ra1					0.4991
255057	C19orf26			0
257635	Sdsl			0.7959
257646	RGD:727810					0.0457
257649	Cenpf					0.1931
258369	Olfr509			0.3409
259221	Osbpl1a	0.4916	0.9023			0.9466
259224	RGD:727858			0.5786		0.3813
259225	Ppp1r14b		0.5734
259226	Ppp1r14d					0.0769
259233	Gpx6			0.5786
259248	RGD:628608					0.3813
259269	RGD:708372					0.4991
259272	Msi1h					0.7666
259301	MGI:2672795			0.7959
261730	Aurka		0.7813
261737	Sfxn5			0.2107		0.19065
266604	Alox15b			0	0.2993	0
266611	Ptpn9					0.152
266684	Cyp2d9					0.9466
266685	Ugt2b3	0.6683
266688	Rab8b					0
266714	Myo7a					0.7666
266718	Qki					0.0769
266729	Dab1					0.152
266732	RGD:628693					0.9466
266777	Nptx1	0.257				0
266780	Rimbp2	0.570425	0.7813
266787	Eaf2	0.7577
266807	Duox1					0.3813
268527	MGI:2149712			0.2107
270084	A330042H22			0.3409
272009	MGI:2661424			0
278507	Wfikkn2			0
282582	RGD:628850					0.2488
282583	Fbln2					0.9466
282587	Cttnbp2					0.1931
282634	Pxmp4			0.5786		0.9466
282708	Afm					0.3813
282817	Pycard	0.2762				0
282836	Cthrc1	0	0.4236		0	0
282840	Atf5			0.4174		0.4991
285704	RGMB			0.3409
286761	Vcip135					0.3813
286896	Sgpl1					0.7666
286898	Npc2					0.7666
286908	Pdlim7	0.2762	0.2652			0
286910	Nid67			0.7959		0.3813
286912	Krt20					0
286918	Mx2	0.3165
286919	Cdk5rap2	0.7577
286920	Accn3					0.9466
286921	Akr1b8	0	0	0	0	0
286924	Gt3					0.9466
286926	Tfpi2	0.7577				0.3128
286934	Havcr1	0	0	0	0	0
286939	Asam	0.1504	0.3718		0	0
286960	RGD:708585					0.6274
286964	Hsd17b9					0.9466
286976	Gcnt3					0.2488
286978	Tmsbl1	0.6683	0	0	0.2993	0
286989	RGD:708417	0.1504	0	0.5786	0	0
286991	RGD:727834			0		0.7666
287005	Camk2n1	0.8876
287009	Ceacam10				0.6795
287059	RGD1565166_predicted	0.6683				0
287063	RGD1311451_predicted					0.4991
287076	Zfp263_predicted					0.152
287098	Cldn6_predicted	0	0.523
287101	Pkmyt1_predicted		0.9023		0.6795
287106	Tmprss8	0.77795	0.7867			0.2488
287113	Rnps1_predicted					0.7666
287146	Chtf18_predicted					0
287178	RGD1305506_predicted					0.14725
287199	RGD1307203_predicted			0.5786
287306	RGD1307036_predicted					0
287419	LOC287419					0.7666
287435	Cd68	0	0		0	0
287436	Eif4a1	0.7577	0.4374
287443	Centb1_predicted	0.2694	0.6765
287451	Slc16a13	0.7577				0.6274
287466	RGD1308212	0.257				0
287469	Foxn1_mapped				0.5357
287479	Carkl		0.9023			0.9466
287527	Serpinf2	0.4021	0.9023		0.93
287537	Abr_predicted					0
287556	Rhbdl4_predicted	0.7577
287561	Ccl7		0.6765		0.26785
287562	Ccl12_predicted				0.93
287603	Tex14_predicted	0.4535	0.4374		0.8154
287673	Ccr7					0.6274
287699	Ka13				0.93
287700	RGD:1303044	0.2762	0		0	0
287701	Krt1-14_predicted	0.4535	0.7813			0.1036
287710	Ptrf_predicted					0.152
287750	PRP-2	0.5646
287803	RGD1562969_predicted	0.8876				0.4991
287805	Gprc5c	0.8876				0.6274
287828	Hn1	0.5609	0.47085		0.93	0.6274
287877	Pycr1_predicted	0.4021	0.1702
287910	Ccl6	0.1504	0.1702		0.6795	0.0457
287935	RGD1308065_predicted					0.0769
287938	LOC287938				0	0
287949	Scarf2_predicted	0.4535
287974	Klhl6_predicted					0.4991
288022	C3orf6h					0.3137
288025	Hrasls_predicted					0
288029	RGD1309089_predicted					0.152
288038	Mfi2_predicted	0.4535
288091	RGD1306248_predicted		0.4374			0.1931
288242	Chaf1b_predicted					0.3813
288244	Ifitm7_predicted				0.6795
288257	Donson_predicted					0.2488
288271	Mrap_predicted	0.4916	0.7813			0.0769
288358	Stk22a_predicted					0.4991
288515	RGD1307875_predicted				0	0
288562	Trfr2_predicted	0.8876				0.2488
288568	RGD1562847_predicted	0.5646
288589	RGD1565457_predicted	0.6683	0.523
288593	Ccl24_predicted					0.2488
288669	Arpc3_predicted					0.4991
288683	RGD1306772_predicted					0.7666
288707	Gltp_predicted	0.8876
288748	LOC288748					0
288907	RGD1307753_predicted					0.2488
289020	Lrrn2_predicted	0.1504	0.5734
289023	Kiss1					0.0769
289026	Sox13_predicted	0.8876
289034	RGD1309892_predicted					0.63285
289048	Lhx9					0.4991
289057	Cfhl1_predicted					0.0769
289084	RGD1309104_predicted	0.8876	0.7813			0.3813
289138	RGD1304982_predicted					0.9466
289181	RGD1561961_predicted		0.7813
289182	LOC289182					0.1931
289185	Creg_predicted	0.5646	0.9023			0.6274
289211	Fcgr2b	0.1504	0.4236		0.2993	0
289219	Ppox_predicted	0.6683
289229	Ltap_predicted					0.6274
289235	Slamf9_predicted				0.6795	0.7666
289257	Sp1	0.1504	0.2652		0	0
289264	Grem2_predicted	0.4204	0.51525
289324	LOC289324					0.4991
289397	Kif21b_predicted					0.02285
289457	Klhl8_predicted					0.3128
289568	RGD1311575_predicted					0.9466
289587	RGD1306094				0.93	0
289617	LOC289617					0.1931
289687	Gba3_predicted		0.9023		0.6795
289707	Lyar	0.7577
289724	RGD1305605_predicted					0.1931
289728	LOC289728					0
289757	Polm_predicted					0.3128
289785	Myo1g_predicted	0.5646				0.2724
289786	LOC289786					0.5251
289801	Upp1		0.2652		0.4258	0.3813
289881	Dr1	0.2762
289997	Dlg7_predicted	0.7577
290032	Fam12b				0.5357	0.9466
290046	Hnrpc	0.8876
290212	Efs_predicted				0.1796	0.02285
290326	Pbk_predicted					0
290339	LOC290339					0
290350	Loxl2_predicted	0.4535	0.523		0.8154
290365	Nudt15_predicted					0.9466
290401	Esd		0.9023
290551	Chdh					0.9466
290595	LOC290595		0.7813		0	0.0457
290636	Pgls_predicted					0.0598
290651	RGD:1359423					0.9466
290655	Crlf1_predicted	0.23345	0.4193		0.93	0
290657	RGD1312034_predicted					0.4991
290669	RGD1310596_predicted					0.9466
290686	RGD1305222_predicted	0.8876	0.5734
290741	RGD:1359671					0.0457
290811	RGD1310414_predicted					0.6274
290829	Ash2l_predicted	0.8876
290842	RGD1307397_predicted					0.3128
290843	Agpat6	0.6683
290851	RGD1309754_predicted					0.2488
290877	RGD1566042_predicted		0.7813		0.6795
290905	Col4a1	0.2133	0.2177		0.8154	0.3833
291023	Id4	0.1961	0.10935	0.7959	0	0
291031	Rbm24_predicted	0.2694
291071	Rpp40	0.6683
291075	Peci	0.6683	0.9023			0.3813
291084	Nqo2	0.6683	0.9023			0.4991
291137	Gmnn_predicted	0.4535			0.8154	0
291171	Trim27_predicted	0.7577	0.9023			0.5397
291179	Gpr141					0.2488
291180	Epdr2	0	0			0
291182	Stard3nl_predicted					0.6274
291234	Mki67_predicted	0.1504	0.2652
291312	RGD1308977_predicted					0.7666
291327	Mrc1_predicted	0.1504	0			0.1036
291355	Prtfdc1_predicted	0	0.2652		0	0
291359	Ly86_predicted				0.5357	0.152
291388	Cbln2_predicted			0.3409		0.0769
291394	Cndp2	0.8876		0.7959		0.9466
291441	RGD1310784_predicted					0.0457
291463	Ppic	0.3309	0.4236		0.1796	0.0598
291527	RGD:1359639					0.7666
291567	Ppargc1b	0.7577				0.6274
291571	Tcof1_predicted	0.8876
291673	Sil1	0.8876				0.6274
291683	Pkd2l2_predicted		0.4374
291713	Rit2		0.5734
291733	Slc39a6	0.2823	0.177		0	0.152
291760	Dsc2_predicted	0	0.354			0
291772	Vad5					0.9466
291773	LOC291773					0.9466
291813	Cklfsf3_predicted	0.2762	0.4236		0.6795	0
291819	Car7_predicted					0.6274
291848	Mmp15_predicted					0.135
291850	Tepp			0.7959
291874	Nup93	0.4535	0.6765			0.4381
291877	Cpsf5_predicted					0.7666
291885	Mcm5_predicted					0.3813
291926	RGD1305801_predicted					0
291958	RGD1310170_predicted					0.7666
291960	Hsf4_predicted					0.6274
291983	Psmb10	0.1504	0.1702		0	0
292019	Sf3b3_predicted					0.57395
292022	Ddx19			0.2107		0.2488
292041	Wwox_predicted					0.72285
292060	Irf8	0.4535
292071	Ris2_predicted		0.2652
292098	Pgbd5_predicted					0
292160	RGD1308723_predicted	0.7577
292168	Mcoln2_predicted					0.2488
292195	LOC292195					0.0518
292206	Trip13_predicted		0.7813			0.0457
292266	RGD1310945_predicted					0.6274
292401	Smoc2_predicted		0.523
292406	Thbs2_predicted					0.152
292483	Stx11_predicted					0.1931
292594	RGD:1359090					0.1278
292658	Prkd2	0.8876				0.66395
292690	RGD1562091_predicted				0
292699	Cblc	0.4021		0.4174	0	0.3128
292700	Bcl3_predicted				0.8154
292732	Numbl	0.5646
292750	Plekhg2_predicted	0.4916
292763	Map4k1_predicted					0.0457
292780	LOC292780					0.0457
292814	Pdcd5_predicted					0.9466
292861	LOC292861	0.6683				0.7666
292879	Mybpc2_predicted	0.8876			0.4258	0.0457
292915	Sult2b1_predicted	0.5646				0.3128
292999	Chsy1_predicted	0.5646				0.16285
293017	Bclaf1_predicted					0.0457
293023	RGD1310815_predicted			0.5786
293047	Kif7_predicted /// LOC498974	0.2762	0.354
293052	Isg20	0.2762	0	0	0	0
293056	Cpeb1_predicted					0.7666
293113	RGD1305677_predicted					0.6274
293118	Prcp_predicted	0.5646	0.2652			0.0457
293149	Mrpl48_predicted					0.4991
293154	Folr2_predicted	0.1504	0.4236			0.7666
293186	Xlkd1_predicted	0.77795				0.0457
293294	Trim34_predicted	0.6683				0.3813
293408	Hbs1l		0.6765		0.6795	0.3137
293451	Hs3st2					0.152
293502	Kif22	0.4021				0
293566	Cpxm2_predicted	0.3665	0.4305		0.8154
293618	Ifitm1_predicted	0.3165	0.354			0.0457
293624	Irf7_predicted					0.3128
293632	LOC293632	0	0.2652		0.2993	0
293650	Tcirg1					0
293653	RGD1305394_predicted				0.93
293671	Sf3b2_predicted					0.7666
293676	Ctsw	0.2762			0.8154	0.0457
293677	Efemp2	0.2133	0.1326		0.6795	0
293690	RGD1308049_predicted	0.5646
293692	Ehd1	0.6683				0.5977
293743	Sp3111					0.9466
293744	Ms4a7_predicted	0.2762	0.2652		0	0
293749	Ms4a6b	0.1504	0.4236		0	0
293750	Ms4a6a_predicted				0
293820	Psat1			0.7959		0.3813
293860	LOC293860	0.2694	0.354		0.1796	0.0457
293997	Kazald1_predicted					0
294007	Pprc1_predicted		0.7813			0.0457
294011	Sfxn2_predicted					0.06835
294016	Nt5c2_predicted					0.9466
294019	RGD1308276	0.8876	0.7813			0.0457
294048	Pik3ap1_predicted					0.6274
294065	Kcnv2_predicted		0.5734
294074	RGD1305340_predicted					0.1244
294079	Rnf153_predicted					0.4991
294088	Pank1_predicted	0.8876	0.7813			0.4991
294103	Papss2_predicted					0.37395
294122	Taar4					0.0598
294228	RT1-S3				0.5357	0.7666
294235	Ier3	0.3165	0.2652	0.5786		0.152
294257	Bf					0.3128
294269	RT1-Da	0.4021	0.4236		0.8154	0.0457
294270	RT1-Db1	0.7577	0.7813			0.2488
294274	RGD:735053					0.152
294283	RGD:1302985					0.4991
294286	Kifc1	0	0	0	0	0
294291	LOC294291					0.2488
294337	Col6a1_predicted		0.9023			0.1036
294350	LOC294350					0.2488
294368	LOC294368					0.1931
294436	Bxdc1_predicted					0.3813
294518	Sesn1_predicted					0.4991
294519	RGD1311358_predicted					0.3813
294520	Mical1_predicted	0.3165	0.6765			0.0457
294521	LOC294521					0.6274
294643	Lhfpl2_predicted	0.1504	0.380733
294674	Enc1	0.1504	0.1702	0	0	0.02285
294691	LOC294691					0.1931
294708	Sgtb					0.7666
294711	RGD1310204_predicted					0.9466
294744	RGD1307506_predicted	0.7577			0.8154	0
294806	C1qtnf3_predicted				0.4258	0.6274
294853	Krt1-18	0.3165	0.5734		0.6206
294864	Cct5	0.8876
294881	Slc7a12_predicted					0
294917	RGD1561817_predicted	0.7577				0.152
294925	Fndc3b_predicted		0.9023
294930	RGD1311104_predicted					0.3128
294962	Gnb4		0.7813
294972	Mccc1	0.7577				0.7666
295037	Mgst2_predicted	0.2762	0.4374		0	0
295105	Schip1_predicted					0.3813
295143	Etfdh	0.7577				0.3813
295160	RGD1309007_predicted	0.4021	0.5734
295219	Slc27a3_predicted	0.2762	0.9023		0
295228	RGD1311086	0.7577		0.4174		0.7666
295264	RGD1305525_predicted					0.1931
295279	Fcgr1_predicted				0.93	0.0613
295322	RGD1311204_predicted					0.1036
295326	RGD1308694_predicted	0.6683
295328	Vangl1_predicted					0.2488
295338	Ptpn8_predicted	0.3165			0	0.0457
295356	Slc16a4				0.2993
295357	Hbxip_predicted					0.1036
295445	Dkk4_predicted	0.5609	0.8418			0.2488
295455	Slc39a8	0.257	0.2459	0.3409	0.33975	0
295462	RGD1305326_predicted	0.4916	0.7813		0.6795	0.0457
295531	Cark				0.8154	0.0598
295538	Depdc1_predicted					0.7666
295549	Djb4_predicted					0.7666
295568	Smarca3_predicted					0.6274
295586	Clcn6_predicted	0.4916	0.6765
295588	RGD:1359690					0.9466
295602	LOC295602					0.1036
295625	Pkp4_predicted					0.9466
295661	RGD1307811_predicted					0.3813
295669	Cybrd1	0.4535	0.4236	0	0	0.076
295704	Ube2l6	0.2762	0.1702		0	0
295813	Olr575_predicted				0.2993
295827	Olr597_predicted			0.7959
295923	Ndufs3_predicted					0.7666
296060	RGD1309107	0.7577	0.6765			0
296072	Spred1				0.93	0.0769
296074	Fsip1_predicted					0
296131	Fahd2a_predicted	0.8876
296137	Bub1_predicted					0.0769
296257	Cst7_predicted	0.4535	0.4374		0.8154	0
296267	Snph_predicted					0.4991
296271	Srxn1	0.0752	0			0.1036
296311	RGD1311678	0.5646	0.9023			0.0598
296344	Mybl2_predicted					0
296345	Jph2_predicted					0.3128
296349	RGD1305754_predicted	0.8876	0.9023
296366	Wfdc3_predicted					0.7666
296368	Ube2c_predicted				0.1796	0
296369	Tnnc2_predicted					0.1931
296395	Kcng1					0.6274
296456	Itgav_predicted					0.1036
296488	RGD1307982_predicted					0.6274
296550	RGD1304868_predicted					0.3813
296554	Tubb2c	0.82265		0.7959
296562	RGD:1303156					0.7666
296655	Stom	0.4916	0.7813			0.787
296751	RGD1307054_predicted					0.1036
296824	MGC72627					0.7666
296872	Eda2r_predicted				0.8154
296884	LOC296884		0.6765
296947	RGD:1303047					0
296953	Irf5_predicted					0.3128
296981	Atp6v0a4_predicted					0.9466
297025	RGD1565470_predicted		0.2652			0
297029	Gstk1					0.6274
297073	Rarres2	0.8876		0		0.3128
297077	RGD1310725_predicted	0.5646	0.523		0.5357	0.0457
297109	MGC95152	0.44685	0.523			0.1036
297110	LOC297110					0
297113	Gars	0.3165	0.7813			0.0457
297339	Capg	0	0	0	0	0
297411	Tprkb	0.66115	0.7813
297419	RGD1311934_predicted					0.7666
297433	Podxl2_predicted	0.3309
297453	Hdac11_predicted					0.7666
297481	LOC297481	0.8876				0.17255
297508	Pbef1			0.7959
297576	Dppa3 /// RGD1562410_predicted /// RGD1566233_predicted	0.8876
297594	Cdca3 /// RGD1562067_predicted	0.8876	0.9023
297738	Steap1_predicted	0.1504	0.354		0
297757	RGD1559717_predicted	0.7577				0.7666
297768	Lactb2	0.7577	0.9023			0.1059
297822	Trp53inp1			0		0.14725
297865	RGD1307724_predicted	0.4916
297885	LOC297885					0.7666
297893	Hdac1_predicted	0.8876
297902	Gem_predicted		0.5734			0
297910	Slc26a7_predicted					0.1036
297930	Wwp1_predicted	0.7577				0.3813
297962	LOC297962					0
297990	Ndufb6_predicted					0.7666
298069	Col15a1	0.40405	0.66985		0	0
298075	Ncbp1_predicted					0.3128
298079	Aldh1b1	0	0.2459
298081	Rg9mtd3_predicted					0.0769
298091	Slc31a2_predicted			0.7959		0.7666
298199	RGD:1359288					0
298227	Mtap_predicted	0.7577
298250	LOC298250	0.3309	0.5734
298280	Slc35d1_predicted				0.93	0.9466
298300	LOC298300					0.7666
298316	LOC298316					0.0457
298366	RGD1311126_predicted	0	0		0
298376	Gpx7_predicted	0.8876				0.0457
298381	Echdc2_predicted	0.7577	0.7813			0.2488
298500	Smap1l				0.4258
298506	Mycl1					0
298512	Rhbdl2_predicted				0
298532	Tekt2_predicted					0.1036
298534	Clspn_predicted					0
298543	Aim1l_predicted					0.152
298544	Sh3bgrl3_predicted	0.4916	0.523			0.0457
298559	Tcea3_predicted					0.1931
298566	C1qa	0.2762	0.2652		0.74745	0
298575	Pink1_predicted					0.0598
298579	Pla2g2d		0.1702
298607	Agmat_predicted					0.4991
298609	Efhd2	0.8876				0.0457
298683	Vwa1	0.4535	0.7813			0.2488
298693	G1p2_predicted	0.5646	0.4236		0.6795	0.1036
298694	RGD1311019_predicted	0.8876				0
298700	Eif3s4_predicted					0.6274
298732	Glis1_predicted					0.7666
298744	Crim1_predicted	0.1504
298784	Card12_predicted				0.93
298785	LOC298785					0.152
298795	LOC298795 /// Sfn_predicted	0.1504	0.1702		0
298801	RGD1311049_predicted					0
298890	RGD1305961_predicted					0
298894	Mycn					0.1931
298906	Pqlc3	0	0	0.2107	0	0
298941	Lamb1_predicted	0.4535	0.2652
299008	RGD1307232_predicted					0.9466
299021	RGD1559724_predicted				0.93
299078	Mgea6_predicted					0.4991
299129	LOC299129					0
299135	RGD1565002_predicted	0.5646
299142	RGD1564654_predicted		0.4374
299145	Rhoj	0.5646				0.6274
299156	Rab15	0.8876				0.7666
299159	Atp6v1d	0.2762	0.523	0.7959		0.3813
299193	RGD1309669_predicted					0.1931
299206	Batf_predicted	0.6683			0	0
299247	Cpg1					0.7666
299269	isg12(b)	0	0		0	0
299314	Pfc				0.6795	0.152
299331	Hspca	0.5646		0.5786
299352	Igh-1a	0.2762	0.4374			0.0457
299511	Rdh2	0.6683	0.523	0.4174		0.1036
299515	LOC299515					0.1036
299609	RGD:1303134					0.2488
299625	RGD1563803_predicted		0.7813			0.4991
299700	LOC299700					0.9466
299738	Vezt	0.5646
299783	Glipr1	0.6683			0
299858	Lrp1_predicted					0.1931
299909	RGD1307697_predicted	0.7577
299933	RGD1561749_predicted				0.93
300015	RGD:1359378					0.4991
300017	Lypd2_predicted	0.1504	0		0.4258	0
300025	Ly6h_predicted					0
300033	Eef1d					0.4991
300053	KIFC2					0.9466
300057	Recql4_predicted		0.523		0.6795	0.3128
300067	Pdxp /// Sh3bp1_predicted	0.3309
300077	Gtpbp1_predicted					0.4991
300089	Pmm1	0.4535	0.4374	0	0.4258
300105	RGD1305319_predicted					0.3813
300115	RGD:1303143					0.4991
300126	RGD1563164_predicted	0	0			0
300128	Celsr1	0.5646	0.7813			0.3813
300129	Cerk_predicted				0.93	0.152
300186	Amigo2				0.93
300211	Fkbp11_predicted				0.6795	0.0457
300247	RGD:1359576					0.0457
300286	Lhfp					0
300442	RGD1308031_predicted					0.7666
300470	Thyn1	0.2762	0.4374		0.5357
300551	Olr1226_predicted			0
300675	RGD1307682	0.35525	0.7813		0.4258	0.3128
300678	Cd3g	0.2694	0.523		0
300679	Eva1_predicted	0.7577
300684	LOC300684					0.1931
300689	Smfn_predicted					0.7666
300691	Nnmt_predicted					0
300710	Ddx10_predicted					0.6274
300713	Slc35f2_predicted	0.5646	0.3025
300721	Dja4_predicted	0.5646				0.6274
300723	RGD1308677_predicted				0.93
300732	Pstpip1_predicted					0
300744	RGD:1303055					0.7666
300756	Arih1_predicted					0.3813
300763	Lrrc49_predicted	0.2762
300768	LOC300768					0.4991
300786	Clpx_predicted					0.9466
300788	LOC300788					0.4991
300795	RGD:1303041	0.2762	0.2652	0		0
300799	Dapk2	0.7577
300802	Aph1b					0.4991
300811	Bnip2_predicted		0.6765			0.26665
300836	RGD1310552_predicted		0.4236
300838	Tmod3	0.7577	0.5734
300870	RGD1311381_predicted	0.4535	0.523			0.33655
300888	RGD:1303327					0.4991
300900	Plscr4				0.1796
300947	Tfdp2_predicted					0.7666
300968	Ube1dc1		0.9023
300980	Dusp7					0.1036
300981	Acy1				0.8727
300982	Abhd14a	0.3309	0.66985	0.5786	0.2993	0.0769
300985	Adprtl3_predicted					0.152
300993	RGD:1303334			0.4174
301000	Ube1l_predicted	0				0.3128
301005	Impdh2		0.5734
301012	Col7a1_predicted		0			0.0457
301013	MGC94600	0.4535	0.523	0.7959		0.1036
301016	RGD1307150_predicted	0.3309	0.9023			0.0598
[truncated: 1,243 more rows]
