# Supplementary material for: Microarray platform consistency is revealed by biologically functional analysis of gene expression profiles
Source: BMC Bioinformatics. 2009 Oct 8;10(Suppl 11):S12. doi: 10.1186/1471-2105-10-S11-S12 (PMC3226184; doi:10.1186/1471-2105-10-S11-S12)
Supplement: Additional file 2 — Categories/Functions/Function annotations generated in with Ingenuity Pathway Analysis. [file 1471-2105-10-S11-S12-S2.xls]

## Sheet: Sheet1
Additional Table 2: Categories/Functions/Function annotations generated in IPA
Category	Function	Function Annotation	P-value	Molecules	# Molecules	Platform/site
Cancer	tumor	tumor	2.32e-24	ABCC2, ABCC3, ABCC4, ADRA1D, AKAP12, ALDH1A2, ALDH1B1, ALOX5, ANPEP, ANXA2, ANXA5, ATP1A4, AURKB, AXL, BAX, BBC3, BHMT, BMP15, C4A, CAPN6, CASP3, CD14, CD24, CD80, CD3E, CD3G, CDCA7, CDKN3, CDKN1A, CLU, CMTM8, CNFN, CNP, CXCL9, CXCL10, CXCR3, DCK, DCN, DPYD, EIF4EBP1, ENC1, EPHA2, EPHB6, ERBB3, FAS, FHIT, FN1, G6PD, GABBR2, GBP2, GC, GDF15, GFRA1, GLUD1, GNA12, GPM6A, GPRC5A, GPX2, GRIA3, GSTM1, …	138	ABI
Cancer	tumorigenesis	tumorigenesis	1.14e-22	ABCC2, ABCC3, ABCC4, ACSL5, ADRA1D, AKAP12, ALDH1A2, ALDH1B1, ALOX5, ALPL, ANPEP, ANXA2, ANXA5, ATF5, ATP1A4, AURKB, AXL, BAX, BBC3, BEX4, BHMT, BLNK, BMP15, BTK, C4A, CACNA1C, CAPG, CAPN6, CASP3, CBLC, CD14, CD24, CD80, CD3E, CD3G, CDCA7, CDKN3, CDKN1A, CEP55, CLDN4, CLU, CMTM8, CNFN, CNP, CSMD1, CXCL9, CXCL10, CXCR3, CYP24A1, DCK, DCN, DPYD, EIF4EBP1, ENC1, EPHA2, EPHB6, ERBB3, FAS, FHIT, FN1, …	167	ABI
Cancer	cancer	cancer	1.46e-22	ABCC2, ABCC3, ABCC4, ACSL5, ADRA1D, AKAP12, ALDH1A2, ALDH1B1, ALOX5, ALPL, ANPEP, ANXA2, ATF5, ATP1A4, AURKB, AXL, BAX, BBC3, BEX4, BHMT, BLNK, C4A, CAPG, CAPN6, CASP3, CBLC, CD14, CD24, CD80, CD3E, CD3G, CDCA7, CDKN3, CDKN1A, CEP55, CLDN4, CLU, CMTM8, CNFN, CNP, CSMD1, CXCL9, CXCL10, CXCR3, CYP24A1, DCK, DCN, DPYD, EIF4EBP1, ENC1, EPHA2, EPHB6, ERBB3, FAS, FHIT, FN1, GABBR2, GBP2, GC, GDF15, GFR…	153	ABI
Cancer	neoplasia	neoplasia	2.29e-22	ABCC2, ABCC3, ABCC4, ACSL5, ADRA1D, AKAP12, ALDH1A2, ALDH1B1, ALOX5, ALPL, ANPEP, ANXA2, ANXA5, ATF5, ATP1A4, AURKB, AXL, BAX, BBC3, BEX4, BHMT, BLNK, C4A, CAPG, CAPN6, CASP3, CBLC, CD14, CD24, CD80, CD3E, CD3G, CDCA7, CDKN3, CDKN1A, CEP55, CLDN4, CLU, CMTM8, CNFN, CNP, CSMD1, CXCL9, CXCL10, CXCR3, CYP24A1, DCK, DCN, DPYD, EIF4EBP1, ENC1, EPHA2, EPHB6, ERBB3, FAS, FHIT, FN1, GABBR2, GBP2, GC, GDF…	158	ABI
Cancer	primary tumor	primary tumor	1.83e-20	ABCC2, ABCC3, ABCC4, ADRA1D, AKAP12, ALDH1A2, ALDH1B1, ALOX5, ANPEP, ANXA2, ANXA5, ATP1A4, AURKB, AXL, BAX, BBC3, BHMT, C4A, CAPN6, CASP3, CD14, CD24, CD80, CD3E, CD3G, CDKN3, CDKN1A, CLU, CMTM8, CNFN, CNP, CXCL9, CXCL10, CXCR3, DCK, DCN, DPYD, EIF4EBP1, ENC1, EPHA2, EPHB6, ERBB3, FAS, FHIT, FN1, GABBR2, GBP2, GC, GDF15, GFRA1, GLUD1, GNA12, GPM6A, GPRC5A, GPX2, GRIA3, GSTM1, GSTM5, GSTP1, HAVCR1…	124	ABI
Cancer	malignant tumor	malignant tumor	6.67e-20	ABCC2, ABCC3, ABCC4, AKAP12, ALDH1A2, ALDH1B1, ALOX5, ANPEP, ANXA2, ATP1A4, AURKB, AXL, BAX, BBC3, BHMT, C4A, CAPN6, CASP3, CD14, CD24, CD80, CD3E, CD3G, CDKN3, CDKN1A, CLU, CMTM8, CNFN, CNP, CXCL9, CXCL10, CXCR3, DCK, DCN, DPYD, EIF4EBP1, ENC1, EPHA2, EPHB6, ERBB3, FAS, FHIT, FN1, GABBR2, GBP2, GC, GDF15, GFRA1, GLUD1, GNA12, GPM6A, GPRC5A, GPX2, GRIA3, GSTM1, GSTM5, GSTP1, HAVCR1, HBEGF, HLA-G,…	120	ABI
Cancer	carcinoma	carcinoma	6.92e-17	ABCC3, ABCC4, ALDH1A2, ALDH1B1, ANPEP, ANXA2, AXL, BAX, BHMT, C4A, CASP3, CD14, CD24, CD80, CDKN3, CDKN1A, CLU, CMTM8, CNFN, CXCR3, DPYD, EPHA2, EPHB6, ERBB3, FAS, FHIT, FN1, GABBR2, GBP2, GC, GDF15, GFRA1, GLUD1, GPRC5A, GPX2, GSTM1, GSTM5, GSTP1, HAVCR1, HBEGF, HLA-G, HSP90AA1, IER3, IFITM1, INHBA, IRF1, ITGB4, KRAS, KRT18, LAMA3, LDHA, LGALS3, LYZ, MAPK13, MDM2, MGMT, MMP2, MT1F, NEFM, NQO1, N…	90	ABI
Cell Death	cell death	cell death	1e-15	ABCC4, AKAP12, ALDH1A2, ALOX5, ALOX15B, ALS2, ANPEP, ASNS, ATF5, ATP1A4, AXL, BAX, BBC3, BLNK, BTK, CACNA1C, CASP3, CASP12 (includes EG:12364), CCBL1, CCNG1, CD5, CD14, CD24, CD80, CD2AP, CD3E, CD3G, CDCP1, CDKN1A, CKAP2, CLU, CNP, CNTF, CXCR3, CYP2C9, DAP, DCN, DDIT3, DDX19A, DKK3, EIF4EBP1, EMP3, EPHA2, EPHB6, ERBB3, FAS, FHIT, FN1, FOSL1, G6PC, G6PD, GDF15, GFRA1, GLIPR1, GLUD1, GNA12, GNG2, G…	142	ABI
Cell Death	apoptosis	apoptosis	1.28e-15	AKAP12, ALDH1A2, ALOX5, ALOX15B, ALS2, ANPEP, ASNS, ATF5, AXL, BAX, BBC3, BLNK, BTK, CACNA1C, CASP3, CASP12 (includes EG:12364), CCNG1, CD5, CD14, CD24, CD80, CD2AP, CD3E, CD3G, CDCP1, CDKN1A, CKAP2, CLU, CNP, CNTF, CXCR3, CYP2C9, DAP, DCN, DDIT3, DDX19A, DKK3, EIF4EBP1, EPHA2, EPHB6, ERBB3, FAS, FHIT, FN1, FOSL1, G6PC, G6PD, GDF15, GFRA1, GLIPR1, GLUD1, GNA12, GNG2, GPX2, GREM1, GSTM5, GSTP1, HB…	128	ABI
Cell Death	cell death	cell death of eukaryotic cells	1.36e-15	ABCC4, ALDH1A2, ALOX5, ALS2, ANPEP, ASNS, ATP1A4, AXL, BAX, BBC3, BLNK, BTK, CASP3, CASP12 (includes EG:12364), CCBL1, CCNG1, CD5, CD14, CD24, CD2AP, CD3E, CDCP1, CDKN1A, CKAP2, CLU, CNP, CNTF, CXCR3, CYP2C9, DCN, DDIT3, DKK3, EIF4EBP1, EMP3, EPHA2, EPHB6, ERBB3, FAS, FHIT, FN1, FOSL1, G6PC, G6PD, GDF15, GFRA1, GLIPR1, GLUD1, GNG2, GPX2, GSTM1, GSTP1, HBEGF, HLA-G, HOXB1, HSP90AA1, HSPB1, ICAM1, …	123	ABI
Genetic Disorder	genetic disorder	genetic disorder	2.46e-15	ABCB11, ABCC2, ABCC3, ABCC4, ABCC8, ACMSD, ADAM8, ADAMTS3, ADK (includes EG:132), ADRA1D, AEN, AKAP12, ALDH1A2, ALDH1B1, ALOX5, ALPL, ALS2, ANXA2, ANXA5, ANXA13, ASL, ASNS, ATP1A4, ATP6V1D, AURKB, AXL, B4GALT6, BAALC, BATF, BATF3, BAX, BCAT1, BEX4, BLNK, BMP15, BTD, BTG3, BTK, C1ORF183, C4A, CA13, CACNA1C, CACNB4, CAP2, CAPG, CAPN6, CASP3, CBLC, CD5, CD14, CD24, CD80, CD2AP, CD3E, CD3G, CDA, CDCA…	299	ABI
Cell Death	apoptosis	apoptosis of eukaryotic cells	4.21e-15	ALDH1A2, ALOX5, ALS2, ANPEP, ASNS, BAX, BBC3, BLNK, BTK, CASP3, CASP12 (includes EG:12364), CCNG1, CD5, CD14, CD24, CD2AP, CD3E, CDCP1, CDKN1A, CKAP2, CLU, CNP, CNTF, CXCR3, CYP2C9, DCN, DDIT3, DKK3, EIF4EBP1, EPHA2, EPHB6, ERBB3, FAS, FHIT, FN1, FOSL1, G6PC, G6PD, GDF15, GFRA1, GLIPR1, GLUD1, GNG2, GPX2, HBEGF, HLA-G, HOXB1, HSP90AA1, HSPB1, IER3, IL24, IL1RN, INHBA, IRF1, ITGB4, ITPR3, KRAS, KR…	109	ABI
Cell Death	cell death	cell death of cell lines	2e-14	ABCC4, ALOX5, ALS2, ASNS, ATP1A4, BAX, BBC3, BTK, CASP3, CASP12 (includes EG:12364), CCBL1, CCNG1, CD24, CD3E, CDCP1, CDKN1A, CKAP2, CLU, CXCR3, CYP2C9, DDIT3, DKK3, EIF4EBP1, EMP3, EPHA2, EPHB6, ERBB3, FAS, FHIT, FN1, G6PD, GDF15, GLIPR1, GNG2, GPX2, GSTM1, GSTP1, HBEGF, HSPB1, IER3, IL24, IL1RN, INHBA, IRF1, ITGB4, ITPR3, KRAS, KRT18, LAMA5, LDHA, LGALS1, LGALS3, MAPK10, MAPK13, MDM2, MGMT, MT1…	94	ABI
Cellular Growth and Proliferation	growth	growth of eukaryotic cells	7.44e-14	ABCC2, ACSL5, AKAP12, ALOX5, ALOX15B, ATF5, BATF, BAX, BMP15, BTK, CASP3, CD14, CD24, CD80, CD3E, CDCP1, CDKN1A, CES2 (includes EG:8824), CLU, CNTF, CXCL10, CXCR3, DCN, DDIT3, DKK3, ENC1, EPHA2, EPHB6, ERBB3, FAS, FHIT, FN1, FOSL1, GBP2, GDF15, GFRA1, GNG7, GTPBP4, HBEGF, HOXD4, ICOSLG, IER3, IL24, IL1RN, INHBA, INHBB, IRF1, ITGB4, KIAA0101, KRAS, LAMA5, LDHA, LGALS1, LGALS3, LMO1, MAPK10, MDM2, …	81	ABI
Cancer	apoptosis	apoptosis of tumor cell lines	2.82e-13	ALOX5, ALS2, ASNS, BAX, BBC3, BTK, CASP3, CCNG1, CD24, CDCP1, CDKN1A, CKAP2, CLU, DDIT3, DKK3, EIF4EBP1, EPHA2, EPHB6, ERBB3, FAS, FHIT, FN1, G6PD, GDF15, GLIPR1, GNG2, GPX2, HBEGF, HSPB1, IER3, IL24, INHBA, IRF1, ITGB4, ITPR3, KRAS, KRT18, LAMA5, LGALS1, LGALS3, MAPK10, MAPK13, MDM2, NLRC4, NQO1, NRG1, PLAUR, PLK2, PMAIP1, PPARD, PRKAA2, RIPK3, RUNX1, S100A4, S100A6, S100A8, S100A9, SFN, SPP1, T…	71	ABI
Cell Death	apoptosis	apoptosis of tumor cell lines	2.82e-13	ALOX5, ALS2, ASNS, BAX, BBC3, BTK, CASP3, CCNG1, CD24, CDCP1, CDKN1A, CKAP2, CLU, DDIT3, DKK3, EIF4EBP1, EPHA2, EPHB6, ERBB3, FAS, FHIT, FN1, G6PD, GDF15, GLIPR1, GNG2, GPX2, HBEGF, HSPB1, IER3, IL24, INHBA, IRF1, ITGB4, ITPR3, KRAS, KRT18, LAMA5, LGALS1, LGALS3, MAPK10, MAPK13, MDM2, NLRC4, NQO1, NRG1, PLAUR, PLK2, PMAIP1, PPARD, PRKAA2, RIPK3, RUNX1, S100A4, S100A6, S100A8, S100A9, SFN, SPP1, T…	71	ABI
Cell Death	apoptosis	apoptosis of cell lines	8.49e-13	ALOX5, ALS2, ASNS, BAX, BBC3, BTK, CASP3, CASP12 (includes EG:12364), CCNG1, CD24, CD3E, CDCP1, CDKN1A, CKAP2, CLU, CXCR3, CYP2C9, DDIT3, DKK3, EIF4EBP1, EPHA2, EPHB6, ERBB3, FAS, FHIT, FN1, G6PD, GDF15, GLIPR1, GNG2, GPX2, HBEGF, HSPB1, IER3, IL24, INHBA, IRF1, ITGB4, ITPR3, KRAS, KRT18, LAMA5, LDHA, LGALS1, LGALS3, MAPK10, MAPK13, MDM2, NLRC4, NQO1, NRG1, PLAUR, PLK2, PMAIP1, PPARD, PRKAA2, RIP…	82	ABI
Cancer	cell death	cell death of tumor cell lines	1.28e-12	ABCC4, ALOX5, ALS2, ASNS, BAX, BBC3, BTK, CASP3, CCNG1, CD24, CDCP1, CDKN1A, CKAP2, CLU, DDIT3, DKK3, EIF4EBP1, EPHA2, EPHB6, ERBB3, FAS, FHIT, FN1, G6PD, GDF15, GLIPR1, GNG2, GPX2, GSTM1, HBEGF, HSPB1, IER3, IL24, IL1RN, INHBA, IRF1, ITGB4, ITPR3, KRAS, KRT18, LAMA5, LGALS1, LGALS3, MAPK10, MAPK13, MDM2, NAMPT, NLRC4, NQO1, NRG1, PLAUR, PLK2, PMAIP1, PPARD, PPP2R1B, PRKAA2, RIPK3, RUNX1, S100A4,…	76	ABI
Cell Death	cell death	cell death of tumor cell lines	1.28e-12	ABCC4, ALOX5, ALS2, ASNS, BAX, BBC3, BTK, CASP3, CCNG1, CD24, CDCP1, CDKN1A, CKAP2, CLU, DDIT3, DKK3, EIF4EBP1, EPHA2, EPHB6, ERBB3, FAS, FHIT, FN1, G6PD, GDF15, GLIPR1, GNG2, GPX2, GSTM1, HBEGF, HSPB1, IER3, IL24, IL1RN, INHBA, IRF1, ITGB4, ITPR3, KRAS, KRT18, LAMA5, LGALS1, LGALS3, MAPK10, MAPK13, MDM2, NAMPT, NLRC4, NQO1, NRG1, PLAUR, PLK2, PMAIP1, PPARD, PPP2R1B, PRKAA2, RIPK3, RUNX1, S100A4,…	76	ABI
Cancer	digestive organ tumor	digestive organ tumor	1.8e-12	ABCC2, ANPEP, ANXA2, AXL, BAX, BHMT, CASP3, CD14, CDKN3, CDKN1A, CLU, DPYD, EPHA2, FHIT, FN1, GC, GDF15, GLUD1, GSTP1, HBEGF, HLA-G, HSP90AA1, IFITM1, IL1RN, IRF1, ITGB4, KRAS, KRT18, LYZ, MAPK13, MGMT, NQO1, NTHL1, RPS19, RRM2, SDF2L1, SFN, SLC16A4, SLC6A4, SLCO1A1, SPP1, STAT5A, TIMP1, TNC, TUBB2C, TYMS, WWOX	47	ABI
Gastrointestinal Disease	digestive organ tumor	digestive organ tumor	1.8e-12	ABCC2, ANPEP, ANXA2, AXL, BAX, BHMT, CASP3, CD14, CDKN3, CDKN1A, CLU, DPYD, EPHA2, FHIT, FN1, GC, GDF15, GLUD1, GSTP1, HBEGF, HLA-G, HSP90AA1, IFITM1, IL1RN, IRF1, ITGB4, KRAS, KRT18, LYZ, MAPK13, MGMT, NQO1, NTHL1, RPS19, RRM2, SDF2L1, SFN, SLC16A4, SLC6A4, SLCO1A1, SPP1, STAT5A, TIMP1, TNC, TUBB2C, TYMS, WWOX	47	ABI
Cellular Growth and Proliferation	proliferation	proliferation of cells	9.74e-12	ABCC4, ADRA1D, ALDH1A2, ALOX15B, ANXA2, ATF5, AXL, B4GALT6, BATF, BAX, BBC3, BCAT1, BLNK, BMP15, BTG3, BTK, CASP3, CCNG1, CD5, CD14, CD24, CD80, CD3E, CD3G, CDCA7, CDKN3, CDKN1A, CLU, CNP, CNTF, CXCL9, CXCL10, CYP24A1, CYP2C9, DCK, DCN, EIF4EBP1, EMP3, EPHA2, EPHB6, ERBB3, FAS, FHIT, FN1, FOSL1, G6PD, GDF15, GNA12, GNG2, GPNMB, GSTM1, GSTP1, GTPBP4, HAVCR1, HBEGF, ICAM1, ICOSLG, ID4, IFITM1, IL24…	119	ABI
Cellular Movement	movement	movement of cells	1.01e-11	ABCB1B, ALOX5, ALOX15B, ANPEP, ANXA2, AXL, BAX, CD24, CD80, CD2AP, CDKN1A, CLDN4, CLEC4M, CLU, CXCL9, CXCL10, CXCL11, CXCR3, DCN, EPHA2, ERBB3, FAS, FN1, G6PC, G6PD, GDF15, GFRA1, GNA12, GREM1, GTPBP4, HBEGF, HLA-G, HOXB1, HRG, HSP90AA1, ICAM1, ICOSLG, INHBA, ITGB4, JAM3, LAMA3, LAMA5, LAMB3, LAMC2, LGALS1, LGALS3, LRPAP1, LTK, MAP4K4, MMP2, NAB2, NRG1, NT5E, PLAUR, PLXNA1, PPARD, PVR, RAC2, RAP2…	76	ABI
Cellular Movement	migration	migration of cells	3.48e-11	ABCB1B, ALOX5, ALOX15B, ANPEP, ANXA2, AXL, BAX, CD24, CD80, CD2AP, CDKN1A, CLDN4, CLEC4M, CLU, CXCL9, CXCL10, CXCL11, CXCR3, DCN, EPHA2, ERBB3, FAS, FN1, G6PC, G6PD, GFRA1, GNA12, GREM1, GTPBP4, HBEGF, HLA-G, HOXB1, HRG, HSP90AA1, ICAM1, ICOSLG, INHBA, ITGB4, JAM3, LAMA3, LAMA5, LAMB3, LAMC2, LGALS1, LGALS3, LRPAP1, LTK, MAP4K4, MMP2, NAB2, NRG1, NT5E, PLAUR, PLXNA1, PPARD, PVR, RAC2, RAP2A, RARR…	74	ABI
Cellular Growth and Proliferation	growth	growth of cells	4.19e-11	ABCC2, ACSL5, AKAP12, ALOX5, ALOX15B, ANXA2, ATF5, BATF, BAX, BMP15, BTK, CASP3, CCNG1, CD14, CD24, CD80, CD3E, CDA, CDCP1, CDKN1A, CES2 (includes EG:8824), CLU, CNTF, CXCL10, CXCR3, DAP, DCN, DDIT3, DKK3, EIF4EBP1, ENC1, EPHA2, EPHB6, ERBB3, FAS, FHIT, FN1, FOSL1, GBP2, GDF15, GFRA1, GNG7, GREM1, GSTP1, GTPBP4, HBEGF, HOXD4, ICOSLG, IER3, IL24, IL1RN, INHBA, INHBB, IRF1, ITGB4, KIAA0101, KRAS, L…	96	ABI
Cell Death	survival	survival of eukaryotic cells	6.01e-11	ABCB1B, ABCC3, ADK (includes EG:132), AXL, BAX, BBC3, BTK, CASP3, CCNG1, CD80, CD3E, CDKN1A, CLDN4, CLU, CNTF, CXCL9, CXCR3, DDIT3, DYRK3, ERBB3, FAS, FHIT, FN1, GDF15, GFRA1, GSTM1, HBEGF, HOXB1, HSPB1, ICAM1, ID4, IGTP, IL24, KRAS, LAMA3, LAMA5, LGALS3, MDM2, MGMT, NRG1, PLAUR, PLK2, PPARD, PPP2R1B, PRKAA2, PTGR1, PTPN7, PTPRN2, RAC2, RRM2, RUNX1, S100A6, SPP1, STAT5A, TIMP1, TNFRSF1A, TREM2, T…	58	ABI
Cellular Movement	movement	movement of eukaryotic cells	8.79e-11	ABCB1B, ALOX5, ANPEP, ANXA2, AXL, BAX, CD24, CD80, CDKN1A, CLDN4, CLEC4M, CLU, CXCL9, CXCL10, CXCL11, CXCR3, DCN, EPHA2, ERBB3, FAS, FN1, G6PC, G6PD, GDF15, GFRA1, GNA12, GREM1, HBEGF, HLA-G, HOXB1, HRG, ICAM1, ICOSLG, INHBA, ITGB4, JAM3, LAMA3, LAMA5, LAMB3, LAMC2, LGALS1, LGALS3, LRPAP1, LTK, MAP4K4, MMP2, NAB2, NRG1, NT5E, PLAUR, PLXNA1, PPARD, PVR, RAC2, RAP2A, RARRES2, RPS19, S100A8, S100A9,…	70	ABI
Inflammatory Disease	inflammatory disorder	inflammatory disorder	8.96e-11	ABCB11, ABCC2, ABCC3, ABCC4, ACMSD, ADAM8, ADAMTS3, ADK (includes EG:132), ADRA1D, ALOX5, ANPEP, ANXA5, ANXA13, ATP1A4, BAALC, BATF, BAX, BCAT1, BHMT, BLNK, BTG3, BTK, C4A, CA13, CACNA1C, CASP3, CD14, CD24, CD80, CD2AP, CD3E, CD3G, CDA, CDKN1A, CENPM, CLU, CMIP, CNP, CNTF, CSMD1, CXCL9, CXCL10, CXCR3, DAP, DCK, DDIT3, DKK3, DPYD, DSCAML1, ENO2, EPHA2, FAM129A, FAS, FCN1, FGB, FGGY, FHIT, FN1, GBA…	141	ABI
Cell Death	survival	survival of cells	1.24e-10	ABCB1B, ABCC3, ADK (includes EG:132), AXL, BAX, BBC3, BTK, CASP3, CCNG1, CD80, CD3E, CDKN1A, CLDN4, CLU, CNTF, CXCL9, CXCR3, DDIT3, DYRK3, ERBB3, FAS, FHIT, FN1, GDF15, GFRA1, GSTM1, HBEGF, HOXB1, HSPB1, ICAM1, ID4, IGTP, IL24, KRAS, LAMA3, LAMA5, LGALS3, MDM2, MGMT, NRG1, PLAUR, PLK2, PPARD, PPP2R1B, PRKAA2, PTGR1, PTPN7, PTPRN2, RAC2, RRM2, RUNX1, S100A6, SFN, SPP1, STAT5A, TGM1, TIMP1, TNFRSF1…	61	ABI
Tissue Morphology	quantity	quantity of cells	1.75e-10	ALOX5, ARL4A, BATF, BAX, BLNK, BTK, CASP3, CCNG1, CD5, CD24, CD80, CD3E, CD3G, CDKN1A, CNTF, CXCL10, CXCR3, DCK, DCN, DKK3, EIF4EBP1, ERBB3, FAS, FN1, GDF15, GFRA1, GNA12, GNG7, GSTP1, HAVCR1, HOXB1, ICAM1, ICOSLG, IL24, IL18BP, IL1RN, INHBA, IRF1, ISG15 (includes EG:9636), JAM3, LAMA3, LGALS3, MAPK13, MDM2, MGMT, MMP2, MTHFD2, NEFM, NQO1, NRG1, NT5E, PITPNA, PLAUR, POU2AF1, PREP, PRKAR1B, PSMB10…	73	ABI
Cellular Movement	migration	migration of eukaryotic cells	3.13e-10	ABCB1B, ALOX5, ANPEP, ANXA2, AXL, BAX, CD24, CD80, CDKN1A, CLDN4, CLEC4M, CLU, CXCL9, CXCL10, CXCL11, CXCR3, DCN, EPHA2, ERBB3, FAS, FN1, G6PC, G6PD, GFRA1, GNA12, GREM1, HBEGF, HLA-G, HOXB1, HRG, ICAM1, ICOSLG, INHBA, ITGB4, JAM3, LAMA3, LAMA5, LAMB3, LAMC2, LGALS1, LGALS3, LRPAP1, LTK, MAP4K4, MMP2, NAB2, NRG1, NT5E, PLAUR, PLXNA1, PPARD, PVR, RAC2, RAP2A, RARRES2, RPS19, S100A8, S100A9, SCT, S…	68	ABI
Cell Death	cell death	cell death of normal cells	3.5e-10	ABCC4, ALDH1A2, ALS2, ANPEP, AXL, BAX, BBC3, BLNK, BTK, CASP3, CASP12 (includes EG:12364), CD5, CD14, CD24, CD2AP, CD3E, CDKN1A, CLU, CNP, CNTF, DCN, DDIT3, ERBB3, FAS, FN1, FOSL1, G6PC, GDF15, GFRA1, GLUD1, HLA-G, HOXB1, HSP90AA1, HSPB1, ICAM1, IER3, IL24, IL1RN, INHBA, IRF1, ITPR3, KRAS, KRT18, LGALS1, LGALS3, LRPAP1, MAPK10, MAPK13, MDM2, MMP2, MT3, MT1F, NAMPT, NLRC4, NQO1, NRG1, PCDH21, PITP…	76	ABI
Cellular Movement	migration	migration of leukocytes	5.48e-10	ABCB1B, ALOX5, CD24, CD80, CLEC4M, CXCL9, CXCL10, CXCL11, CXCR3, FAS, FN1, G6PC, GNA12, GREM1, HLA-G, ICAM1, ICOSLG, INHBA, JAM3, LAMA5, LGALS1, LGALS3, LTK, NT5E, PLAUR, PVR, RAC2, RARRES2, RPS19, S100A8, S100A9, SCT, SLC37A4, SPP1, TIMP1, TNFRSF1A	36	ABI
Immune Cell Trafficking	migration	migration of leukocytes	5.48e-10	ABCB1B, ALOX5, CD24, CD80, CLEC4M, CXCL9, CXCL10, CXCL11, CXCR3, FAS, FN1, G6PC, GNA12, GREM1, HLA-G, ICAM1, ICOSLG, INHBA, JAM3, LAMA5, LGALS1, LGALS3, LTK, NT5E, PLAUR, PVR, RAC2, RARRES2, RPS19, S100A8, S100A9, SCT, SLC37A4, SPP1, TIMP1, TNFRSF1A	36	ABI
Cancer	colorectal cancer	colorectal cancer	6.3e-10	ABCC3, ACSL5, ADRA1D, ANPEP, BAX, BEX4, CAPG, CDCA7, CDKN3, CDKN1A, CEP55, CLDN4, CLU, CSMD1, DPYD, ENC1, EPHA2, FHIT, FN1, GDF15, GLRX3, GPX2, HRG, HSD17B2, HSP90AA1, ICAM1, IFITM1, ISG20, ITPR3, KIAA0101, KIFC1, KRAS, KRT18, LAMA3, LEAP2, LGALS3, MAP4K4, NQO1, NRG1, PLAUR, PPP2R1B, RAGE, RRM2, S100A4, SDF2L1, SPP1, TFF3, TIMP1, TUBB2C, TYMS	50	ABI
Gastrointestinal Disease	colorectal cancer	colorectal cancer	6.3e-10	ABCC3, ACSL5, ADRA1D, ANPEP, BAX, BEX4, CAPG, CDCA7, CDKN3, CDKN1A, CEP55, CLDN4, CLU, CSMD1, DPYD, ENC1, EPHA2, FHIT, FN1, GDF15, GLRX3, GPX2, HRG, HSD17B2, HSP90AA1, ICAM1, IFITM1, ISG20, ITPR3, KIAA0101, KIFC1, KRAS, KRT18, LAMA3, LEAP2, LGALS3, MAP4K4, NQO1, NRG1, PLAUR, PPP2R1B, RAGE, RRM2, S100A4, SDF2L1, SPP1, TFF3, TIMP1, TUBB2C, TYMS	50	ABI
Cell-mediated Immune Response	cell movement	cell movement	7.34e-10	ANPEP, ANXA2, ATP1A4, AXL, CD14, CD24, CD80, CLDN4, CLU, CNP, CXCL9, CXCL10, CXCL11, CXCR3, CYP1A2, DKK3, ERBB3, FAS, FGB, FN1, FOSL1, G6PC, GC, GFRA1, GNA12, HBEGF, HSPB1, ICAM1, IL18BP, IL1RN, INHBA, IRGM, ITGB4, JAM3, LAMA3, LAMA5, LGALS1, LGALS3, LRPAP1, LYVE1, MMP2, NRG1, PLAUR, POU2AF1, PVR, RAC2, RARRES2, RPS19, S100A4, S100A8, S100A9, SCT, SLC37A4, SPOCK1, SPP1, STAT5A, TFF3, TNFRSF12A, T…	62	ABI
Cellular Movement	cell movement	cell movement	7.34e-10	ANPEP, ANXA2, ATP1A4, AXL, CD14, CD24, CD80, CLDN4, CLU, CNP, CXCL9, CXCL10, CXCL11, CXCR3, CYP1A2, DKK3, ERBB3, FAS, FGB, FN1, FOSL1, G6PC, GC, GFRA1, GNA12, HBEGF, HSPB1, ICAM1, IL18BP, IL1RN, INHBA, IRGM, ITGB4, JAM3, LAMA3, LAMA5, LGALS1, LGALS3, LRPAP1, LYVE1, MMP2, NRG1, PLAUR, POU2AF1, PVR, RAC2, RARRES2, RPS19, S100A4, S100A8, S100A9, SCT, SLC37A4, SPOCK1, SPP1, STAT5A, TFF3, TNFRSF12A, T…	62	ABI
Cell Death	cell death	cell death of leukocytes	9.7e-10	ABCC4, ANPEP, BAX, BBC3, BLNK, BTK, CASP3, CD5, CD14, CD24, CD3E, CDKN1A, DCN, DDIT3, FAS, FN1, G6PC, HLA-G, IER3, IL1RN, IRF1, ITPR3, LGALS1, LGALS3, MDM2, NAMPT, NLRC4, NQO1, POU2AF1, RAC2, RPS6, SPP1, STAT5A, TNFRSF1A, TP73, TRAF1, UBD	37	ABI
Hematological Disease	cell death	cell death of leukocytes	9.7e-10	ABCC4, ANPEP, BAX, BBC3, BLNK, BTK, CASP3, CD5, CD14, CD24, CD3E, CDKN1A, DCN, DDIT3, FAS, FN1, G6PC, HLA-G, IER3, IL1RN, IRF1, ITPR3, LGALS1, LGALS3, MDM2, NAMPT, NLRC4, NQO1, POU2AF1, RAC2, RPS6, SPP1, STAT5A, TNFRSF1A, TP73, TRAF1, UBD	37	ABI
Immunological Disease	cell death	cell death of leukocytes	9.7e-10	ABCC4, ANPEP, BAX, BBC3, BLNK, BTK, CASP3, CD5, CD14, CD24, CD3E, CDKN1A, DCN, DDIT3, FAS, FN1, G6PC, HLA-G, IER3, IL1RN, IRF1, ITPR3, LGALS1, LGALS3, MDM2, NAMPT, NLRC4, NQO1, POU2AF1, RAC2, RPS6, SPP1, STAT5A, TNFRSF1A, TP73, TRAF1, UBD	37	ABI
Cellular Movement	movement	movement of normal cells	1.19e-09	ABCB1B, ALOX5, AXL, BAX, CD24, CD80, CLEC4M, CLU, CXCL9, CXCL10, CXCL11, CXCR3, DCN, FAS, FN1, G6PC, G6PD, GDF15, GFRA1, GNA12, GREM1, HBEGF, HLA-G, HOXB1, HRG, ICAM1, ICOSLG, INHBA, ITGB4, JAM3, LAMA5, LGALS1, LGALS3, LRPAP1, LTK, MMP2, NAB2, NRG1, NT5E, PLAUR, PPARD, PVR, RAC2, RAP2A, RARRES2, RPS19, S100A8, S100A9, SCT, SEMA3C, SLC37A4, SPP1, TIMP1, TNC, TNFRSF12A, TNFRSF1A	56	ABI
Cellular Growth and Proliferation	growth	growth of normal cells	1.21e-09	ABCC2, ALOX5, BMP15, BTK, CD14, CD24, CD80, CD3E, CDKN1A, CNTF, CXCL10, CXCR3, FAS, FOSL1, GDF15, HBEGF, HOXD4, ICOSLG, IL24, IL1RN, INHBA, IRF1, KRAS, LAMA5, LDHA, MDM2, MT3, NRG1, OSMR, PLK2, RUNX1, SPP1, STAT5A, TIMP1, TNFRSF12A, TNFRSF1A, TP73, TPM1	38	ABI
Cellular Growth and Proliferation	proliferation	proliferation of eukaryotic cells	1.24e-09	ABCC4, ADRA1D, ANXA2, AXL, B4GALT6, BATF, BAX, BBC3, BLNK, BMP15, BTG3, BTK, CASP3, CCNG1, CD5, CD14, CD24, CD80, CD3E, CD3G, CDKN1A, CLU, CNP, CNTF, CXCL9, CXCL10, CYP24A1, CYP2C9, DCK, DCN, EPHA2, EPHB6, ERBB3, FAS, FHIT, FN1, FOSL1, G6PD, GDF15, GNA12, GSTM1, GSTP1, HAVCR1, HBEGF, ICAM1, ICOSLG, ID4, IL24, IL1RN, INHBA, IRF1, ISG20, ISG15 (includes EG:9636), ITGB4, KCNN4, KIAA0101, KRAS, LAMA3…	95	ABI
Cell Cycle	cell division process	cell division process of cells	1.3e-09	ADRA1D, AKAP12, ALOX15B, ATF5, AURKB, AXL, BAX, BCAT1, BLNK, BMP15, BTG3, BTK, CASP3, CCNG1, CD80, CD2AP, CD3E, CDKN3, CDKN1A, CKAP2, CLU, CXCL10, DCN, DDIT3, ERBB3, FAS, FHIT, FN1, FOSL1, GDF15, GFRA1, GNA12, HAVCR1, HBEGF, HSP90AA1, ID4, IER3, IL24, INHBA, IRF1, ITGB4, KIFC1, KRAS, LGALS1, LGALS3, MDM2, MGMT, MPHOSPH9, NRG1, PITPNA, PLAUR, PLK2, PPARD, PVR, RPRM, RPS6, RUNX1, S100A4, SESN1, SFN…	68	ABI
Cell Death	apoptosis	apoptosis of normal cells	1.76e-09	ALDH1A2, ANPEP, BAX, BBC3, BLNK, BTK, CASP3, CASP12 (includes EG:12364), CD5, CD14, CD24, CD2AP, CD3E, CDKN1A, CLU, CNP, CNTF, DCN, DDIT3, ERBB3, FAS, FN1, FOSL1, G6PC, GDF15, GFRA1, GLUD1, HLA-G, HOXB1, HSP90AA1, HSPB1, IER3, IL24, IL1RN, IRF1, ITPR3, KRAS, LGALS1, LGALS3, LRPAP1, MAPK10, MAPK13, MDM2, MMP2, MT1F, NAMPT, NQO1, NRG1, PITPNA, PLAUR, PMAIP1, POU2AF1, PPARD, RAC2, RGN, RPS6, SPP1, S…	65	ABI
Cell Death	apoptosis	apoptosis of leukocytes	2.31e-09	ANPEP, BAX, BLNK, BTK, CASP3, CD5, CD14, CD24, CD3E, CDKN1A, DCN, DDIT3, FAS, FN1, G6PC, HLA-G, IER3, IL1RN, IRF1, ITPR3, LGALS1, LGALS3, MDM2, NAMPT, NQO1, POU2AF1, RAC2, RPS6, SPP1, STAT5A, TNFRSF1A, TP73, TRAF1, UBD	34	ABI
Hematological Disease	apoptosis	apoptosis of leukocytes	2.31e-09	ANPEP, BAX, BLNK, BTK, CASP3, CD5, CD14, CD24, CD3E, CDKN1A, DCN, DDIT3, FAS, FN1, G6PC, HLA-G, IER3, IL1RN, IRF1, ITPR3, LGALS1, LGALS3, MDM2, NAMPT, NQO1, POU2AF1, RAC2, RPS6, SPP1, STAT5A, TNFRSF1A, TP73, TRAF1, UBD	34	ABI
Immunological Disease	apoptosis	apoptosis of leukocytes	2.31e-09	ANPEP, BAX, BLNK, BTK, CASP3, CD5, CD14, CD24, CD3E, CDKN1A, DCN, DDIT3, FAS, FN1, G6PC, HLA-G, IER3, IL1RN, IRF1, ITPR3, LGALS1, LGALS3, MDM2, NAMPT, NQO1, POU2AF1, RAC2, RPS6, SPP1, STAT5A, TNFRSF1A, TP73, TRAF1, UBD	34	ABI
Cellular Movement	migration	migration of normal cells	2.71e-09	ABCB1B, ALOX5, AXL, BAX, CD24, CD80, CLEC4M, CLU, CXCL9, CXCL10, CXCL11, CXCR3, DCN, FAS, FN1, G6PC, G6PD, GFRA1, GNA12, GREM1, HBEGF, HLA-G, HOXB1, HRG, ICAM1, ICOSLG, INHBA, ITGB4, JAM3, LAMA5, LGALS1, LGALS3, LRPAP1, LTK, MMP2, NAB2, NRG1, NT5E, PLAUR, PPARD, PVR, RAC2, RAP2A, RARRES2, RPS19, S100A8, S100A9, SCT, SEMA3C, SLC37A4, SPP1, TIMP1, TNC, TNFRSF12A, TNFRSF1A	55	ABI
Cancer	developmental process	developmental process of tumor cell lines	3.19e-09	ACSL5, AKAP12, ANXA2, ATF5, BAX, CD14, CD80, CD3E, CDCP1, CDKN1A, CLU, CNTF, DCN, DDIT3, DKK3, ENC1, EPHA2, EPHB6, ERBB3, FHIT, FN1, FOSL1, GDF15, GNG7, GREM1, GTPBP4, HAVCR1, HBEGF, IER3, IL24, IL1RN, INHBA, IRF1, ITGB4, KRAS, LAMA5, LGALS1, LGALS3, LMO1, MDM2, NAB2, NRG1, PLAUR, RASAL1, RUNX1, S100A4, SH2B2, SPP1, STAT5A, TIMP1, TMBIM1, TNFAIP8, TNFRSF1A, TP73, TPM1, TRPV6, TYMS	57	ABI
Cellular Growth and Proliferation	growth	growth of cell lines	3.68e-09	ACSL5, AKAP12, ALOX5, ALOX15B, ATF5, BATF, BAX, CD80, CDCP1, CDKN1A, CES2 (includes EG:8824), CLU, CNTF, DCN, DKK3, ENC1, EPHA2, EPHB6, ERBB3, FHIT, FN1, FOSL1, GBP2, GDF15, GNG7, GTPBP4, HBEGF, IER3, IL24, IL1RN, INHBA, IRF1, ITGB4, KIAA0101, KRAS, LAMA5, LGALS1, LGALS3, LMO1, MAPK10, MDM2, MT1F, NRG1, PLAUR, RASAL1, ROS1, RUNX1, S100A4, SCT, SCTR, SPP1, STAT5A, TNFAIP8, TNFRSF12A, TNFRSF1A, TP7…	58	ABI
Cellular Movement	cell movement	cell movement of eukaryotic cells	4.39e-09	ANPEP, ANXA2, ATP1A4, AXL, CD14, CD24, CD80, CLDN4, CLU, CNP, CXCL9, CXCL10, CXCL11, CXCR3, DKK3, ERBB3, FAS, FGB, FN1, FOSL1, G6PC, GC, GFRA1, GNA12, ICAM1, IL18BP, IL1RN, INHBA, IRGM, ITGB4, JAM3, LAMA3, LAMA5, LGALS1, LGALS3, LRPAP1, MMP2, NRG1, PLAUR, POU2AF1, PVR, RAC2, RARRES2, RPS19, S100A4, S100A8, S100A9, SCT, SLC37A4, SPP1, STAT5A, TFF3, TNFRSF1A, TPBG	54	ABI
Cancer	cell death	cell death of lung cancer cell lines	4.64e-09	BAX, BBC3, CASP3, CDCP1, CDKN1A, DDIT3, EPHA2, ERBB3, FAS, FHIT, GLIPR1, LGALS3, MDM2, NLRC4, NQO1, NRG1, TP73, WNT2, WWOX	19	ABI
Cell Death	cell death	cell death of lung cancer cell lines	4.64e-09	BAX, BBC3, CASP3, CDCP1, CDKN1A, DDIT3, EPHA2, ERBB3, FAS, FHIT, GLIPR1, LGALS3, MDM2, NLRC4, NQO1, NRG1, TP73, WNT2, WWOX	19	ABI
Respiratory Disease	cell death	cell death of lung cancer cell lines	4.64e-09	BAX, BBC3, CASP3, CDCP1, CDKN1A, DDIT3, EPHA2, ERBB3, FAS, FHIT, GLIPR1, LGALS3, MDM2, NLRC4, NQO1, NRG1, TP73, WNT2, WWOX	19	ABI
Cell-To-Cell Signaling and Interaction	adhesion	adhesion of cells	6.08e-09	ADAM8, ALOX15B, ANXA5, AXL, BMP15, BTK, CD24, CD80, CD2AP, CDCP1, CLU, CXCL9, CXCL10, CXCL11, CXCR3, DCN, DKK3, EPHA2, ERBB3, FAS, FAT1, FGB, FN1, GFRA1, GPNMB, HBEGF, ICAM1, ICOSLG, IRGM, ITGB4, JAM3, LAMA3, LAMA5, LAMC2, LGALS3, LRPAP1, MMP2, NRG1, PLAUR, PPARD, PVR, RAB13, RAC2, RAP2A, S100A8, S100A9, SPOCK1, SPP1, STAT5A, TFF3, TIMP1, TNC, TNFRSF12A, TRPV6	54	ABI
Tissue Development	adhesion	adhesion of cells	6.08e-09	ADAM8, ALOX15B, ANXA5, AXL, BMP15, BTK, CD24, CD80, CD2AP, CDCP1, CLU, CXCL9, CXCL10, CXCL11, CXCR3, DCN, DKK3, EPHA2, ERBB3, FAS, FAT1, FGB, FN1, GFRA1, GPNMB, HBEGF, ICAM1, ICOSLG, IRGM, ITGB4, JAM3, LAMA3, LAMA5, LAMC2, LGALS3, LRPAP1, MMP2, NRG1, PLAUR, PPARD, PVR, RAB13, RAC2, RAP2A, S100A8, S100A9, SPOCK1, SPP1, STAT5A, TFF3, TIMP1, TNC, TNFRSF12A, TRPV6	54	ABI
Hematological System Development and Function	quantity	quantity of leukocytes	7.22e-09	ALOX5, BATF, BLNK, BTK, CD5, CD24, CD80, CD3E, CD3G, CDKN1A, CNTF, CXCL10, CXCR3, DKK3, FAS, GNA12, GSTP1, HAVCR1, ICAM1, ICOSLG, IL18BP, INHBA, IRF1, ISG15 (includes EG:9636), JAM3, LAMA3, LGALS3, MDM2, NQO1, POU2AF1, PREP, RAC2, RUNX1, S100A8, S100A9, SH2B2, SPP1, STAT5A, TAP1, TNFRSF1A, TYROBP	41	ABI
Tissue Morphology	quantity	quantity of leukocytes	7.22e-09	ALOX5, BATF, BLNK, BTK, CD5, CD24, CD80, CD3E, CD3G, CDKN1A, CNTF, CXCL10, CXCR3, DKK3, FAS, GNA12, GSTP1, HAVCR1, ICAM1, ICOSLG, IL18BP, INHBA, IRF1, ISG15 (includes EG:9636), JAM3, LAMA3, LGALS3, MDM2, NQO1, POU2AF1, PREP, RAC2, RUNX1, S100A8, S100A9, SH2B2, SPP1, STAT5A, TAP1, TNFRSF1A, TYROBP	41	ABI
Cell Death	survival	survival of cell lines	9.12e-09	ABCC3, ADK (includes EG:132), AXL, BAX, CASP3, CDKN1A, CLDN4, CLU, CNTF, CXCL9, CXCR3, DDIT3, DYRK3, ERBB3, FAS, FN1, GSTM1, HBEGF, HSPB1, ID4, IGTP, KRAS, LAMA3, LAMA5, LGALS3, MDM2, MGMT, NRG1, PLAUR, PLK2, PPP2R1B, PRKAA2, PTGR1, PTPN7, PTPRN2, RRM2, S100A6, SPP1, STAT5A, TNFRSF1A	40	ABI
Cancer	apoptosis	apoptosis of breast cancer cell lines	9.66e-09	BAX, CASP3, CDKN1A, CLU, EPHA2, FAS, FHIT, FN1, GPX2, IL24, IRF1, ITGB4, KRAS, KRT18, LGALS3, NQO1, NRG1, PLK2, PMAIP1, TGM1, TNFRSF1A, TP73, TPM1, TYMS	24	ABI
Cell Death	apoptosis	apoptosis of breast cancer cell lines	9.66e-09	BAX, CASP3, CDKN1A, CLU, EPHA2, FAS, FHIT, FN1, GPX2, IL24, IRF1, ITGB4, KRAS, KRT18, LGALS3, NQO1, NRG1, PLK2, PMAIP1, TGM1, TNFRSF1A, TP73, TPM1, TYMS	24	ABI
Reproductive System Disease	apoptosis	apoptosis of breast cancer cell lines	9.66e-09	BAX, CASP3, CDKN1A, CLU, EPHA2, FAS, FHIT, FN1, GPX2, IL24, IRF1, ITGB4, KRAS, KRT18, LGALS3, NQO1, NRG1, PLK2, PMAIP1, TGM1, TNFRSF1A, TP73, TPM1, TYMS	24	ABI
Cell Death	cell death	cell death of epithelial cells	9.94e-09	BAX, CASP3, CASP12 (includes EG:12364), CDKN1A, DCN, DDIT3, FAS, FN1, GDF15, ICAM1, IRF1, KRAS, KRT18, LGALS3, MAPK13, MDM2, MMP2, PLAUR, PMAIP1, PPARD, TIMP1, TNFRSF1A	22	ABI
Hematological System Development and Function	quantity	quantity of blood cells	9.94e-09	ALOX5, BATF, BAX, BLNK, BTK, CD5, CD24, CD80, CD3E, CD3G, CDKN1A, CNTF, CXCL10, CXCR3, DKK3, FAS, GNA12, GSTP1, HAVCR1, ICAM1, ICOSLG, IL18BP, INHBA, IRF1, ISG15 (includes EG:9636), JAM3, LAMA3, LGALS3, MDM2, NQO1, POU2AF1, PREP, RAC2, RPS19, RUNX1, S100A8, S100A9, SH2B2, SPP1, STAT5A, TAP1, TNFRSF1A, TYROBP	43	ABI
Tissue Morphology	quantity	quantity of blood cells	9.94e-09	ALOX5, BATF, BAX, BLNK, BTK, CD5, CD24, CD80, CD3E, CD3G, CDKN1A, CNTF, CXCL10, CXCR3, DKK3, FAS, GNA12, GSTP1, HAVCR1, ICAM1, ICOSLG, IL18BP, INHBA, IRF1, ISG15 (includes EG:9636), JAM3, LAMA3, LGALS3, MDM2, NQO1, POU2AF1, PREP, RAC2, RPS19, RUNX1, S100A8, S100A9, SH2B2, SPP1, STAT5A, TAP1, TNFRSF1A, TYROBP	43	ABI
Immunological Disease	immunological disorder	immunological disorder	1.7e-08	ABCC4, ABCC8, ACMSD, ADAM8, ADAMTS3, ADK (includes EG:132), ADRA1D, ALOX5, ANXA5, ANXA13, ATP1A4, AXL, BAALC, BAX, BCAT1, BLNK, BTG3, BTK, C4A, CACNA1C, CACNB4, CAP2, CD5, CD14, CD24, CD80, CD3E, CD3G, CDA, CDKN1A, CENPM, CEP55, CLU, CMIP, CNDP1, CNTF, CSMD1, CXCL9, CXCL10, CXCR3, DAP, DPYD, DSCAML1, EPHA2, EPHB6, ERBB3, FAM129A, FAM167A, FAS, FAT1, FCN1, FGGY, FHIT, GABBR2, GBA3, GC, GFRA1, GLT1…	117	ABI
Skeletal and Muscular Disorders	skeletal and muscular disorder	skeletal and muscular disorder	1.73e-08	ABCC4, ACMSD, ADAM8, ADAMTS3, ADK (includes EG:132), ADRA1D, ALOX5, ANXA2, ANXA5, ANXA13, ASNS, B4GALT6, BAALC, BAX, BCAT1, BEX4, BLNK, BTG3, BTK, C4A, CA13, CACNA1C, CACNB4, CASP3, CD14, CD24, CD80, CDA, CDKN1A, CENPM, CLU, CMIP, CNTF, CSMD1, CXCL9, CXCL10, DAP, DCK, DDIT3, DKK3, DPYD, DSCAML1, DYNLT1, ENO2, EPHA2, FAM129A, FAS, FCN1, FGB, FGGY, FHIT, FN1, G6PC, GABBR2, GBA3, GDPD5, GNA12, GNG2,…	136	ABI
Cancer	growth	growth of tumor cell lines	2.54e-08	ACSL5, AKAP12, ATF5, BAX, CD80, CDCP1, CDKN1A, CLU, CNTF, DCN, DKK3, ENC1, EPHA2, EPHB6, ERBB3, FHIT, FN1, FOSL1, GDF15, GNG7, GTPBP4, HBEGF, IER3, IL24, IL1RN, INHBA, IRF1, ITGB4, KRAS, LAMA5, LGALS1, LGALS3, LMO1, MDM2, NRG1, PLAUR, RASAL1, RUNX1, S100A4, SPP1, STAT5A, TNFAIP8, TNFRSF1A, TP73, TPM1, TYMS	46	ABI
Cellular Growth and Proliferation	growth	growth of tumor cell lines	2.54e-08	ACSL5, AKAP12, ATF5, BAX, CD80, CDCP1, CDKN1A, CLU, CNTF, DCN, DKK3, ENC1, EPHA2, EPHB6, ERBB3, FHIT, FN1, FOSL1, GDF15, GNG7, GTPBP4, HBEGF, IER3, IL24, IL1RN, INHBA, IRF1, ITGB4, KRAS, LAMA5, LGALS1, LGALS3, LMO1, MDM2, NRG1, PLAUR, RASAL1, RUNX1, S100A4, SPP1, STAT5A, TNFAIP8, TNFRSF1A, TP73, TPM1, TYMS	46	ABI
Neurological Disease	neurological disorder	neurological disorder	2.71e-08	ABCB11, ABCC2, ABCC4, ADAMTS3, ADRA1D, AEN, AKAP12, ALOX5, ALS2, ANXA2, ANXA5, ASNS, ATP1A4, ATP6V1D, B4GALT6, BAALC, BAX, BEX4, BLNK, BTD, BTK, C4A, CA13, CACNA1C, CACNB4, CAP2, CAPG, CAPN6, CASP3, CD5, CD14, CD24, CD80, CDCA7, CLU, CMTM8, CNDP1, CNP, CNTF, CSMD1, CXCL10, CXCR3, CYP1A2, DCK, DDIT3, DKK3, DPYD, DSCAML1, DYNLT1, ENO2, EPHB6, ERBB3, FAM167A, FAS, FAT1, FGGY, FHIT, G6PC, G6PD, GABBR…	161	ABI
Cancer	lymphoid cancer	lymphoid cancer	2.83e-08	AURKB, BAX, BBC3, CD80, CD3E, CD3G, CXCL9, CXCL10, CXCR3, DCK, DCN, EPHA2, FAS, FN1, HSP90AA1, IER3, KRAS, MAP4K4, MDM2, MGMT, RRM2, STAT5A, TP73, TUBB2C, TYMS, WWOX	26	ABI
Cancer	cell death	cell death of breast cancer cell lines	2.97e-08	ABCC4, BAX, CASP3, CDKN1A, CLU, EPHA2, FAS, FHIT, FN1, GPX2, IL24, IRF1, ITGB4, KRAS, KRT18, LGALS3, NQO1, NRG1, PLK2, PMAIP1, TGM1, TNFRSF1A, TP73, TPM1, TYMS	25	ABI
Cell Death	cell death	cell death of breast cancer cell lines	2.97e-08	ABCC4, BAX, CASP3, CDKN1A, CLU, EPHA2, FAS, FHIT, FN1, GPX2, IL24, IRF1, ITGB4, KRAS, KRT18, LGALS3, NQO1, NRG1, PLK2, PMAIP1, TGM1, TNFRSF1A, TP73, TPM1, TYMS	25	ABI
Reproductive System Disease	cell death	cell death of breast cancer cell lines	2.97e-08	ABCC4, BAX, CASP3, CDKN1A, CLU, EPHA2, FAS, FHIT, FN1, GPX2, IL24, IRF1, ITGB4, KRAS, KRT18, LGALS3, NQO1, NRG1, PLK2, PMAIP1, TGM1, TNFRSF1A, TP73, TPM1, TYMS	25	ABI
Cellular Movement	migration	migration of mononuclear leukocytes	3.15e-08	ABCB1B, ALOX5, CXCL9, CXCL10, CXCL11, CXCR3, FN1, GNA12, GREM1, HLA-G, ICAM1, ICOSLG, LGALS3, LTK, NT5E, PVR, RARRES2, SPP1, TIMP1, TNFRSF1A	20	ABI
Immune Cell Trafficking	migration	migration of mononuclear leukocytes	3.15e-08	ABCB1B, ALOX5, CXCL9, CXCL10, CXCL11, CXCR3, FN1, GNA12, GREM1, HLA-G, ICAM1, ICOSLG, LGALS3, LTK, NT5E, PVR, RARRES2, SPP1, TIMP1, TNFRSF1A	20	ABI
Cancer	apoptosis	apoptosis of lung cancer cell lines	3.39e-08	BAX, BBC3, CASP3, CDCP1, CDKN1A, EPHA2, ERBB3, FAS, FHIT, GLIPR1, LGALS3, MDM2, NLRC4, NRG1, TP73, WNT2, WWOX	17	ABI
Cell Death	apoptosis	apoptosis of lung cancer cell lines	3.39e-08	BAX, BBC3, CASP3, CDCP1, CDKN1A, EPHA2, ERBB3, FAS, FHIT, GLIPR1, LGALS3, MDM2, NLRC4, NRG1, TP73, WNT2, WWOX	17	ABI
Respiratory Disease	apoptosis	apoptosis of lung cancer cell lines	3.39e-08	BAX, BBC3, CASP3, CDCP1, CDKN1A, EPHA2, ERBB3, FAS, FHIT, GLIPR1, LGALS3, MDM2, NLRC4, NRG1, TP73, WNT2, WWOX	17	ABI
Cell Cycle	cell division process	cell division process of eukaryotic cells	3.52e-08	ADRA1D, AKAP12, ALOX15B, ATF5, AURKB, AXL, BAX, BLNK, BMP15, BTK, CCNG1, CD80, CD2AP, CD3E, CDKN1A, CKAP2, CLU, CXCL10, DCN, DDIT3, ERBB3, FAS, FHIT, FN1, GDF15, GFRA1, HAVCR1, HBEGF, IER3, IL24, INHBA, IRF1, ITGB4, KIFC1, KRAS, LGALS1, LGALS3, MDM2, MGMT, NRG1, PITPNA, PLAUR, PLK2, PPARD, PVR, RPRM, RUNX1, S100A4, SFN, SPP1, STAT5A, TP53INP1, TYMS, UBD, WWOX	55	ABI
Reproductive System Disease	reproductive system disorder	reproductive system disorder	6.45e-08	ADRA1D, ALOX5, ANXA2, ANXA5, BAX, BCAT1, BMP15, CAPN6, CASP3, CD14, CXCL9, CXCL10, DCN, FN1, GREM1, GSTP1, GUCY1B2, HSD17B2, HSD17B4, HSPB1, ICAM1, INHBA, INHBB, ISG20, ITGB4, KRAS, LDHA, MAPK4, MMP2, MT1F, MTHFD2, PLAUR, PLK2, PRKAR1B, PTGR1, RPS19, S100A8, S100A9, SLC6A4, SPP1, TNFRSF1A, TRAF1, TREM2, UGT2B7	44	ABI
Cancer	binding	binding of tumor cell lines	6.61e-08	ANXA2, ANXA5, CD14, CD24, CXCL9, CXCL10, CXCR3, DCN, FAS, FN1, ITGB4, JAM3, LAMA3, LAMA5, LGALS3, MMP2, PVR, S100A10, SPP1, TNC	20	ABI
Cell-To-Cell Signaling and Interaction	binding	binding of tumor cell lines	6.61e-08	ANXA2, ANXA5, CD14, CD24, CXCL9, CXCL10, CXCR3, DCN, FAS, FN1, ITGB4, JAM3, LAMA3, LAMA5, LGALS3, MMP2, PVR, S100A10, SPP1, TNC	20	ABI
Hematological System Development and Function	quantity	quantity of mononuclear leukocytes	7.42e-08	BATF, BLNK, BTK, CD5, CD24, CD80, CD3E, CD3G, CDKN1A, CNTF, CXCL10, CXCR3, DKK3, FAS, GNA12, GSTP1, ICAM1, ICOSLG, INHBA, IRF1, ISG15 (includes EG:9636), JAM3, LAMA3, MDM2, POU2AF1, RAC2, RUNX1, SH2B2, SPP1, STAT5A, TAP1, TNFRSF1A, TYROBP	33	ABI
Tissue Morphology	quantity	quantity of mononuclear leukocytes	7.42e-08	BATF, BLNK, BTK, CD5, CD24, CD80, CD3E, CD3G, CDKN1A, CNTF, CXCL10, CXCR3, DKK3, FAS, GNA12, GSTP1, ICAM1, ICOSLG, INHBA, IRF1, ISG15 (includes EG:9636), JAM3, LAMA3, MDM2, POU2AF1, RAC2, RUNX1, SH2B2, SPP1, STAT5A, TAP1, TNFRSF1A, TYROBP	33	ABI
Cellular Development	differentiation	differentiation of cell lines	7.86e-08	ANXA2, BLNK, CD14, CD3E, CDKN1A, CNTF, DCN, DDIT3, ENC1, FN1, FOSL1, GNA12, GREM1, HAVCR1, HSP90AA1, ID4, IL1RN, INHBA, IRF1, ITGB4, KRAS, NAB2, NRG1, PLAUR, PPARD, RARRES2, RUNX1, S100A8, S100A9, SH2B2, SPP1, STAT5A, TIMP1, TMBIM1, TNFRSF12A, TNFRSF1A, TP73, TRIB3, WWOX	39	ABI
Cancer	lymphoma	lymphoma	8.2e-08	AURKB, BAX, BBC3, CD80, CD3E, CD3G, CXCL9, CXCL10, CXCR3, DCK, DCN, EPHA2, FAS, FN1, HSP90AA1, IER3, KRAS, MAP4K4, MDM2, MGMT, RRM2, TP73, TUBB2C, TYMS, WWOX	25	ABI
Hematological System Development and Function	quantity	quantity of lymphocytes	8.84e-08	BATF, BLNK, BTK, CD5, CD24, CD80, CD3E, CD3G, CDKN1A, CNTF, CXCL10, CXCR3, DKK3, FAS, GNA12, GSTP1, ICAM1, ICOSLG, INHBA, IRF1, ISG15 (includes EG:9636), LAMA3, MDM2, POU2AF1, RAC2, RUNX1, SH2B2, SPP1, STAT5A, TAP1, TNFRSF1A, TYROBP	32	ABI
Tissue Morphology	quantity	quantity of lymphocytes	8.84e-08	BATF, BLNK, BTK, CD5, CD24, CD80, CD3E, CD3G, CDKN1A, CNTF, CXCL10, CXCR3, DKK3, FAS, GNA12, GSTP1, ICAM1, ICOSLG, INHBA, IRF1, ISG15 (includes EG:9636), LAMA3, MDM2, POU2AF1, RAC2, RUNX1, SH2B2, SPP1, STAT5A, TAP1, TNFRSF1A, TYROBP	32	ABI
Cancer	esophagus tumor	esophagus tumor	9.14e-08	ANPEP, BHMT, CLU, FHIT, GSTP1, IRF1, LYZ, NQO1, TIMP1, TYMS, WWOX	11	ABI
Gastrointestinal Disease	esophagus tumor	esophagus tumor	9.14e-08	ANPEP, BHMT, CLU, FHIT, GSTP1, IRF1, LYZ, NQO1, TIMP1, TYMS, WWOX	11	ABI
Cancer	developmental process	developmental process of tumor cells	9.33e-08	BAX, CASP3, CDKN1A, DCN, DDIT3, EPHA2, FAS, FHIT, GDF15, GFRA1, IL24, IL1RN, INHBA, INHBB, KRAS, LGALS3, MGMT, NRG1, RUNX1, TFF3, ZMAT3	21	ABI
Organismal Survival	survival	survival of mice	9.43e-08	ABCB1B, ABCC4, ADRA1D, BAX, CCNG1, CD80, CDKN1A, CXCL9, CXCL10, CXCR3, DIO3, FAS, GNA12, ICAM1, IL1RN, INHBA, INHBB, IRGM, KRT18, LMO1, LTK, MDM2, MGMT, MMP2, MT3, MT1F, NRG1, PPARD, SLC14A1, STAT5A, TAP1, TNFRSF1A	32	ABI
Cancer	necrosis	necrosis of tumor cell lines	9.73e-08	CASP3, CDKN1A, ERBB3, FAS, NRG1, S100A8, S100A9, TNFRSF1A	8	ABI
Cell Death	necrosis	necrosis of tumor cell lines	9.73e-08	CASP3, CDKN1A, ERBB3, FAS, NRG1, S100A8, S100A9, TNFRSF1A	8	ABI
Cancer	genital tumor	genital tumor	1.01e-07	ABCC4, ALDH1A2, ANXA2, BAX, C4A, CD24, CLU, CMTM8, EPHA2, EPHB6, FAS, GBP2, GDF15, GPRC5A, GPX2, GSTM1, GSTM5, HSP90AA1, IER3, INHBA, IRF1, ITGB4, KRAS, MMP2, PSAT1, PTPRN2, RRM2, S100A8, S100A9, SEMA3C, TFF3, TMEM176B, TUBB2C, TYMS	34	ABI
Reproductive System Disease	genital tumor	genital tumor	1.01e-07	ABCC4, ALDH1A2, ANXA2, BAX, C4A, CD24, CLU, CMTM8, EPHA2, EPHB6, FAS, GBP2, GDF15, GPRC5A, GPX2, GSTM1, GSTM5, HSP90AA1, IER3, INHBA, IRF1, ITGB4, KRAS, MMP2, PSAT1, PTPRN2, RRM2, S100A8, S100A9, SEMA3C, TFF3, TMEM176B, TUBB2C, TYMS	34	ABI
Organismal Survival	survival	survival of mammalia	1.3e-07	ABCB1B, ABCC4, ADRA1D, ALDH1A2, BAX, CCNG1, CD80, CDKN1A, CXCL9, CXCL10, CXCR3, DIO3, FAS, GNA12, ICAM1, IL1RN, INHBA, INHBB, IRGM, KRT18, LMO1, LTK, MDM2, MGMT, MMP2, MT3, MT1F, NRG1, PPARD, SLC14A1, STAT5A, TAP1, TNFRSF1A	33	ABI
Cancer	pancreatic adenocarcinoma	pancreatic adenocarcinoma	1.33e-07	AXL, CDKN1A, HBEGF, HLA-G, IFITM1, ITGB4, KRAS, RRM2, SPP1, TIMP1	10	ABI
Gastrointestinal Disease	pancreatic adenocarcinoma	pancreatic adenocarcinoma	1.33e-07	AXL, CDKN1A, HBEGF, HLA-G, IFITM1, ITGB4, KRAS, RRM2, SPP1, TIMP1	10	ABI
Antigen Presentation	inflammatory response	inflammatory response	1.36e-07	ALOX5, ANXA2, BLNK, CD14, CNTF, CXCL9, CXCL10, CXCL11, CXCR3, FN1, G6PC, GC, GNA12, GPX2, ICAM1, IL1RN, INHBA, IRAK3, LGALS1, LYZ, NLRC4, NPW, PLAUR, RAC2, RARRES2, RPS19, S100A8, S100A9, S100A10, SCT, SLC37A4, SPP1, STAT5A, TNFRSF1A, TP73	35	ABI
Cell-mediated Immune Response	inflammatory response	inflammatory response	1.36e-07	ALOX5, ANXA2, BLNK, CD14, CNTF, CXCL9, CXCL10, CXCL11, CXCR3, FN1, G6PC, GC, GNA12, GPX2, ICAM1, IL1RN, INHBA, IRAK3, LGALS1, LYZ, NLRC4, NPW, PLAUR, RAC2, RARRES2, RPS19, S100A8, S100A9, S100A10, SCT, SLC37A4, SPP1, STAT5A, TNFRSF1A, TP73	35	ABI
Humoral Immune Response	inflammatory response	inflammatory response	1.36e-07	ALOX5, ANXA2, BLNK, CD14, CNTF, CXCL9, CXCL10, CXCL11, CXCR3, FN1, G6PC, GC, GNA12, GPX2, ICAM1, IL1RN, INHBA, IRAK3, LGALS1, LYZ, NLRC4, NPW, PLAUR, RAC2, RARRES2, RPS19, S100A8, S100A9, S100A10, SCT, SLC37A4, SPP1, STAT5A, TNFRSF1A, TP73	35	ABI
Inflammatory Response	inflammatory response	inflammatory response	1.36e-07	ALOX5, ANXA2, BLNK, CD14, CNTF, CXCL9, CXCL10, CXCL11, CXCR3, FN1, G6PC, GC, GNA12, GPX2, ICAM1, IL1RN, INHBA, IRAK3, LGALS1, LYZ, NLRC4, NPW, PLAUR, RAC2, RARRES2, RPS19, S100A8, S100A9, S100A10, SCT, SLC37A4, SPP1, STAT5A, TNFRSF1A, TP73	35	ABI
Cancer	invasion	invasion of eukaryotic cells	1.37e-07	ANPEP, AXL, BATF3, CASP3, CD14, CD24, CLDN4, CLU, CXCL10, DKK3, EPHA2, ERBB3, FAS, FHIT, FN1, FOSL1, GDF15, HBEGF, INHBA, ITGB4, JAM3, LAMA5, LRPAP1, MAP4K4, MMP2, NRG1, PLAUR, S100A4, S100A6, S100A10, SPP1, TFF3, TIMP1	33	ABI
Cellular Movement	invasion	invasion of eukaryotic cells	1.37e-07	ANPEP, AXL, BATF3, CASP3, CD14, CD24, CLDN4, CLU, CXCL10, DKK3, EPHA2, ERBB3, FAS, FHIT, FN1, FOSL1, GDF15, HBEGF, INHBA, ITGB4, JAM3, LAMA5, LRPAP1, MAP4K4, MMP2, NRG1, PLAUR, S100A4, S100A6, S100A10, SPP1, TFF3, TIMP1	33	ABI
Cell-To-Cell Signaling and Interaction	adhesion	adhesion of eukaryotic cells	1.6e-07	ALOX15B, ANXA5, AXL, BMP15, BTK, CD24, CD80, CDCP1, CXCL9, CXCL10, CXCL11, CXCR3, DCN, DKK3, EPHA2, FAS, FN1, HBEGF, ICAM1, ICOSLG, IRGM, ITGB4, JAM3, LAMA3, LAMA5, LAMC2, LGALS3, LRPAP1, NRG1, PLAUR, RAC2, RAP2A, S100A8, S100A9, SPP1, TFF3, TIMP1, TNC	38	ABI
Tissue Development	adhesion	adhesion of eukaryotic cells	1.6e-07	ALOX15B, ANXA5, AXL, BMP15, BTK, CD24, CD80, CDCP1, CXCL9, CXCL10, CXCL11, CXCR3, DCN, DKK3, EPHA2, FAS, FN1, HBEGF, ICAM1, ICOSLG, IRGM, ITGB4, JAM3, LAMA3, LAMA5, LAMC2, LGALS3, LRPAP1, NRG1, PLAUR, RAC2, RAP2A, S100A8, S100A9, SPP1, TFF3, TIMP1, TNC	38	ABI
Cellular Movement	migration	migration of lymphocytes	1.61e-07	ABCB1B, ALOX5, CXCL9, CXCL10, CXCL11, CXCR3, FN1, GNA12, HLA-G, ICAM1, ICOSLG, LTK, NT5E, PVR, RARRES2, TIMP1, TNFRSF1A	17	ABI
Cancer	colon cancer	colon cancer	1.76e-07	ABCC3, BAX, CDCA7, CDKN3, CDKN1A, CEP55, CLDN4, CLU, ENC1, FHIT, FN1, GDF15, GLRX3, GPX2, HSD17B2, IFITM1, ISG20, KIAA0101, KIFC1, LEAP2, LGALS3, NQO1, NRG1, PLAUR, PPP2R1B, RRM2, SDF2L1, SPP1, TFF3, TIMP1, TYMS	31	ABI
Gastrointestinal Disease	colon cancer	colon cancer	1.76e-07	ABCC3, BAX, CDCA7, CDKN3, CDKN1A, CEP55, CLDN4, CLU, ENC1, FHIT, FN1, GDF15, GLRX3, GPX2, HSD17B2, IFITM1, ISG20, KIAA0101, KIFC1, LEAP2, LGALS3, NQO1, NRG1, PLAUR, PPP2R1B, RRM2, SDF2L1, SPP1, TFF3, TIMP1, TYMS	31	ABI
Genetic Disorder	colon cancer	colon cancer	1.76e-07	ABCC3, BAX, CDCA7, CDKN3, CDKN1A, CEP55, CLDN4, CLU, ENC1, FHIT, FN1, GDF15, GLRX3, GPX2, HSD17B2, IFITM1, ISG20, KIAA0101, KIFC1, LEAP2, LGALS3, NQO1, NRG1, PLAUR, PPP2R1B, RRM2, SDF2L1, SPP1, TFF3, TIMP1, TYMS	31	ABI
Cell-To-Cell Signaling and Interaction	binding	binding of cell lines	1.81e-07	ANXA2, ANXA5, AXL, CD14, CD24, CXCL9, CXCL10, CXCR3, DCN, ERBB3, FAS, FN1, ICAM1, INHBA, INHBB, ITGB4, JAM3, LAMA3, LAMA5, LGALS3, MMP2, PLAUR, PVR, S100A10, SCT, SPP1, TNC	27	ABI
Cell Death	cell death	cell death of fibroblast cell lines	1.88e-07	ABCC4, BAX, BBC3, CASP3, CCNG1, CDKN1A, CLU, CYP2C9, DDIT3, EIF4EBP1, FAS, FN1, GSTP1, IER3, IRF1, KRAS, KRT18, LDHA, MDM2, MT1F, PMAIP1, SLC25A24, SNN, TGM1, TNFRSF1A, TP73, TP53INP1, WWOX	28	ABI
Connective Tissue Disorders	cell death	cell death of fibroblast cell lines	1.88e-07	ABCC4, BAX, BBC3, CASP3, CCNG1, CDKN1A, CLU, CYP2C9, DDIT3, EIF4EBP1, FAS, FN1, GSTP1, IER3, IRF1, KRAS, KRT18, LDHA, MDM2, MT1F, PMAIP1, SLC25A24, SNN, TGM1, TNFRSF1A, TP73, TP53INP1, WWOX	28	ABI
Organismal Injury and Abnormalities	fibrosis	fibrosis	1.98e-07	ALOX5, ANPEP, BAX, CACNA1C, CXCL9, CXCL10, CXCL11, CXCR3, CYP1A2, EPHA2, FAS, IFITM1, IL1RN, KRAS, LGALS3, LYVE1, MMP2, NT5E, PSMB9, SLC6A4, SPP1, TIMP1, TNFRSF1A	23	ABI
Cancer	growth	growth of tumor cells	2.17e-07	CASP3, CDKN1A, DCN, DDIT3, EPHA2, FAS, FHIT, GDF15, GFRA1, IL24, IL1RN, INHBA, INHBB, KRAS, LGALS3, MGMT, NRG1, TFF3, ZMAT3	19	ABI
Cellular Growth and Proliferation	growth	growth of tumor cells	2.17e-07	CASP3, CDKN1A, DCN, DDIT3, EPHA2, FAS, FHIT, GDF15, GFRA1, IL24, IL1RN, INHBA, INHBB, KRAS, LGALS3, MGMT, NRG1, TFF3, ZMAT3	19	ABI
Cell Death	cell death	cell death of kidney cell lines	2.27e-07	ATP1A4, BAX, CASP3, CASP12 (includes EG:12364), CCBL1, CYP2C9, DDIT3, EMP3, FAS, HSPB1, IER3, IL24, IRF1, KRAS, NAMPT, NRG1, PPARD, SPP1, TNFRSF1A, TP73, TP53INP1, TRIB3	22	ABI
Renal and Urological Disease	cell death	cell death of kidney cell lines	2.27e-07	ATP1A4, BAX, CASP3, CASP12 (includes EG:12364), CCBL1, CYP2C9, DDIT3, EMP3, FAS, HSPB1, IER3, IL24, IRF1, KRAS, NAMPT, NRG1, PPARD, SPP1, TNFRSF1A, TP73, TP53INP1, TRIB3	22	ABI
Cancer	invasion	invasion of tumor cell lines	2.51e-07	AXL, BATF3, CASP3, CD24, CLDN4, DKK3, EPHA2, ERBB3, FAS, FHIT, FN1, FOSL1, GDF15, HBEGF, ITGB4, JAM3, LAMA5, MAP4K4, MMP2, NRG1, PLAUR, S100A4, S100A6, S100A10, SPP1, TFF3, TIMP1	27	ABI
Cellular Movement	invasion	invasion of tumor cell lines	2.51e-07	AXL, BATF3, CASP3, CD24, CLDN4, DKK3, EPHA2, ERBB3, FAS, FHIT, FN1, FOSL1, GDF15, HBEGF, ITGB4, JAM3, LAMA5, MAP4K4, MMP2, NRG1, PLAUR, S100A4, S100A6, S100A10, SPP1, TFF3, TIMP1	27	ABI
Organismal Injury and Abnormalities	pathogenesis	pathogenesis	2.7e-07	CASP3, CD14, CDKN1A, CLDN4, CLU, ERBB3, FAS, HAVCR1, ICAM1, IL1RN, MT1F, NRG1, S100A8, S100A9, SPP1, TIMP1, TNFRSF1A, TRAF1, TYROBP	19	ABI
Cellular Development	differentiation	differentiation of cells	2.76e-07	ALDH1A2, ANXA2, BAX, BLNK, BTK, CACNB4, CASP3, CD14, CD24, CD80, CD3E, CDKN1A, CLU, CNTF, DCN, DDIT3, DYRK3, ENC1, EPHA2, ERBB3, FAS, FN1, FOSL1, GFRA1, GNA12, GREM1, HAVCR1, HBEGF, HOXB1, HSP90AA1, ICAM1, ICOSLG, ID4, IFRD1, IL1RN, INHBA, IRAK3, IRF1, ITGB4, KRAS, LGALS1, LMO1, MAFF, MDM2, MMP2, NAB2, NRG1, PLAUR, POU2AF1, PPARD, RAB27A, RARRES2, RPS6, RPS19, RUNX1, S100A4, S100A8, S100A9, SCEL,…	75	ABI
Cancer	growth	growth of breast cancer cell lines	2.96e-07	DCN, EPHA2, GDF15, HBEGF, IER3, IL24, INHBA, ITGB4, KRAS, LGALS1, LGALS3, NRG1, PLAUR, S100A4, SPP1, TNFAIP8, TNFRSF1A, TPM1, TYMS	19	ABI
Cellular Growth and Proliferation	growth	growth of breast cancer cell lines	2.96e-07	DCN, EPHA2, GDF15, HBEGF, IER3, IL24, INHBA, ITGB4, KRAS, LGALS1, LGALS3, NRG1, PLAUR, S100A4, SPP1, TNFAIP8, TNFRSF1A, TPM1, TYMS	19	ABI
Reproductive System Disease	growth	growth of breast cancer cell lines	2.96e-07	DCN, EPHA2, GDF15, HBEGF, IER3, IL24, INHBA, ITGB4, KRAS, LGALS1, LGALS3, NRG1, PLAUR, S100A4, SPP1, TNFAIP8, TNFRSF1A, TPM1, TYMS	19	ABI
Cell Death	cell death	cell death of phagocytes	3.25e-07	ABCC4, ANPEP, CASP3, CD14, CDKN1A, DCN, DDIT3, FAS, G6PC, IL1RN, IRF1, LGALS3, NAMPT, NLRC4, TNFRSF1A	15	ABI
Hematological Disease	cell death	cell death of phagocytes	3.25e-07	ABCC4, ANPEP, CASP3, CD14, CDKN1A, DCN, DDIT3, FAS, G6PC, IL1RN, IRF1, LGALS3, NAMPT, NLRC4, TNFRSF1A	15	ABI
Immunological Disease	cell death	cell death of phagocytes	3.25e-07	ABCC4, ANPEP, CASP3, CD14, CDKN1A, DCN, DDIT3, FAS, G6PC, IL1RN, IRF1, LGALS3, NAMPT, NLRC4, TNFRSF1A	15	ABI
Cell Death	apoptosis	apoptosis of epithelial cells	3.27e-07	BAX, CASP3, CDKN1A, DCN, DDIT3, FAS, FN1, GDF15, IRF1, KRAS, LGALS3, MAPK13, MDM2, MMP2, PLAUR, PMAIP1, PPARD, TIMP1, TNFRSF1A	19	ABI
Cellular Growth and Proliferation	proliferation	proliferation of normal cells	3.45e-07	ABCC4, AXL, B4GALT6, BATF, BAX, BLNK, BMP15, BTK, CASP3, CCNG1, CD5, CD14, CD24, CD80, CD3E, CD3G, CDKN1A, CLU, CNP, CNTF, CXCL9, CXCL10, DCN, EPHA2, EPHB6, FAS, FN1, G6PD, GDF15, GSTP1, HAVCR1, HBEGF, ICAM1, ICOSLG, ID4, IL24, IL1RN, INHBA, ISG20, ISG15 (includes EG:9636), ITGB4, KCNN4, KRAS, LAMA3, LAMA5, LGALS1, LGALS3, LRPAP1, MDM2, NRG1, NT5E, PITPNA, PLAUR, PMAIP1, PPARD, RAC2, RUNX1, SFN, …	69	ABI
Connective Tissue Disorders	rheumatic disease	rheumatic disease	3.87e-07	ABCC4, ACMSD, ADAM8, ADAMTS3, ADK (includes EG:132), ALOX5, ANXA5, ANXA13, BAALC, BAX, BCAT1, BLNK, BTG3, C4A, CACNA1C, CD24, CD80, CDA, CDKN1A, CENPM, CLU, CMIP, CSMD1, CXCL9, CXCL10, DAP, DPYD, DSCAML1, EPHA2, FAM129A, FAS, FCN1, FGB, FGGY, FHIT, FN1, GBA3, GNA12, GNG2, HAVCR1, HLA-G, HNRNPA3, HYAL3, ICAM1, ICOSLG, IGSF11, IL18BP, IL1RN, ITPR3, KIFC1, LAMA3, LGALS1, LYZ, MAPK10, MAPK13, MMP2, N…	84	ABI
Inflammatory Disease	rheumatic disease	rheumatic disease	3.87e-07	ABCC4, ACMSD, ADAM8, ADAMTS3, ADK (includes EG:132), ALOX5, ANXA5, ANXA13, BAALC, BAX, BCAT1, BLNK, BTG3, C4A, CACNA1C, CD24, CD80, CDA, CDKN1A, CENPM, CLU, CMIP, CSMD1, CXCL9, CXCL10, DAP, DPYD, DSCAML1, EPHA2, FAM129A, FAS, FCN1, FGB, FGGY, FHIT, FN1, GBA3, GNA12, GNG2, HAVCR1, HLA-G, HNRNPA3, HYAL3, ICAM1, ICOSLG, IGSF11, IL18BP, IL1RN, ITPR3, KIFC1, LAMA3, LGALS1, LYZ, MAPK10, MAPK13, MMP2, N…	84	ABI
Skeletal and Muscular Disorders	rheumatic disease	rheumatic disease	3.87e-07	ABCC4, ACMSD, ADAM8, ADAMTS3, ADK (includes EG:132), ALOX5, ANXA5, ANXA13, BAALC, BAX, BCAT1, BLNK, BTG3, C4A, CACNA1C, CD24, CD80, CDA, CDKN1A, CENPM, CLU, CMIP, CSMD1, CXCL9, CXCL10, DAP, DPYD, DSCAML1, EPHA2, FAM129A, FAS, FCN1, FGB, FGGY, FHIT, FN1, GBA3, GNA12, GNG2, HAVCR1, HLA-G, HNRNPA3, HYAL3, ICAM1, ICOSLG, IGSF11, IL18BP, IL1RN, ITPR3, KIFC1, LAMA3, LGALS1, LYZ, MAPK10, MAPK13, MMP2, N…	84	ABI
Cancer	survival	survival of tumor cell lines	3.89e-07	ABCC3, ADK (includes EG:132), AXL, BAX, CASP3, CDKN1A, CLDN4, CLU, CXCL9, DYRK3, FAS, FN1, GSTM1, HBEGF, ID4, IGTP, KRAS, LGALS3, MDM2, MGMT, NRG1, PLAUR, PLK2, PPP2R1B, PRKAA2, PTPN7, PTPRN2, RRM2, S100A6, SPP1, TNFRSF1A	31	ABI
Cell Death	survival	survival of tumor cell lines	3.89e-07	ABCC3, ADK (includes EG:132), AXL, BAX, CASP3, CDKN1A, CLDN4, CLU, CXCL9, DYRK3, FAS, FN1, GSTM1, HBEGF, ID4, IGTP, KRAS, LGALS3, MDM2, MGMT, NRG1, PLAUR, PLK2, PPP2R1B, PRKAA2, PTPN7, PTPRN2, RRM2, S100A6, SPP1, TNFRSF1A	31	ABI
Cancer	lung cancer	lung cancer	3.97e-07	ALDH1B1, ALOX5, AURKB, CBLC, CLDN4, CLU, CYP24A1, EPHA2, ERBB3, FAS, FHIT, FN1, HSP90AA1, KRAS, LDHA, MAP4K4, MDM2, NQO1, PPP2R1B, RPS6, RRM2, SLC6A4, SPP1, TIMP1, TP73, TUBB2C, TYMS, WNT2, WWOX	29	ABI
Genetic Disorder	lung cancer	lung cancer	3.97e-07	ALDH1B1, ALOX5, AURKB, CBLC, CLDN4, CLU, CYP24A1, EPHA2, ERBB3, FAS, FHIT, FN1, HSP90AA1, KRAS, LDHA, MAP4K4, MDM2, NQO1, PPP2R1B, RPS6, RRM2, SLC6A4, SPP1, TIMP1, TP73, TUBB2C, TYMS, WNT2, WWOX	29	ABI
Respiratory Disease	lung cancer	lung cancer	3.97e-07	ALDH1B1, ALOX5, AURKB, CBLC, CLDN4, CLU, CYP24A1, EPHA2, ERBB3, FAS, FHIT, FN1, HSP90AA1, KRAS, LDHA, MAP4K4, MDM2, NQO1, PPP2R1B, RPS6, RRM2, SLC6A4, SPP1, TIMP1, TP73, TUBB2C, TYMS, WNT2, WWOX	29	ABI
Cell Death	cell death	cell death of embryonic cell lines	3.98e-07	ATP1A4, BAX, CASP3, CASP12 (includes EG:12364), EMP3, FAS, HSPB1, IER3, IL24, IRF1, KRAS, NAMPT, NRG1, PPARD, SPP1, TNFRSF1A, TP73, TP53INP1, TRIB3	19	ABI
Embryonic Development	cell death	cell death of embryonic cell lines	3.98e-07	ATP1A4, BAX, CASP3, CASP12 (includes EG:12364), EMP3, FAS, HSPB1, IER3, IL24, IRF1, KRAS, NAMPT, NRG1, PPARD, SPP1, TNFRSF1A, TP73, TP53INP1, TRIB3	19	ABI
Cell Cycle	cell cycle progression	cell cycle progression	4.07e-07	ALOX15B, ASNS, ATF5, AURKB, BAX, BLNK, BMP15, BTG3, CASP3, CCNG1, CD3E, CDKN3, CDKN1A, CKAP2, CLU, EGFL6, ERBB3, FAS, FHIT, FOSL1, HBEGF, HSP90AA1, IER3, INHBA, IRF1, ITGB4, KIFC1, MDM2, NAMPT, NRG1, PITPNA, PLK2, RPRM, RPS6, RPS15A, S100A4, SAC3D1, SESN1, SFN, SPP1, STAT5A, TP73, TP53INP1, TYMS, UBD, WWOX	46	ABI
Cancer	adenocarcinoma	adenocarcinoma	4.32e-07	ALDH1B1, ANPEP, ANXA2, BHMT, CD14, CD80, CLU, ERBB3, FHIT, GC, GSTP1, HAVCR1, HSP90AA1, INHBA, KRAS, LDHA, LYZ, MMP2, NQO1, RPS19, SPP1, TIMP1, TUBB2C, TYMS	24	ABI
Antigen Presentation	immune response	immune response	4.79e-07	ANXA2, BAX, BLNK, BTK, CASP3, CD14, CD80, CD3E, CDKN1A, CTSW, CXCL9, CXCL10, CXCL11, EPHA2, FAS, FN1, G6PD, GBP2, GC, HAVCR1, ICAM1, ICOSLG, IER3, IL1RN, INHBA, INHBB, IRGM, KCNN4, LYVE1, MAPK10, PKLR, PLXNA1, POU2AF1, PSMB8, PSMB9, RARRES2, S100A10, S1PR4, SEMA3C, SH2B2, SLC37A4, SPP1, STAT5A, TAP1, TFF3, TNC, TNFRSF1A, TREM2, TYROBP	49	ABI
Cell-mediated Immune Response	immune response	immune response	4.79e-07	ANXA2, BAX, BLNK, BTK, CASP3, CD14, CD80, CD3E, CDKN1A, CTSW, CXCL9, CXCL10, CXCL11, EPHA2, FAS, FN1, G6PD, GBP2, GC, HAVCR1, ICAM1, ICOSLG, IER3, IL1RN, INHBA, INHBB, IRGM, KCNN4, LYVE1, MAPK10, PKLR, PLXNA1, POU2AF1, PSMB8, PSMB9, RARRES2, S100A10, S1PR4, SEMA3C, SH2B2, SLC37A4, SPP1, STAT5A, TAP1, TFF3, TNC, TNFRSF1A, TREM2, TYROBP	49	ABI
Humoral Immune Response	immune response	immune response	4.79e-07	ANXA2, BAX, BLNK, BTK, CASP3, CD14, CD80, CD3E, CDKN1A, CTSW, CXCL9, CXCL10, CXCL11, EPHA2, FAS, FN1, G6PD, GBP2, GC, HAVCR1, ICAM1, ICOSLG, IER3, IL1RN, INHBA, INHBB, IRGM, KCNN4, LYVE1, MAPK10, PKLR, PLXNA1, POU2AF1, PSMB8, PSMB9, RARRES2, S100A10, S1PR4, SEMA3C, SH2B2, SLC37A4, SPP1, STAT5A, TAP1, TFF3, TNC, TNFRSF1A, TREM2, TYROBP	49	ABI
Inflammatory Response	immune response	immune response	4.79e-07	ANXA2, BAX, BLNK, BTK, CASP3, CD14, CD80, CD3E, CDKN1A, CTSW, CXCL9, CXCL10, CXCL11, EPHA2, FAS, FN1, G6PD, GBP2, GC, HAVCR1, ICAM1, ICOSLG, IER3, IL1RN, INHBA, INHBB, IRGM, KCNN4, LYVE1, MAPK10, PKLR, PLXNA1, POU2AF1, PSMB8, PSMB9, RARRES2, S100A10, S1PR4, SEMA3C, SH2B2, SLC37A4, SPP1, STAT5A, TAP1, TFF3, TNC, TNFRSF1A, TREM2, TYROBP	49	ABI
Cellular Movement	cell movement	cell movement of leukocytes	5.33e-07	CD14, CD80, CNP, CXCL9, CXCL10, CXCL11, CXCR3, FAS, FGB, FN1, G6PC, GNA12, ICAM1, IL18BP, IL1RN, INHBA, IRGM, JAM3, LGALS1, LGALS3, MMP2, PLAUR, POU2AF1, PVR, RAC2, RARRES2, RPS19, S100A8, S100A9, SCT, SLC37A4, SPP1, STAT5A, TNFRSF1A	34	ABI
Hematological System Development and Function	cell movement	cell movement of leukocytes	5.33e-07	CD14, CD80, CNP, CXCL9, CXCL10, CXCL11, CXCR3, FAS, FGB, FN1, G6PC, GNA12, ICAM1, IL18BP, IL1RN, INHBA, IRGM, JAM3, LGALS1, LGALS3, MMP2, PLAUR, POU2AF1, PVR, RAC2, RARRES2, RPS19, S100A8, S100A9, SCT, SLC37A4, SPP1, STAT5A, TNFRSF1A	34	ABI
Immune Cell Trafficking	cell movement	cell movement of leukocytes	5.33e-07	CD14, CD80, CNP, CXCL9, CXCL10, CXCL11, CXCR3, FAS, FGB, FN1, G6PC, GNA12, ICAM1, IL18BP, IL1RN, INHBA, IRGM, JAM3, LGALS1, LGALS3, MMP2, PLAUR, POU2AF1, PVR, RAC2, RARRES2, RPS19, S100A8, S100A9, SCT, SLC37A4, SPP1, STAT5A, TNFRSF1A	34	ABI
Genetic Disorder	autoimmune disease	autoimmune disease	5.84e-07	ABCC4, ABCC8, ACMSD, ADAM8, ADAMTS3, ADK (includes EG:132), ALOX5, ANXA5, ANXA13, AXL, BAALC, BAX, BCAT1, BLNK, BTG3, BTK, C4A, CACNA1C, CACNB4, CAP2, CD5, CD24, CD80, CDA, CDKN1A, CENPM, CLU, CMIP, CNDP1, CNTF, CSMD1, CXCL9, CXCL10, CXCR3, DAP, DPYD, DSCAML1, EPHB6, ERBB3, FAM129A, FAM167A, FAS, FCN1, FGGY, FHIT, GBA3, GC, GLT1D1, GNA12, GNG2, HAVCR1, HLA-G, HNRNPA3, ICAM1, ICOSLG, IFITM1, IGSF1…	100	ABI
Immunological Disease	autoimmune disease	autoimmune disease	5.84e-07	ABCC4, ABCC8, ACMSD, ADAM8, ADAMTS3, ADK (includes EG:132), ALOX5, ANXA5, ANXA13, AXL, BAALC, BAX, BCAT1, BLNK, BTG3, BTK, C4A, CACNA1C, CACNB4, CAP2, CD5, CD24, CD80, CDA, CDKN1A, CENPM, CLU, CMIP, CNDP1, CNTF, CSMD1, CXCL9, CXCL10, CXCR3, DAP, DPYD, DSCAML1, EPHB6, ERBB3, FAM129A, FAM167A, FAS, FCN1, FGGY, FHIT, GBA3, GC, GLT1D1, GNA12, GNG2, HAVCR1, HLA-G, HNRNPA3, ICAM1, ICOSLG, IFITM1, IGSF1…	100	ABI
Cancer	developmental process	developmental process of cancer cells	6.12e-07	BAX, CASP3, CDKN1A, DCN, DDIT3, FHIT, GDF15, GFRA1, IL24, IL1RN, INHBA, INHBB, LGALS3, MGMT, NRG1, RUNX1, TFF3	17	ABI
Reproductive System Disease	endometriosis	endometriosis	6.91e-07	BCAT1, CAPN6, CXCL9, CXCL10, DCN, FN1, GREM1, GSTP1, GUCY1B2, HSD17B2, HSD17B4, HSPB1, ICAM1, INHBA, ISG20, ITGB4, KRAS, MAPK4, MMP2, MT1F, PLAUR, PLK2, PRKAR1B, RPS19, S100A8, S100A9, SLC6A4, SPP1, TNFRSF1A, TRAF1, TREM2, UGT2B7	32	ABI
Cell Death	apoptosis	apoptosis of lymphocytes	7.06e-07	BAX, BLNK, BTK, CASP3, CD5, CD24, CD3E, CDKN1A, FAS, FN1, HLA-G, IER3, ITPR3, LGALS1, MDM2, NQO1, POU2AF1, RAC2, RPS6, SPP1, STAT5A, TNFRSF1A, TP73, TRAF1, UBD	25	ABI
Hematological Disease	apoptosis	apoptosis of lymphocytes	7.06e-07	BAX, BLNK, BTK, CASP3, CD5, CD24, CD3E, CDKN1A, FAS, FN1, HLA-G, IER3, ITPR3, LGALS1, MDM2, NQO1, POU2AF1, RAC2, RPS6, SPP1, STAT5A, TNFRSF1A, TP73, TRAF1, UBD	25	ABI
Immunological Disease	apoptosis	apoptosis of lymphocytes	7.06e-07	BAX, BLNK, BTK, CASP3, CD5, CD24, CD3E, CDKN1A, FAS, FN1, HLA-G, IER3, ITPR3, LGALS1, MDM2, NQO1, POU2AF1, RAC2, RPS6, SPP1, STAT5A, TNFRSF1A, TP73, TRAF1, UBD	25	ABI
Cell Death	necrosis	necrosis	7.06e-07	CASP3, CD14, CDKN1A, CLU, ERBB3, FAS, HAVCR1, ICAM1, IL1RN, MT1F, NRG1, S100A8, S100A9, SPP1, TIMP1, TNFRSF1A, TRAF1, TYROBP	18	ABI
Organismal Injury and Abnormalities	necrosis	necrosis	7.06e-07	CASP3, CD14, CDKN1A, CLU, ERBB3, FAS, HAVCR1, ICAM1, IL1RN, MT1F, NRG1, S100A8, S100A9, SPP1, TIMP1, TNFRSF1A, TRAF1, TYROBP	18	ABI
Cancer	cell division process	cell division process of breast cancer cell lines	7.68e-07	CCNG1, CDKN1A, DCN, ERBB3, FHIT, GDF15, HBEGF, KRAS, LGALS1, LGALS3, MDM2, NRG1, SFN, TYMS	14	ABI
Cell Cycle	cell division process	cell division process of breast cancer cell lines	7.68e-07	CCNG1, CDKN1A, DCN, ERBB3, FHIT, GDF15, HBEGF, KRAS, LGALS1, LGALS3, MDM2, NRG1, SFN, TYMS	14	ABI
Reproductive System Disease	cell division process	cell division process of breast cancer cell lines	7.68e-07	CCNG1, CDKN1A, DCN, ERBB3, FHIT, GDF15, HBEGF, KRAS, LGALS1, LGALS3, MDM2, NRG1, SFN, TYMS	14	ABI
Cancer	non-hodgkin lymphoma	non-hodgkin lymphoma	7.75e-07	AURKB, BAX, BBC3, CD3E, CD3G, CXCL9, CXCL10, CXCR3, DCN, EPHA2, FAS, FN1, IER3, MAP4K4, MDM2, RRM2, TP73, TUBB2C, TYMS	19	ABI
Cancer	papillary carcinoma	papillary carcinoma	7.75e-07	ABCC3, FN1, GABBR2, HAVCR1, LGALS3, MMP2, SPP1, SYT12, TFF3, TIMP1, WWOX	11	ABI
Connective Tissue Disorders	arthritis	arthritis	7.85e-07	ABCC4, ACMSD, ADAM8, ADAMTS3, ADK (includes EG:132), ALOX5, ANXA5, ANXA13, BAALC, BCAT1, BLNK, BTG3, CACNA1C, CD24, CD80, CDA, CDKN1A, CENPM, CLU, CMIP, CSMD1, CXCL9, CXCL10, DAP, DPYD, DSCAML1, FAM129A, FAS, FCN1, FGB, FGGY, FHIT, GBA3, GNA12, GNG2, HAVCR1, HLA-G, HNRNPA3, HYAL3, ICAM1, ICOSLG, IGSF11, IL18BP, IL1RN, ITPR3, KIFC1, LAMA3, LGALS1, LYZ, MAPK10, MAPK13, MMP2, NAMPT, NPAS2, NUDCD2, P…	80	ABI
Inflammatory Disease	arthritis	arthritis	7.85e-07	ABCC4, ACMSD, ADAM8, ADAMTS3, ADK (includes EG:132), ALOX5, ANXA5, ANXA13, BAALC, BCAT1, BLNK, BTG3, CACNA1C, CD24, CD80, CDA, CDKN1A, CENPM, CLU, CMIP, CSMD1, CXCL9, CXCL10, DAP, DPYD, DSCAML1, FAM129A, FAS, FCN1, FGB, FGGY, FHIT, GBA3, GNA12, GNG2, HAVCR1, HLA-G, HNRNPA3, HYAL3, ICAM1, ICOSLG, IGSF11, IL18BP, IL1RN, ITPR3, KIFC1, LAMA3, LGALS1, LYZ, MAPK10, MAPK13, MMP2, NAMPT, NPAS2, NUDCD2, P…	80	ABI
Skeletal and Muscular Disorders	arthritis	arthritis	7.85e-07	ABCC4, ACMSD, ADAM8, ADAMTS3, ADK (includes EG:132), ALOX5, ANXA5, ANXA13, BAALC, BCAT1, BLNK, BTG3, CACNA1C, CD24, CD80, CDA, CDKN1A, CENPM, CLU, CMIP, CSMD1, CXCL9, CXCL10, DAP, DPYD, DSCAML1, FAM129A, FAS, FCN1, FGB, FGGY, FHIT, GBA3, GNA12, GNG2, HAVCR1, HLA-G, HNRNPA3, HYAL3, ICAM1, ICOSLG, IGSF11, IL18BP, IL1RN, ITPR3, KIFC1, LAMA3, LGALS1, LYZ, MAPK10, MAPK13, MMP2, NAMPT, NPAS2, NUDCD2, P…	80	ABI
Cancer	growth	growth of tumor	8.37e-07	CASP3, CD80, CDKN1A, EPHA2, ERBB3, FAS, FHIT, FN1, IL1RN, INHBA, IRF1, JAM3, KRAS, MMP2, RUNX1, SPP1, TIMP1, TPM1	18	ABI
Tumor Morphology	growth	growth of tumor	8.37e-07	CASP3, CD80, CDKN1A, EPHA2, ERBB3, FAS, FHIT, FN1, IL1RN, INHBA, IRF1, JAM3, KRAS, MMP2, RUNX1, SPP1, TIMP1, TPM1	18	ABI
Cancer	pancreatic cancer	pancreatic cancer	8.51e-07	AXL, CDKN1A, CLU, EPHA2, FN1, HBEGF, HLA-G, IFITM1, ITGB4, KIAA0101, KRAS, MAPK13, NEFM, RPS19, RRM2, S100A6, SLC6A4, SPP1, TIMP1, TNC, TUBB2C, TYMS	22	ABI
Genetic Disorder	pancreatic cancer	pancreatic cancer	8.51e-07	AXL, CDKN1A, CLU, EPHA2, FN1, HBEGF, HLA-G, IFITM1, ITGB4, KIAA0101, KRAS, MAPK13, NEFM, RPS19, RRM2, S100A6, SLC6A4, SPP1, TIMP1, TNC, TUBB2C, TYMS	22	ABI
Cancer	esophageal cancer	esophageal cancer	1.14e-06	ANPEP, BHMT, CDKN1A, CLU, FHIT, GSTP1, IRF1, LYZ, NQO1, SLC6A4, TIMP1, TUBB2C, TYMS, WWOX	14	ABI
Gastrointestinal Disease	esophageal cancer	esophageal cancer	1.14e-06	ANPEP, BHMT, CDKN1A, CLU, FHIT, GSTP1, IRF1, LYZ, NQO1, SLC6A4, TIMP1, TUBB2C, TYMS, WWOX	14	ABI
Cancer	pancreatic carcinoma	pancreatic carcinoma	1.14e-06	AXL, CDKN1A, HBEGF, HLA-G, IFITM1, ITGB4, KRAS, RPS19, RRM2, SPP1, TIMP1, TYMS	12	ABI
Gastrointestinal Disease	pancreatic carcinoma	pancreatic carcinoma	1.14e-06	AXL, CDKN1A, HBEGF, HLA-G, IFITM1, ITGB4, KRAS, RPS19, RRM2, SPP1, TIMP1, TYMS	12	ABI
Cellular Growth and Proliferation	proliferation	proliferation of cell lines	1.2e-06	ADRA1D, ANXA2, AXL, BAX, BBC3, BTG3, CD24, CD3E, CDKN1A, CLU, CNTF, CXCL10, CYP24A1, CYP2C9, DCK, DCN, EPHA2, EPHB6, ERBB3, FHIT, FN1, FOSL1, GDF15, GNA12, GSTM1, HBEGF, ID4, INHBA, IRF1, ITGB4, KIAA0101, KRAS, LDHA, LGALS3, MAP4K4, MDM2, MGMT, MMP2, NAB2, NRG1, PLAUR, PPARD, PVR, RPS6, RUNX1, S100A6, S100A8, S100A9, SFN, SH2B2, SPP1, STAT5A, TP73, TYMS	54	ABI
Cancer	head and neck tumor	head and neck tumor	1.28e-06	ALOX5, DCK, ENC1, EPHA2, FHIT, FN1, GNA12, GRIA3, HBEGF, KRAS, KRT18, MAP4K4, MAPK13, MGMT, MMP2, NTHL1, PPARD, RASAL1, ROS1, RRM2, SFN, SPP1, STAT5A, TIMP1, TNC, TUBB2C, TYMS	27	ABI
Cancer	apoptosis	apoptosis of colon cancer cell lines	1.35e-06	BAX, BBC3, CASP3, CDKN1A, CKAP2, CLU, DDIT3, FAS, GLIPR1, KRAS, KRT18, LGALS3, NRG1, PPARD, SFN, SPP1, TFF3, TP73	18	ABI
Cell Death	apoptosis	apoptosis of colon cancer cell lines	1.35e-06	BAX, BBC3, CASP3, CDKN1A, CKAP2, CLU, DDIT3, FAS, GLIPR1, KRAS, KRT18, LGALS3, NRG1, PPARD, SFN, SPP1, TFF3, TP73	18	ABI
Gastrointestinal Disease	apoptosis	apoptosis of colon cancer cell lines	1.35e-06	BAX, BBC3, CASP3, CDKN1A, CKAP2, CLU, DDIT3, FAS, GLIPR1, KRAS, KRT18, LGALS3, NRG1, PPARD, SFN, SPP1, TFF3, TP73	18	ABI
Cancer	head and neck cancer	head and neck cancer	1.43e-06	ALOX5, DCK, ENC1, EPHA2, FHIT, FN1, GNA12, GRIA3, HBEGF, HSP90AA1, KRAS, KRT18, MAP4K4, MAPK13, MGMT, MMP2, NTHL1, PPARD, RASAL1, ROS1, RRM2, SFN, SLC6A4, SPP1, STAT5A, TIMP1, TNC, TUBB2C, TYMS	29	ABI
Cellular Movement	cell movement	cell movement of cell lines	1.45e-06	ANPEP, ANXA2, AXL, CD24, CLDN4, CLU, CXCL9, CXCL10, CXCL11, CXCR3, DKK3, ERBB3, FN1, FOSL1, GC, ITGB4, LAMA3, LAMA5, LGALS3, LRPAP1, MMP2, NRG1, PLAUR, PVR, S100A4, SPP1, TFF3	27	ABI
Endocrine System Disorders	experimentally-induced diabetes	experimentally-induced diabetes	1.58e-06	ANXA5, CCNG1, FN1, GBP2, HSPB1, ICAM1, IL1RN, IRF1, LGALS3, MT1F, S100A10, SPP1, TIMP1	13	ABI
Metabolic Disease	experimentally-induced diabetes	experimentally-induced diabetes	1.58e-06	ANXA5, CCNG1, FN1, GBP2, HSPB1, ICAM1, IL1RN, IRF1, LGALS3, MT1F, S100A10, SPP1, TIMP1	13	ABI
Hepatic System Disease	hepatic system disorder	hepatic system disorder	1.64e-06	ABCB11, ABCB1B, ABCC2, ABCC3, ADK (includes EG:132), ADRA1D, CASP3, CD14, CNTF, FAS, GPM6A, GPX2, KRT18, LGALS3, MMP2, MTHFR, MYPN, NT5E, PITPNA, RDH16, SLC25A13, SLC6A4, SLCO1A1, SPP1, TIMP1, TNC, TNFRSF1A, TUBB2C, TYROBP, UGT2B7	30	ABI
Hematological Disease	hematological disorder	hematological disorder	1.72e-06	ABCC2, ABCC8, ADRA1D, ALOX5, ANXA2, AXL, BAX, BCAT1, BTK, CACNA1C, CD5, CD14, CD3G, CDKN1A, CLU, CNP, CXCL9, CXCL10, EPHA2, FAS, FGB, FN1, G6PC, G6PD, GC, GLUD1, HRG, ICAM1, IL1RN, INHBA, IRF1, ITPR3, KCNN4, KRAS, MAPK13, MMP2, MT3, MT1F, MTHFR, PITPNA, PKLR, RAB27A, RAC2, RPS19, RRM2, RUNX1, S100A9, SLC25A13, STAT5A, TNFRSF1A, WNT7B	51	ABI
Cellular Movement	cell movement	cell movement of normal cells	1.73e-06	ATP1A4, CD14, CD80, CNP, CXCL9, CXCL10, CXCL11, CXCR3, ERBB3, FAS, FGB, FN1, G6PC, GFRA1, GNA12, ICAM1, IL18BP, IL1RN, INHBA, IRGM, JAM3, LGALS1, LGALS3, MMP2, NRG1, PLAUR, POU2AF1, PVR, RAC2, RARRES2, RPS19, S100A4, S100A8, S100A9, SCT, SLC37A4, SPP1, STAT5A, TNFRSF1A, TPBG	40	ABI
Cancer	prostate cancer	prostate cancer	1.84e-06	ABCC4, ALDH1A2, ANXA2, CDKN1A, CLU, CSMD1, EPHA2, GBP2, GDF15, GNA12, GPRC5A, GPX2, HSP90AA1, IER3, IRF1, ISG15 (includes EG:9636), ITGB4, LYZ, PSAT1, PTPRN2, RRM2, RUNX1, S100A8, S100A9, SPP1, TFF3, TUBB2C, TYMS, WWOX	29	ABI
Genetic Disorder	prostate cancer	prostate cancer	1.84e-06	ABCC4, ALDH1A2, ANXA2, CDKN1A, CLU, CSMD1, EPHA2, GBP2, GDF15, GNA12, GPRC5A, GPX2, HSP90AA1, IER3, IRF1, ISG15 (includes EG:9636), ITGB4, LYZ, PSAT1, PTPRN2, RRM2, RUNX1, S100A8, S100A9, SPP1, TFF3, TUBB2C, TYMS, WWOX	29	ABI
Reproductive System Disease	prostate cancer	prostate cancer	1.84e-06	ABCC4, ALDH1A2, ANXA2, CDKN1A, CLU, CSMD1, EPHA2, GBP2, GDF15, GNA12, GPRC5A, GPX2, HSP90AA1, IER3, IRF1, ISG15 (includes EG:9636), ITGB4, LYZ, PSAT1, PTPRN2, RRM2, RUNX1, S100A8, S100A9, SPP1, TFF3, TUBB2C, TYMS, WWOX	29	ABI
Connective Tissue Disorders	rheumatoid arthritis	rheumatoid arthritis	1.84e-06	ABCC4, ACMSD, ADAM8, ADAMTS3, ADK (includes EG:132), ALOX5, ANXA5, ANXA13, BAALC, BCAT1, BLNK, BTG3, CACNA1C, CD24, CD80, CDA, CENPM, CMIP, CSMD1, CXCL9, CXCL10, DAP, DPYD, DSCAML1, FAM129A, FCN1, FGGY, FHIT, GBA3, GNA12, GNG2, HAVCR1, HLA-G, HNRNPA3, ICAM1, ICOSLG, IGSF11, IL18BP, IL1RN, ITPR3, KIFC1, LAMA3, LGALS1, LYZ, MAPK10, MAPK13, NAMPT, NPAS2, NUDCD2, PDZD2, PLAUR, PSMB8, PSMB9, PTPRN2, R…	72	ABI
Genetic Disorder	rheumatoid arthritis	rheumatoid arthritis	1.84e-06	ABCC4, ACMSD, ADAM8, ADAMTS3, ADK (includes EG:132), ALOX5, ANXA5, ANXA13, BAALC, BCAT1, BLNK, BTG3, CACNA1C, CD24, CD80, CDA, CENPM, CMIP, CSMD1, CXCL9, CXCL10, DAP, DPYD, DSCAML1, FAM129A, FCN1, FGGY, FHIT, GBA3, GNA12, GNG2, HAVCR1, HLA-G, HNRNPA3, ICAM1, ICOSLG, IGSF11, IL18BP, IL1RN, ITPR3, KIFC1, LAMA3, LGALS1, LYZ, MAPK10, MAPK13, NAMPT, NPAS2, NUDCD2, PDZD2, PLAUR, PSMB8, PSMB9, PTPRN2, R…	72	ABI
Immunological Disease	rheumatoid arthritis	rheumatoid arthritis	1.84e-06	ABCC4, ACMSD, ADAM8, ADAMTS3, ADK (includes EG:132), ALOX5, ANXA5, ANXA13, BAALC, BCAT1, BLNK, BTG3, CACNA1C, CD24, CD80, CDA, CENPM, CMIP, CSMD1, CXCL9, CXCL10, DAP, DPYD, DSCAML1, FAM129A, FCN1, FGGY, FHIT, GBA3, GNA12, GNG2, HAVCR1, HLA-G, HNRNPA3, ICAM1, ICOSLG, IGSF11, IL18BP, IL1RN, ITPR3, KIFC1, LAMA3, LGALS1, LYZ, MAPK10, MAPK13, NAMPT, NPAS2, NUDCD2, PDZD2, PLAUR, PSMB8, PSMB9, PTPRN2, R…	72	ABI
Inflammatory Disease	rheumatoid arthritis	rheumatoid arthritis	1.84e-06	ABCC4, ACMSD, ADAM8, ADAMTS3, ADK (includes EG:132), ALOX5, ANXA5, ANXA13, BAALC, BCAT1, BLNK, BTG3, CACNA1C, CD24, CD80, CDA, CENPM, CMIP, CSMD1, CXCL9, CXCL10, DAP, DPYD, DSCAML1, FAM129A, FCN1, FGGY, FHIT, GBA3, GNA12, GNG2, HAVCR1, HLA-G, HNRNPA3, ICAM1, ICOSLG, IGSF11, IL18BP, IL1RN, ITPR3, KIFC1, LAMA3, LGALS1, LYZ, MAPK10, MAPK13, NAMPT, NPAS2, NUDCD2, PDZD2, PLAUR, PSMB8, PSMB9, PTPRN2, R…	72	ABI
Skeletal and Muscular Disorders	rheumatoid arthritis	rheumatoid arthritis	1.84e-06	ABCC4, ACMSD, ADAM8, ADAMTS3, ADK (includes EG:132), ALOX5, ANXA5, ANXA13, BAALC, BCAT1, BLNK, BTG3, CACNA1C, CD24, CD80, CDA, CENPM, CMIP, CSMD1, CXCL9, CXCL10, DAP, DPYD, DSCAML1, FAM129A, FCN1, FGGY, FHIT, GBA3, GNA12, GNG2, HAVCR1, HLA-G, HNRNPA3, ICAM1, ICOSLG, IGSF11, IL18BP, IL1RN, ITPR3, KIFC1, LAMA3, LGALS1, LYZ, MAPK10, MAPK13, NAMPT, NPAS2, NUDCD2, PDZD2, PLAUR, PSMB8, PSMB9, PTPRN2, R…	72	ABI
Cell Death	cell death	cell death of epithelial cell lines	1.91e-06	ATP1A4, BAX, CASP3, CASP12 (includes EG:12364), DDIT3, EMP3, FAS, HSPB1, IER3, IL24, IRF1, KRAS, NAMPT, NRG1, PPARD, SPP1, TNFRSF1A, TP73, TP53INP1, TRIB3	20	ABI
Dermatological Diseases and Conditions	cell death	cell death of epithelial cell lines	1.91e-06	ATP1A4, BAX, CASP3, CASP12 (includes EG:12364), DDIT3, EMP3, FAS, HSPB1, IER3, IL24, IRF1, KRAS, NAMPT, NRG1, PPARD, SPP1, TNFRSF1A, TP73, TP53INP1, TRIB3	20	ABI
Cancer	developmental process	developmental process of tumor	1.95e-06	BAX, CASP3, CD80, CDKN1A, EPHA2, ERBB3, FAS, FHIT, FN1, IER3, IL1RN, INHBA, IRF1, JAM3, KRAS, MGMT, MMP2, NRG1, RUNX1, SPP1, TIMP1, TP73, TPM1	23	ABI
Cancer	transformation	transformation of fibroblast cell lines	2.08e-06	AURKB, AXL, BAX, BTK, CDCA7, CDKN1A, CLU, ERBB3, FOSL1, G6PD, GNA12, HSP90AA1, IRF1, ITGB4, KRAS, LDHA, MAPK10, MDM2, PMAIP1, RUNX1, TP73, WNT2	22	ABI
Cell Morphology	transformation	transformation of fibroblast cell lines	2.08e-06	AURKB, AXL, BAX, BTK, CDCA7, CDKN1A, CLU, ERBB3, FOSL1, G6PD, GNA12, HSP90AA1, IRF1, ITGB4, KRAS, LDHA, MAPK10, MDM2, PMAIP1, RUNX1, TP73, WNT2	22	ABI
Connective Tissue Disorders	transformation	transformation of fibroblast cell lines	2.08e-06	AURKB, AXL, BAX, BTK, CDCA7, CDKN1A, CLU, ERBB3, FOSL1, G6PD, GNA12, HSP90AA1, IRF1, ITGB4, KRAS, LDHA, MAPK10, MDM2, PMAIP1, RUNX1, TP73, WNT2	22	ABI
Cell Cycle	cell division process	cell division process of cell lines	2.42e-06	ADRA1D, AKAP12, ATF5, AURKB, AXL, BAX, CCNG1, CD2AP, CDKN1A, CKAP2, CLU, DCN, DDIT3, ERBB3, FHIT, FN1, GDF15, HBEGF, IER3, IL24, INHBA, IRF1, KIFC1, KRAS, LGALS1, LGALS3, MDM2, MGMT, NRG1, PITPNA, PLAUR, PPARD, PVR, RPRM, RUNX1, S100A4, SFN, SPP1, TP53INP1, TYMS, UBD, WWOX	42	ABI
Cellular Development	developmental process	developmental process of epithelial cells	2.56e-06	BMP15, CASP3, CD3E, CDKN1A, CNTF, DDIT3, FN1, GDF15, HBEGF, IL24, LAMA3, LAMA5, MAFF, MT3, NRG1, PPARD, RAB27A, S100A4, SCEL, SFN, STAT5A, TGM1, TNFRSF1A	23	ABI
Cancer	cell death	cell death of colon cancer cell lines	2.63e-06	BAX, BBC3, CASP3, CDKN1A, CKAP2, CLU, DDIT3, FAS, GLIPR1, IL24, KRAS, KRT18, LGALS3, NRG1, PPARD, SFN, SPP1, TFF3, TP73	19	ABI
Cell Death	cell death	cell death of colon cancer cell lines	2.63e-06	BAX, BBC3, CASP3, CDKN1A, CKAP2, CLU, DDIT3, FAS, GLIPR1, IL24, KRAS, KRT18, LGALS3, NRG1, PPARD, SFN, SPP1, TFF3, TP73	19	ABI
Gastrointestinal Disease	cell death	cell death of colon cancer cell lines	2.63e-06	BAX, BBC3, CASP3, CDKN1A, CKAP2, CLU, DDIT3, FAS, GLIPR1, IL24, KRAS, KRT18, LGALS3, NRG1, PPARD, SFN, SPP1, TFF3, TP73	19	ABI
Cell Death	cell death	cell death of motor neurons	2.98e-06	ALS2, BAX, CNTF, ERBB3, FAS, GFRA1, MAPK10, RUNX1, TNFRSF1A	9	ABI
Neurological Disease	cell death	cell death of motor neurons	2.98e-06	ALS2, BAX, CNTF, ERBB3, FAS, GFRA1, MAPK10, RUNX1, TNFRSF1A	9	ABI
Cell Death	apoptosis	apoptosis of phagocytes	3.07e-06	ANPEP, CASP3, CD14, CDKN1A, DCN, DDIT3, FAS, G6PC, IL1RN, IRF1, LGALS3, NAMPT, TNFRSF1A	13	ABI
Hematological Disease	apoptosis	apoptosis of phagocytes	3.07e-06	ANPEP, CASP3, CD14, CDKN1A, DCN, DDIT3, FAS, G6PC, IL1RN, IRF1, LGALS3, NAMPT, TNFRSF1A	13	ABI
Immunological Disease	apoptosis	apoptosis of phagocytes	3.07e-06	ANPEP, CASP3, CD14, CDKN1A, DCN, DDIT3, FAS, G6PC, IL1RN, IRF1, LGALS3, NAMPT, TNFRSF1A	13	ABI
Cancer	cell death	cell death of melanoma cell lines	3.11e-06	BAX, BBC3, CASP3, CDKN1A, DDIT3, FAS, GSTM1, IL24, LAMA5, PMAIP1, SPP1	11	ABI
Cell Death	cell death	cell death of melanoma cell lines	3.11e-06	BAX, BBC3, CASP3, CDKN1A, DDIT3, FAS, GSTM1, IL24, LAMA5, PMAIP1, SPP1	11	ABI
Cancer	cell death	cell death of pancreatic cancer cell lines	3.64e-06	ASNS, BAX, DDIT3, EPHA2, FAS, FHIT, FN1, S100A4, SPP1, TP73	10	ABI
Cell Death	cell death	cell death of pancreatic cancer cell lines	3.64e-06	ASNS, BAX, DDIT3, EPHA2, FAS, FHIT, FN1, S100A4, SPP1, TP73	10	ABI
Endocrine System Disorders	cell death	cell death of pancreatic cancer cell lines	3.64e-06	ASNS, BAX, DDIT3, EPHA2, FAS, FHIT, FN1, S100A4, SPP1, TP73	10	ABI
Cancer	ovarian cancer	ovarian cancer	3.65e-06	ALDH1A2, C4A, CD24, CLDN4, CLU, CMTM8, EPHA2, EPHB6, ERBB3, FN1, GSTM1, GSTM5, HSP90AA1, INHBA, KIAA0101, KRAS, MMP2, MTHFD2, PPARD, PSAT1, RRM2, SEMA3C, SPP1, TFF3, TMEM176B, TUBB2C, TYMS	27	ABI
Reproductive System Disease	ovarian cancer	ovarian cancer	3.65e-06	ALDH1A2, C4A, CD24, CLDN4, CLU, CMTM8, EPHA2, EPHB6, ERBB3, FN1, GSTM1, GSTM5, HSP90AA1, INHBA, KIAA0101, KRAS, MMP2, MTHFD2, PPARD, PSAT1, RRM2, SEMA3C, SPP1, TFF3, TMEM176B, TUBB2C, TYMS	27	ABI
Cell-To-Cell Signaling and Interaction	adhesion	adhesion of blood cells	3.66e-06	ANXA5, AXL, BTK, CD24, CXCL9, CXCL10, CXCL11, CXCR3, FAS, FN1, ICAM1, ICOSLG, IRGM, JAM3, LAMA5, LGALS3, LRPAP1, PLAUR, RAC2, S100A8, S100A9, SPP1	22	ABI
Cancer	G1 phase	G1 phase of breast cancer cell lines	3.75e-06	CCNG1, CDKN1A, DCN, GDF15, LGALS1, LGALS3, MDM2, NRG1	8	ABI
Cell Cycle	G1 phase	G1 phase of breast cancer cell lines	3.75e-06	CCNG1, CDKN1A, DCN, GDF15, LGALS1, LGALS3, MDM2, NRG1	8	ABI
Reproductive System Disease	G1 phase	G1 phase of breast cancer cell lines	3.75e-06	CCNG1, CDKN1A, DCN, GDF15, LGALS1, LGALS3, MDM2, NRG1	8	ABI
Dermatological Diseases and Conditions	epidermolysis bullosa letalis	epidermolysis bullosa letalis	4.08e-06	ITGB4, LAMA3, LAMB3, LAMC2	4	ABI
Genetic Disorder	epidermolysis bullosa letalis	epidermolysis bullosa letalis	4.08e-06	ITGB4, LAMA3, LAMB3, LAMC2	4	ABI
Dermatological Diseases and Conditions	generalized atrophic benign epidermolysis bullosa	generalized atrophic benign epidermolysis bullosa	4.08e-06	ITGB4, LAMA3, LAMB3, LAMC2	4	ABI
Genetic Disorder	generalized atrophic benign epidermolysis bullosa	generalized atrophic benign epidermolysis bullosa	4.08e-06	ITGB4, LAMA3, LAMB3, LAMC2	4	ABI
Cancer	transformation	transformation of cell lines	4.12e-06	AURKB, AXL, BAX, BTK, CDCA7, CDKN1A, CLU, EPHA2, ERBB3, FOSL1, G6PD, GNA12, HSP90AA1, IRF1, ITGB4, KRAS, LDHA, MAPK10, MDM2, NRG1, PMAIP1, RUNX1, SPP1, TP73, WNT2	25	ABI
Cell Morphology	transformation	transformation of cell lines	4.12e-06	AURKB, AXL, BAX, BTK, CDCA7, CDKN1A, CLU, EPHA2, ERBB3, FOSL1, G6PD, GNA12, HSP90AA1, IRF1, ITGB4, KRAS, LDHA, MAPK10, MDM2, NRG1, PMAIP1, RUNX1, SPP1, TP73, WNT2	25	ABI
Cancer	prostatic intraepithelial tumor	prostatic intraepithelial tumor	4.29e-06	ABCC4, ANXA2, GBP2, GPRC5A, GPX2, IER3, IRF1, ITGB4, PSAT1, S100A8, S100A9, TFF3	12	ABI
Reproductive System Disease	prostatic intraepithelial tumor	prostatic intraepithelial tumor	4.29e-06	ABCC4, ANXA2, GBP2, GPRC5A, GPX2, IER3, IRF1, ITGB4, PSAT1, S100A8, S100A9, TFF3	12	ABI
Cancer	colony formation	colony formation of cancer cells	4.67e-06	DCN, EIF4EBP1, IL24, IL1RN, KRAS, TP73	6	ABI
Cellular Growth and Proliferation	colony formation	colony formation of cancer cells	4.67e-06	DCN, EIF4EBP1, IL24, IL1RN, KRAS, TP73	6	ABI
Tumor Morphology	colony formation	colony formation of cancer cells	4.67e-06	DCN, EIF4EBP1, IL24, IL1RN, KRAS, TP73	6	ABI
Cellular Movement	chemotaxis	chemotaxis of eukaryotic cells	5.15e-06	ANXA2, AXL, CXCL9, CXCL10, CXCL11, CXCR3, ERBB3, FN1, G6PC, GFRA1, GNA12, INHBA, ITGB4, LGALS1, LGALS3, MMP2, PLAUR, RAC2, RARRES2, RPS19, S100A8, S100A9, SCT, SLC37A4, SPP1, TFF3, TNFRSF1A	27	ABI
Cardiovascular Disease	cardiovascular disorder	cardiovascular disorder	5.49e-06	A1CF, ABCB11, ABCC8, ACSL5, ADAMTS3, ADK (includes EG:132), ADRA1D, ALPL, ANXA2, ANXA5, ATP1A4, AXL, BATF, BATF3, BCAT1, BLNK, CA13, CACNA1C, CACNB4, CCDC102A, CD80, CDCP1, CDKN1A, CELSR2, CLU, CMIP, CMTM7, CNDP1, CNP, CSMD1, CXCR3, CYP1A2, CYP24A1, DDIT3, DPYD, DSCAML1, EIF4EBP1, FAS, FGB, FHIT, FN1, FOSL1, GFRA1, GNG2, GPM6A, GRIA3, GSTM1, GUCY1B2, HAVCR1, HBEGF, HDGFRP3, HPCAL1, HRG, ICAM1, IG…	104	ABI
Cancer	growth	growth of cancer cells	5.67e-06	CASP3, DCN, DDIT3, FHIT, GDF15, GFRA1, IL24, IL1RN, INHBA, INHBB, LGALS3, MGMT, NRG1, TFF3	14	ABI
Cellular Growth and Proliferation	growth	growth of cancer cells	5.67e-06	CASP3, DCN, DDIT3, FHIT, GDF15, GFRA1, IL24, IL1RN, INHBA, INHBB, LGALS3, MGMT, NRG1, TFF3	14	ABI
Hepatic System Disease	hepatic system disorder	hepatic system disorder of rodents	5.67e-06	ABCB11, ABCC2, ADK (includes EG:132), CNTF, FAS, LGALS3, MTHFR, NT5E, PITPNA, SLC25A13, SPP1, TNFRSF1A, TYROBP	13	ABI
Tissue Development	accumulation	accumulation of cells	6e-06	ALOX5, CD24, CD80, CDKN1A, CLU, CXCL9, CXCL10, FAS, FHIT, ICAM1, ICOSLG, IER3, IL1RN, JAM3, KRT18, LAMA5, RAC2, S100A8, S100A9, TNFRSF1A	20	ABI
Cellular Movement	migration	migration of granulocytes	6.38e-06	CXCL9, CXCL10, CXCL11, FAS, FN1, ICAM1, JAM3, LAMA5, LGALS1, PLAUR, S100A8, S100A9, TNFRSF1A	13	ABI
Immune Cell Trafficking	migration	migration of granulocytes	6.38e-06	CXCL9, CXCL10, CXCL11, FAS, FN1, ICAM1, JAM3, LAMA5, LGALS1, PLAUR, S100A8, S100A9, TNFRSF1A	13	ABI
Cell Death	apoptosis	apoptosis of embryonic cell lines	6.41e-06	BAX, CASP3, CASP12 (includes EG:12364), FAS, IER3, IL24, IRF1, KRAS, NRG1, PPARD, SPP1, TNFRSF1A, TP73, TP53INP1, TRIB3	15	ABI
Embryonic Development	apoptosis	apoptosis of embryonic cell lines	6.41e-06	BAX, CASP3, CASP12 (includes EG:12364), FAS, IER3, IL24, IRF1, KRAS, NRG1, PPARD, SPP1, TNFRSF1A, TP73, TP53INP1, TRIB3	15	ABI
Neurological Disease	neuropathy	neuropathy	6.48e-06	ABCC4, ADRA1D, AKAP12, ALS2, ANXA2, ANXA5, ASNS, ATP1A4, B4GALT6, BAX, BEX4, BTK, CA13, CACNA1C, CAPG, CASP3, CD24, CD80, CLU, CNTF, CSMD1, DCK, DDIT3, DPYD, DSCAML1, FAS, FHIT, GABBR2, GARS, GDPD5, GFRA1, GNG7, GRIA3, HAVCR1, HDGFRP3, HSPB1, IRAK3, KCNC4, LDHA, MPHOSPH9, MT1F, NAMPT, NEFH, NEFM, NLRC4, OSBP2, PDZD2, PTPRN2, RUNX1, SCEL, SCN8A, SLC14A1, SLC38A1, SLC6A4, SMOC1, SPATA22, SPP1, SYT1…	63	ABI
Cancer	cell death	cell death of prostate cancer cell lines	6.51e-06	ALOX5, BAX, CASP3, CLU, DDIT3, DKK3, FAS, FN1, GDF15, GLIPR1, HBEGF, IL24, INHBA, LGALS1, PLAUR, PMAIP1	16	ABI
Cell Death	cell death	cell death of prostate cancer cell lines	6.51e-06	ALOX5, BAX, CASP3, CLU, DDIT3, DKK3, FAS, FN1, GDF15, GLIPR1, HBEGF, IL24, INHBA, LGALS1, PLAUR, PMAIP1	16	ABI
Reproductive System Disease	cell death	cell death of prostate cancer cell lines	6.51e-06	ALOX5, BAX, CASP3, CLU, DDIT3, DKK3, FAS, FN1, GDF15, GLIPR1, HBEGF, IL24, INHBA, LGALS1, PLAUR, PMAIP1	16	ABI
Cell Death	survival	survival of normal cells	6.65e-06	ABCB1B, AXL, BAX, BBC3, BTK, CASP3, CCNG1, CD80, CD3E, CDKN1A, CLU, CNTF, CXCL9, FAS, FN1, GDF15, GFRA1, HOXB1, HSPB1, ICAM1, KRAS, MDM2, NRG1, PPARD, RAC2, RUNX1, STAT5A, TIMP1, TREM2, TYROBP	30	ABI
Cell Death	apoptosis	apoptosis of fibroblast cell lines	6.88e-06	BAX, BBC3, CASP3, CCNG1, CDKN1A, CYP2C9, DDIT3, EIF4EBP1, FAS, FN1, IER3, IRF1, KRAS, LDHA, MDM2, PMAIP1, SLC25A24, TNFRSF1A, TP73, TP53INP1, WWOX	21	ABI
Connective Tissue Disorders	apoptosis	apoptosis of fibroblast cell lines	6.88e-06	BAX, BBC3, CASP3, CCNG1, CDKN1A, CYP2C9, DDIT3, EIF4EBP1, FAS, FN1, IER3, IRF1, KRAS, LDHA, MDM2, PMAIP1, SLC25A24, TNFRSF1A, TP73, TP53INP1, WWOX	21	ABI
Cell-To-Cell Signaling and Interaction	response	response of cells	7.12e-06	ABCC8, ALS2, BTK, CASP3, CD14, CD80, CD3E, CNTF, CXCL9, CXCL11, DPYD, FAS, FOSL1, G6PD, GATM, HLA-G, ICAM1, ICOSLG, MMP2, NQO1, PSMB10, S100A8, S100A9, SRXN1, STAT5A, SUOX, TYROBP	27	ABI
Cancer	pancreatic tumor	pancreatic tumor	7.79e-06	AXL, CDKN1A, FN1, HBEGF, HLA-G, IFITM1, ITGB4, KRAS, MAPK13, RPS19, RRM2, SPP1, TIMP1, TNC, TUBB2C, TYMS	16	ABI
Gastrointestinal Disease	pancreatic tumor	pancreatic tumor	7.79e-06	AXL, CDKN1A, FN1, HBEGF, HLA-G, IFITM1, ITGB4, KRAS, MAPK13, RPS19, RRM2, SPP1, TIMP1, TNC, TUBB2C, TYMS	16	ABI
Cell Death	apoptosis	apoptosis of kidney cell lines	8.13e-06	BAX, CASP3, CASP12 (includes EG:12364), CYP2C9, DDIT3, FAS, IER3, IL24, IRF1, KRAS, NRG1, PPARD, SPP1, TNFRSF1A, TP73, TP53INP1, TRIB3	17	ABI
Renal and Urological Disease	apoptosis	apoptosis of kidney cell lines	8.13e-06	BAX, CASP3, CASP12 (includes EG:12364), CYP2C9, DDIT3, FAS, IER3, IL24, IRF1, KRAS, NRG1, PPARD, SPP1, TNFRSF1A, TP73, TP53INP1, TRIB3	17	ABI
Cancer	apoptosis	apoptosis of prostate cancer cell lines	8.57e-06	ALOX5, BAX, CASP3, CLU, DKK3, FAS, FN1, GDF15, GLIPR1, HBEGF, IL24, INHBA, LGALS1, PLAUR, PMAIP1	15	ABI
Cell Death	apoptosis	apoptosis of prostate cancer cell lines	8.57e-06	ALOX5, BAX, CASP3, CLU, DKK3, FAS, FN1, GDF15, GLIPR1, HBEGF, IL24, INHBA, LGALS1, PLAUR, PMAIP1	15	ABI
Reproductive System Disease	apoptosis	apoptosis of prostate cancer cell lines	8.57e-06	ALOX5, BAX, CASP3, CLU, DKK3, FAS, FN1, GDF15, GLIPR1, HBEGF, IL24, INHBA, LGALS1, PLAUR, PMAIP1	15	ABI
Cell-To-Cell Signaling and Interaction	activation	activation of cells	9.21e-06	ACSL5, ALS2, ANXA2, BTK, CD14, CD24, CD80, CD3E, CDKN1A, CNTF, CXCL9, FAS, FN1, GC, GREM1, HAVCR1, HBEGF, ICAM1, ICOSLG, IL1RN, IRAK3, KRT18, LGALS3, MMP2, NRG1, PLAUR, POU2AF1, PSMB8, PSMB9, RARRES2, S100A10, SLC6A4, SPP1, STAT5A, TIMP1, TNC, TNFRSF12A, TNFRSF1A, TP73, TREM2, TYROBP, WWOX	42	ABI
Cell-To-Cell Signaling and Interaction	adhesion	adhesion of cell lines	9.21e-06	ALOX15B, ANXA5, CD24, CD80, CDCP1, CXCL10, CXCR3, DCN, DKK3, EPHA2, FN1, HBEGF, ICAM1, ITGB4, JAM3, LAMA3, LAMC2, NRG1, PLAUR, RAP2A, SPP1, TFF3, TIMP1	23	ABI
Cell Cycle	cell stage	cell stage of cells	9.48e-06	ADRA1D, AKAP12, ATF5, AURKB, BAX, BCAT1, BMP15, BTG3, BTK, CCNG1, CD2AP, CDKN3, CDKN1A, CKAP2, DCN, DDIT3, ERBB3, FHIT, FN1, GDF15, HAVCR1, HBEGF, HSP90AA1, ID4, IL24, INHBA, KIFC1, KRAS, LGALS1, LGALS3, MDM2, MGMT, MPHOSPH9, NRG1, PLAUR, PLK2, PVR, RPRM, RPS6, RUNX1, SFN, TNFRSF1A, TPM1, TYMS, UBD	45	ABI
Cancer	apoptosis	apoptosis of melanoma cell lines	9.95e-06	BAX, BBC3, CASP3, CDKN1A, DDIT3, FAS, IL24, LAMA5, PMAIP1, SPP1	10	ABI
Cell Death	apoptosis	apoptosis of melanoma cell lines	9.95e-06	BAX, BBC3, CASP3, CDKN1A, DDIT3, FAS, IL24, LAMA5, PMAIP1, SPP1	10	ABI
Cancer	cell movement	cell movement of lung cancer cell lines	9.98e-06	CD24, ERBB3, FN1, FOSL1, S100A4	5	ABI
Cellular Movement	cell movement	cell movement of lung cancer cell lines	9.98e-06	CD24, ERBB3, FN1, FOSL1, S100A4	5	ABI
Respiratory Disease	cell movement	cell movement of lung cancer cell lines	9.98e-06	CD24, ERBB3, FN1, FOSL1, S100A4	5	ABI
Cellular Development	developmental process	developmental process of blood cells	1.03e-05	BAX, BLNK, BTK, CACNB4, CD14, CD24, CD80, CD3E, CD3G, CDKN1A, CXCL10, CXCL11, DYRK3, EPHA2, EPHB6, FAS, FN1, FOSL1, G6PD, GFRA1, HOXD4, HSP90AA1, ICAM1, ICOSLG, IL1RN, INHBA, IRF1, KRAS, LAMA3, LMO1, MDM2, POU2AF1, RPS6, RPS19, RUNX1, SLC37A4, STAT5A, TIMP1, TNFRSF12A, TNFRSF1A, TREM2, TYROBP	42	ABI
Cell-mediated Immune Response	chemotaxis	chemotaxis	1.12e-05	ANXA2, AXL, CXCL9, CXCL10, CXCL11, CXCR3, ERBB3, FN1, FOSL1, G6PC, GFRA1, GNA12, HBEGF, INHBA, ITGB4, LGALS1, LGALS3, MMP2, PLAUR, RAC2, RARRES2, RPS19, S100A8, S100A9, SCT, SLC37A4, SPP1, TFF3, TNFRSF1A	29	ABI
Cellular Movement	chemotaxis	chemotaxis	1.12e-05	ANXA2, AXL, CXCL9, CXCL10, CXCL11, CXCR3, ERBB3, FN1, FOSL1, G6PC, GFRA1, GNA12, HBEGF, INHBA, ITGB4, LGALS1, LGALS3, MMP2, PLAUR, RAC2, RARRES2, RPS19, S100A8, S100A9, SCT, SLC37A4, SPP1, TFF3, TNFRSF1A	29	ABI
Cell-To-Cell Signaling and Interaction	binding	binding of cells	1.16e-05	ANXA2, ANXA5, AXL, CD14, CD24, CD3E, CXCL9, CXCL10, CXCL11, CXCR3, DCN, ERBB3, FAS, FN1, GFRA1, ICAM1, INHBA, INHBB, ITGB4, JAM3, LAMA3, LAMA5, LGALS3, MMP2, PLAUR, PVR, S100A9, S100A10, SCT, SLC6A4, SPP1, TNC, TNFRSF12A	33	ABI
Cancer	interphase	interphase of breast cancer cell lines	1.16e-05	CCNG1, CDKN1A, DCN, GDF15, KRAS, LGALS1, LGALS3, MDM2, NRG1, TYMS	10	ABI
Cell Cycle	interphase	interphase of breast cancer cell lines	1.16e-05	CCNG1, CDKN1A, DCN, GDF15, KRAS, LGALS1, LGALS3, MDM2, NRG1, TYMS	10	ABI
Reproductive System Disease	interphase	interphase of breast cancer cell lines	1.16e-05	CCNG1, CDKN1A, DCN, GDF15, KRAS, LGALS1, LGALS3, MDM2, NRG1, TYMS	10	ABI
Antigen Presentation	migration	migration of dendritic cells	1.16e-05	CD80, CLEC4M, CXCL9, CXCL10, CXCL11, CXCR3, ICAM1, RAC2, RARRES2, SPP1, TIMP1	11	ABI
Cellular Movement	migration	migration of dendritic cells	1.16e-05	CD80, CLEC4M, CXCL9, CXCL10, CXCL11, CXCR3, ICAM1, RAC2, RARRES2, SPP1, TIMP1	11	ABI
Immune Cell Trafficking	migration	migration of dendritic cells	1.16e-05	CD80, CLEC4M, CXCL9, CXCL10, CXCL11, CXCR3, ICAM1, RAC2, RARRES2, SPP1, TIMP1	11	ABI
Cancer	necrosis	necrosis of leukemia cell lines	1.19e-05	FAS, S100A8, S100A9, TNFRSF1A	4	ABI
Cell Death	necrosis	necrosis of leukemia cell lines	1.19e-05	FAS, S100A8, S100A9, TNFRSF1A	4	ABI
Hematological Disease	necrosis	necrosis of leukemia cell lines	1.19e-05	FAS, S100A8, S100A9, TNFRSF1A	4	ABI
Neurological Disease	progressive motor neuropathy	progressive motor neuropathy	1.22e-05	ABCC4, ADRA1D, AKAP12, ALS2, ANXA2, ANXA5, ASNS, ATP1A4, B4GALT6, BAX, BEX4, BTK, CA13, CACNA1C, CAPG, CASP3, CD24, CD80, CLU, CNTF, CSMD1, DCK, DDIT3, DPYD, DSCAML1, FAS, FHIT, GABBR2, GDPD5, GFRA1, GNG7, GRIA3, HAVCR1, HDGFRP3, IRAK3, KCNC4, LDHA, MPHOSPH9, NAMPT, NEFH, NEFM, NLRC4, OSBP2, PDZD2, PTPRN2, RUNX1, SCEL, SCN8A, SLC14A1, SLC38A1, SLC6A4, SMOC1, SPATA22, SPP1, SYT17, SYTL3, TOR3A, TY…	60	ABI
Cellular Growth and Proliferation	proliferation	proliferation of blood cells	1.26e-05	BATF, BAX, BLNK, BTK, CASP3, CD5, CD14, CD24, CD80, CD3E, CD3G, CDKN1A, DCN, EPHB6, FAS, FN1, GDF15, GSTP1, HAVCR1, ICAM1, ICOSLG, IL1RN, INHBA, ISG20, ISG15 (includes EG:9636), KCNN4, LGALS1, MDM2, NT5E, RAC2, RUNX1, SPP1, STAT5A, TNFRSF12A, TNFRSF1A, TP53INP1, TRAF1	37	ABI
Cell-To-Cell Signaling and Interaction	response	response of normal cells	1.35e-05	CASP3, CD14, CD80, CD3E, CNTF, CXCL9, CXCL11, FAS, ICAM1, ICOSLG, PSMB10, S100A8, S100A9, STAT5A	14	ABI
Cell-To-Cell Signaling and Interaction	adhesion	adhesion of normal cells	1.36e-05	ANXA5, AXL, BMP15, BTK, CD24, CXCL9, CXCL10, CXCL11, CXCR3, FAS, FN1, HBEGF, ICAM1, ICOSLG, IRGM, JAM3, LAMA3, LAMA5, LGALS3, LRPAP1, PLAUR, RAC2, S100A8, S100A9, SPP1, TNC	26	ABI
Cancer	apoptosis	apoptosis of tumor cells	1.39e-05	BAX, CASP3, CDKN1A, CLU, DDIT3, FAS, FHIT, GDF15, HBEGF, IL24, IRF1, ITGB4, KRAS, LGALS1, PMAIP1, PPARD, TIMP1, TP73	18	ABI
Cell Death	apoptosis	apoptosis of tumor cells	1.39e-05	BAX, CASP3, CDKN1A, CLU, DDIT3, FAS, FHIT, GDF15, HBEGF, IL24, IRF1, ITGB4, KRAS, LGALS1, PMAIP1, PPARD, TIMP1, TP73	18	ABI
Cell Death	apoptosis	apoptosis of cerebral cortex cells	1.57e-05	BAX, BBC3, CASP3, CASP12 (includes EG:12364), CDKN1A, FAS, LRPAP1, MAPK10, TNFRSF1A, TP73	10	ABI
Neurological Disease	apoptosis	apoptosis of cerebral cortex cells	1.57e-05	BAX, BBC3, CASP3, CASP12 (includes EG:12364), CDKN1A, FAS, LRPAP1, MAPK10, TNFRSF1A, TP73	10	ABI
Antigen Presentation	migration	migration of plasmacytoid dendritic cells	1.67e-05	CXCL9, CXCL10, CXCL11, CXCR3, RARRES2	5	ABI
Cellular Movement	migration	migration of plasmacytoid dendritic cells	1.67e-05	CXCL9, CXCL10, CXCL11, CXCR3, RARRES2	5	ABI
Immune Cell Trafficking	migration	migration of plasmacytoid dendritic cells	1.67e-05	CXCL9, CXCL10, CXCL11, CXCR3, RARRES2	5	ABI
Inflammatory Response	migration	migration of plasmacytoid dendritic cells	1.67e-05	CXCL9, CXCL10, CXCL11, CXCR3, RARRES2	5	ABI
Neurological Disease	disease	disease of nervous tissue	1.82e-05	ABCC8, ALS2, CASP3, CNTF, CXCL10, ERBB3, ITGB4, NRG1, PITPNA, SPP1	10	ABI
Cancer	interphase	arrest in interphase of breast cancer cell lines	1.82e-05	CCNG1, CDKN1A, DCN, GDF15, LGALS1, LGALS3, NRG1, TYMS	8	ABI
Cell Cycle	interphase	arrest in interphase of breast cancer cell lines	1.82e-05	CCNG1, CDKN1A, DCN, GDF15, LGALS1, LGALS3, NRG1, TYMS	8	ABI
Reproductive System Disease	interphase	arrest in interphase of breast cancer cell lines	1.82e-05	CCNG1, CDKN1A, DCN, GDF15, LGALS1, LGALS3, NRG1, TYMS	8	ABI
Cell-To-Cell Signaling and Interaction	activation	activation of eukaryotic cells	1.97e-05	ACSL5, ALS2, ANXA2, BTK, CD14, CD80, CD3E, CDKN1A, CNTF, CXCL9, FAS, FN1, GC, GREM1, HAVCR1, HBEGF, ICAM1, ICOSLG, IL1RN, IRAK3, KRT18, LGALS3, MMP2, NRG1, PLAUR, POU2AF1, PSMB8, PSMB9, RARRES2, S100A10, SLC6A4, SPP1, STAT5A, TNC, TNFRSF12A, TNFRSF1A, TP73, TREM2, TYROBP, WWOX	40	ABI
Inflammatory Disease	inflammatory demyelinating disease	inflammatory demyelinating disease	2.1e-05	ADRA1D, CD24, CD80, CNTF, CSMD1, DCK, DDIT3, DSCAML1, FAS, FHIT, HAVCR1, HDGFRP3, MPHOSPH9, PDZD2, SCN8A, SLC6A4, TIMP1	17	ABI
Neurological Disease	inflammatory demyelinating disease	inflammatory demyelinating disease	2.1e-05	ADRA1D, CD24, CD80, CNTF, CSMD1, DCK, DDIT3, DSCAML1, FAS, FHIT, HAVCR1, HDGFRP3, MPHOSPH9, PDZD2, SCN8A, SLC6A4, TIMP1	17	ABI
Hepatic System Disease	hepatic system disorder	hepatic system disorder of mice	2.13e-05	ABCB11, ADK (includes EG:132), CNTF, FAS, LGALS3, MTHFR, NT5E, PITPNA, SLC25A13, SPP1, TNFRSF1A, TYROBP	12	ABI
Cell Death	apoptosis	apoptosis of epithelial cell lines	2.15e-05	BAX, CASP3, CASP12 (includes EG:12364), DDIT3, FAS, IER3, IL24, IRF1, KRAS, NRG1, PPARD, SPP1, TNFRSF1A, TP73, TP53INP1, TRIB3	16	ABI
Dermatological Diseases and Conditions	apoptosis	apoptosis of epithelial cell lines	2.15e-05	BAX, CASP3, CASP12 (includes EG:12364), DDIT3, FAS, IER3, IL24, IRF1, KRAS, NRG1, PPARD, SPP1, TNFRSF1A, TP73, TP53INP1, TRIB3	16	ABI
Cell-To-Cell Signaling and Interaction	binding	binding of eukaryotic cells	2.36e-05	ANXA2, ANXA5, AXL, CD14, CD24, CD3E, CXCL9, CXCL10, CXCL11, CXCR3, DCN, ERBB3, FAS, FN1, GFRA1, ICAM1, INHBA, INHBB, ITGB4, JAM3, LAMA3, LAMA5, LGALS3, MMP2, PLAUR, PVR, S100A9, S100A10, SCT, SPP1, TNC	31	ABI
Cellular Movement	movement	movement of cell lines	2.36e-05	ANPEP, ANXA2, AXL, CDKN1A, CLDN4, CLU, CXCL9, CXCL10, CXCL11, ERBB3, FN1, HBEGF, ICAM1, ITGB4, LAMA3, LAMA5, LAMB3, LAMC2, LRPAP1, MAP4K4, MMP2, NRG1, PLAUR, PLXNA1, PVR, RAC2, RAP2A, SLC16A4, SPP1, TFF3, TIMP1, TNC, TNFAIP8	33	ABI
Cell Death	cell death	cell death of cortical neurons	2.38e-05	BAX, BBC3, CASP3, CASP12 (includes EG:12364), CDKN1A, CLU, FAS, IL1RN, LRPAP1, MT3, TNFRSF1A, TP73	12	ABI
Neurological Disease	cell death	cell death of cortical neurons	2.38e-05	BAX, BBC3, CASP3, CASP12 (includes EG:12364), CDKN1A, CLU, FAS, IL1RN, LRPAP1, MT3, TNFRSF1A, TP73	12	ABI
Cellular Movement	migration	migration of antigen presenting cells	2.38e-05	CD80, CLEC4M, CXCL9, CXCL10, CXCL11, CXCR3, ICAM1, LGALS3, RAC2, RARRES2, SPP1, TIMP1	12	ABI
Organismal Injury and Abnormalities	damage	damage of organ	2.44e-05	ABCB1B, ALOX5, BAX, CACNA1C, CDKN1A, CXCL10, FAS, GSTP1, HAVCR1, IL1RN, KRT18, MAPK10, MT1F, NT5E, PRKAA2, RGN, TNFRSF1A	17	ABI
Cancer	esophageal carcinoma	esophageal carcinoma	2.64e-05	CLU, FHIT, GSTP1, IRF1, WWOX	5	ABI
Gastrointestinal Disease	esophageal carcinoma	esophageal carcinoma	2.64e-05	CLU, FHIT, GSTP1, IRF1, WWOX	5	ABI
Cell-To-Cell Signaling and Interaction	adhesion	adhesion of hematopoietic progenitor cells	2.72e-05	CXCL9, CXCL10, CXCR3, RAC2	4	ABI
Hematological System Development and Function	adhesion	adhesion of hematopoietic progenitor cells	2.72e-05	CXCL9, CXCL10, CXCR3, RAC2	4	ABI
Hematopoiesis	adhesion	adhesion of hematopoietic progenitor cells	2.72e-05	CXCL9, CXCL10, CXCR3, RAC2	4	ABI
Tissue Development	adhesion	adhesion of hematopoietic progenitor cells	2.72e-05	CXCL9, CXCL10, CXCR3, RAC2	4	ABI
Cell Cycle	cell stage	arrest in cell stage of eukaryotic cells	2.74e-05	ADRA1D, AKAP12, ATF5, CCNG1, CDKN1A, CKAP2, DCN, DDIT3, FHIT, FN1, GDF15, HAVCR1, IL24, INHBA, KIFC1, LGALS1, LGALS3, MDM2, MGMT, NRG1, PLAUR, RPRM, SFN, TYMS	24	ABI
Cellular Movement	chemotaxis	chemotaxis of leukocytes	2.76e-05	CXCL9, CXCL10, CXCL11, CXCR3, FN1, G6PC, GNA12, INHBA, LGALS1, PLAUR, RAC2, RARRES2, RPS19, S100A8, S100A9, SCT, SLC37A4, SPP1, TNFRSF1A	19	ABI
Hematological System Development and Function	chemotaxis	chemotaxis of leukocytes	2.76e-05	CXCL9, CXCL10, CXCL11, CXCR3, FN1, G6PC, GNA12, INHBA, LGALS1, PLAUR, RAC2, RARRES2, RPS19, S100A8, S100A9, SCT, SLC37A4, SPP1, TNFRSF1A	19	ABI
Immune Cell Trafficking	chemotaxis	chemotaxis of leukocytes	2.76e-05	CXCL9, CXCL10, CXCL11, CXCR3, FN1, G6PC, GNA12, INHBA, LGALS1, PLAUR, RAC2, RARRES2, RPS19, S100A8, S100A9, SCT, SLC37A4, SPP1, TNFRSF1A	19	ABI
Hematological System Development and Function	aggregation	aggregation of hematopoietic progenitor cells	2.77e-05	CXCL9, CXCL10, CXCR3	3	ABI
Hematopoiesis	aggregation	aggregation of hematopoietic progenitor cells	2.77e-05	CXCL9, CXCL10, CXCR3	3	ABI
Tissue Development	aggregation	aggregation of hematopoietic progenitor cells	2.77e-05	CXCL9, CXCL10, CXCR3	3	ABI
Cell Cycle	cell stage	arrest in cell stage of cell lines	2.77e-05	ADRA1D, AKAP12, ATF5, CCNG1, CDKN1A, CKAP2, DCN, DDIT3, FHIT, GDF15, IL24, INHBA, KIFC1, LGALS1, LGALS3, MDM2, MGMT, NRG1, PLAUR, RPRM, SFN, TYMS	22	ABI
Cancer	colony formation	colony formation of carcinoma cells	2.77e-05	DCN, IL24, KRAS	3	ABI
Cellular Growth and Proliferation	colony formation	colony formation of carcinoma cells	2.77e-05	DCN, IL24, KRAS	3	ABI
Tumor Morphology	colony formation	colony formation of carcinoma cells	2.77e-05	DCN, IL24, KRAS	3	ABI
Cancer	transformation	transformation	2.78e-05	AURKB, AXL, BAX, BTK, CDCA7, CDKN1A, CLU, CYP2C9, EIF4EBP1, EPHA2, ERBB3, FOSL1, G6PD, GNA12, HSP90AA1, IL1RN, IRF1, ITGB4, KRAS, LDHA, LGALS1, MAPK10, MDM2, MMP2, NRG1, PMAIP1, ROS1, RUNX1, SPP1, TFF3, TP73, WNT2	32	ABI
Cancer	neuroendocrine tumor	neuroendocrine tumor	2.85e-05	AXL, CDKN1A, HBEGF, HLA-G, IFITM1, ITGB4, KRAS, RPS19, RRM2, SPP1, TIMP1, TUBB2C, TYMS	13	ABI
Cellular Movement	chemotaxis	chemotaxis of normal cells	3.03e-05	CXCL9, CXCL10, CXCL11, CXCR3, ERBB3, FN1, G6PC, GFRA1, GNA12, INHBA, LGALS1, MMP2, PLAUR, RAC2, RARRES2, RPS19, S100A8, S100A9, SCT, SLC37A4, SPP1, TNFRSF1A	22	ABI
Cancer	proliferation	proliferation of lung cancer cell lines	3.19e-05	AXL, BAX, BBC3, CDKN1A, EPHA2, ERBB3, FHIT, FOSL1, MDM2, NRG1, PPARD	11	ABI
Cellular Growth and Proliferation	proliferation	proliferation of lung cancer cell lines	3.19e-05	AXL, BAX, BBC3, CDKN1A, EPHA2, ERBB3, FHIT, FOSL1, MDM2, NRG1, PPARD	11	ABI
Respiratory Disease	proliferation	proliferation of lung cancer cell lines	3.19e-05	AXL, BAX, BBC3, CDKN1A, EPHA2, ERBB3, FHIT, FOSL1, MDM2, NRG1, PPARD	11	ABI
Cell Cycle	cell stage	cell stage of eukaryotic cells	3.23e-05	ADRA1D, AKAP12, ATF5, AURKB, BAX, BMP15, BTK, CCNG1, CD2AP, CDKN1A, CKAP2, DCN, DDIT3, ERBB3, FHIT, FN1, GDF15, HAVCR1, IL24, INHBA, KIFC1, KRAS, LGALS1, LGALS3, MDM2, MGMT, NRG1, PLAUR, PLK2, PVR, RPRM, RUNX1, SFN, TNFRSF1A, TYMS, UBD	36	ABI
Cellular Development	growth	growth of blood cells	3.27e-05	BTK, CD14, CD24, CD80, CD3E, CDKN1A, CXCL10, FAS, HOXD4, ICOSLG, INHBA, IRF1, MDM2, RUNX1, STAT5A, TNFRSF12A, TNFRSF1A	17	ABI
Cellular Growth and Proliferation	growth	growth of blood cells	3.27e-05	BTK, CD14, CD24, CD80, CD3E, CDKN1A, CXCL10, FAS, HOXD4, ICOSLG, INHBA, IRF1, MDM2, RUNX1, STAT5A, TNFRSF12A, TNFRSF1A	17	ABI
Cancer	transformation	transformation of cells	3.28e-05	AURKB, AXL, BAX, BTK, CDCA7, CDKN1A, CLU, EIF4EBP1, EPHA2, ERBB3, FOSL1, G6PD, GNA12, HSP90AA1, IL1RN, IRF1, ITGB4, KRAS, LDHA, LGALS1, MAPK10, MDM2, MMP2, NRG1, PMAIP1, ROS1, RUNX1, SPP1, TFF3, TP73, WNT2	31	ABI
Cell Morphology	transformation	transformation of cells	3.28e-05	AURKB, AXL, BAX, BTK, CDCA7, CDKN1A, CLU, EIF4EBP1, EPHA2, ERBB3, FOSL1, G6PD, GNA12, HSP90AA1, IL1RN, IRF1, ITGB4, KRAS, LDHA, LGALS1, MAPK10, MDM2, MMP2, NRG1, PMAIP1, ROS1, RUNX1, SPP1, TFF3, TP73, WNT2	31	ABI
Cellular Growth and Proliferation	proliferation	proliferation of mononuclear leukocytes	3.4e-05	BATF, BAX, BLNK, BTK, CASP3, CD5, CD14, CD24, CD80, CD3E, CD3G, CDKN1A, EPHB6, FAS, FN1, GSTP1, HAVCR1, ICAM1, ICOSLG, IL1RN, INHBA, ISG20, ISG15 (includes EG:9636), KCNN4, LGALS1, MDM2, NT5E, RAC2, SPP1, STAT5A, TNFRSF1A, TP53INP1, TRAF1	33	ABI
Hematological System Development and Function	proliferation	proliferation of mononuclear leukocytes	3.4e-05	BATF, BAX, BLNK, BTK, CASP3, CD5, CD14, CD24, CD80, CD3E, CD3G, CDKN1A, EPHB6, FAS, FN1, GSTP1, HAVCR1, ICAM1, ICOSLG, IL1RN, INHBA, ISG20, ISG15 (includes EG:9636), KCNN4, LGALS1, MDM2, NT5E, RAC2, SPP1, STAT5A, TNFRSF1A, TP53INP1, TRAF1	33	ABI
Cell Morphology	shape change	shape change	3.4e-05	ANXA2, ANXA5, BAX, CAP2, CAPG, CASP3, CD24, CD3E, CD3G, CNTF, DCN, DYNLT1, EPHA2, ERBB3, FAS, FAT1, FN1, GNA12, HSP90AA1, HSPB1, INHBA, KCNN4, LAMA3, LAMA5, LGALS1, NAB2, PLAUR, PVR, RAP2A, SPP1, SULF2, TNC, TPM1	33	ABI
Cell-mediated Immune Response	shape change	shape change	3.4e-05	ANXA2, ANXA5, BAX, CAP2, CAPG, CASP3, CD24, CD3E, CD3G, CNTF, DCN, DYNLT1, EPHA2, ERBB3, FAS, FAT1, FN1, GNA12, HSP90AA1, HSPB1, INHBA, KCNN4, LAMA3, LAMA5, LGALS1, NAB2, PLAUR, PVR, RAP2A, SPP1, SULF2, TNC, TPM1	33	ABI
Cellular Movement	migration	migration of cell lines	3.41e-05	ANPEP, ANXA2, AXL, CDKN1A, CLDN4, CLU, CXCL9, CXCL10, CXCL11, ERBB3, FN1, HBEGF, ICAM1, ITGB4, LAMA3, LAMA5, LAMB3, LAMC2, LRPAP1, MAP4K4, MMP2, NRG1, PLAUR, PLXNA1, PVR, RAC2, RAP2A, SLC16A4, SPP1, TIMP1, TNC, TNFAIP8	32	ABI
Hematological System Development and Function	accumulation	accumulation of blood cells	3.5e-05	ALOX5, CD80, CXCL9, CXCL10, FAS, ICAM1, ICOSLG, IER3, IL1RN, JAM3, KRT18, LAMA5, S100A8, S100A9, TNFRSF1A	15	ABI
Tissue Development	accumulation	accumulation of blood cells	3.5e-05	ALOX5, CD80, CXCL9, CXCL10, FAS, ICAM1, ICOSLG, IER3, IL1RN, JAM3, KRT18, LAMA5, S100A8, S100A9, TNFRSF1A	15	ABI
Cell Death	cytolysis	cytolysis of cells	3.61e-05	BAX, CLDN4, FAS, HLA-G, ISG15 (includes EG:9636), KRT18, PVR, SH3BGRL3, SPP1, TNFRSF1A	10	ABI
DNA Replication, Recombination, and Repair	synthesis	synthesis of DNA	3.64e-05	ADK (includes EG:132), ADRA1D, ALOX5, ALOX15B, CDKN1A, CLU, CNTF, CXCL10, CXCR3, ERBB3, FN1, GREM1, HBEGF, IL1RN, INHBA, IRF1, LGALS1, LGALS3, MDM2, MMP2, NRG1, SCT, SPP1, TNC, TNFAIP8, TP73, TYMS	27	ABI
Metabolic Disease	metabolic disorder	metabolic disorder	3.67e-05	ABCC3, ABCC8, ADAMTS3, ADK (includes EG:132), ALPL, ANXA5, ASL, B4GALT6, BAALC, BATF, BAX, BCAT1, BLNK, BTD, C1ORF183, CA13, CACNA1C, CACNB4, CAP2, CASP3, CCNG1, CD80, CDA, CLU, CNDP1, CNTF, CPNE8, CSMD1, CYP2C9, DAP, DIO3, DMGDH, DSCAML1, ERBB3, FAM129A, FAM167A, FAS, FAT1, FGGY, FHIT, FN1, G6PC, GBP2, GC, GLT1D1, GLUD1, GNG2, GPM6A, GREM1, GSTP1, GTSE1, HADH, HAVCR1, HBEGF, HPCAL1, HSD17B4, HSP…	114	ABI
Cell Death	apoptosis	apoptosis of neurons	3.71e-05	BAX, BBC3, CASP3, CASP12 (includes EG:12364), CDKN1A, CNTF, ERBB3, FAS, FN1, GFRA1, GLUD1, HOXB1, HSPB1, KRAS, LRPAP1, MAPK10, MAPK13, NQO1, PMAIP1, TNFRSF1A, TP73	21	ABI
Neurological Disease	apoptosis	apoptosis of neurons	3.71e-05	BAX, BBC3, CASP3, CASP12 (includes EG:12364), CDKN1A, CNTF, ERBB3, FAS, FN1, GFRA1, GLUD1, HOXB1, HSPB1, KRAS, LRPAP1, MAPK10, MAPK13, NQO1, PMAIP1, TNFRSF1A, TP73	21	ABI
Cancer	adhesion	adhesion of breast cancer cell lines	3.85e-05	ALOX15B, CD24, CDCP1, DCN, EPHA2, FN1, ICAM1, SPP1	8	ABI
Cell-To-Cell Signaling and Interaction	adhesion	adhesion of breast cancer cell lines	3.85e-05	ALOX15B, CD24, CDCP1, DCN, EPHA2, FN1, ICAM1, SPP1	8	ABI
Reproductive System Disease	adhesion	adhesion of breast cancer cell lines	3.85e-05	ALOX15B, CD24, CDCP1, DCN, EPHA2, FN1, ICAM1, SPP1	8	ABI
Cell Cycle	cell stage	cell stage	3.95e-05	ADRA1D, AKAP12, ATF5, AURKB, BAX, BCAT1, BMP15, BTG3, BTK, CCNG1, CD2AP, CDKN3, CDKN1A, CKAP2, DCN, DDIT3, ERBB3, FHIT, FN1, GDF15, HAVCR1, HBEGF, HSP90AA1, ID4, IL24, INHBA, KIFC1, KRAS, LGALS1, LGALS3, MDM2, MGMT, MPHOSPH9, NRG1, PLAUR, PLK2, PVR, RPRM, RPS6, RUNX1, SAC3D1, SFN, TNFRSF1A, TPM1, TYMS, UBD	46	ABI
Drug Metabolism	modification	modification of beta-estradiol	4.01e-05	CYP1A2, CYP2C9, GSTP1, HSD17B2, HSD17B4	5	ABI
Endocrine System Development and Function	modification	modification of beta-estradiol	4.01e-05	CYP1A2, CYP2C9, GSTP1, HSD17B2, HSD17B4	5	ABI
Lipid Metabolism	modification	modification of beta-estradiol	4.01e-05	CYP1A2, CYP2C9, GSTP1, HSD17B2, HSD17B4	5	ABI
Small Molecule Biochemistry	modification	modification of beta-estradiol	4.01e-05	CYP1A2, CYP2C9, GSTP1, HSD17B2, HSD17B4	5	ABI
Cell Morphology	morphology	morphology of cell lines	4.05e-05	B3GAT1, BAX, CASP3, CDCP1, CDKN1A, DKK3, FAS, FN1, FOSL1, GDF15, GNA12, KRAS, KRT18, MDM2, MT1F, NRG1, PLAUR, TRPV6, TYROBP	19	ABI
Cancer	benign tumor	benign tumor	4.18e-05	ADRA1D, ALDH1B1, ANXA5, ATP1A4, AURKB, CAPN6, CD24, CDKN1A, CLU, CNFN, CNP, EIF4EBP1, EPHA2, ERBB3, FAS, FHIT, GPM6A, GSTP1, HAVCR1, KRAS, MMP2, MTHFD2, PPARD, PTGR1, RPL19 (includes EG:6143), RPS19, S100A4, S100A8, S100A9, SPP1, TNC, TNFRSF12A, TPBG	33	ABI
Cancer	liver cancer	liver cancer	4.24e-05	ABCC2, ALPL, ATF5, CASP3, CDKN3, CLDN4, CLU, DPYD, EPHA2, GC, GLUD1, ISG15 (includes EG:9636), MGMT, RDH16, SLC6A4, SLCO1A1, TUBB2C, TYMS	18	ABI
Hepatic System Disease	liver cancer	liver cancer	4.24e-05	ABCC2, ALPL, ATF5, CASP3, CDKN3, CLDN4, CLU, DPYD, EPHA2, GC, GLUD1, ISG15 (includes EG:9636), MGMT, RDH16, SLC6A4, SLCO1A1, TUBB2C, TYMS	18	ABI
Cellular Growth and Proliferation	proliferation	proliferation of leukocytes	4.24e-05	BATF, BAX, BLNK, BTK, CASP3, CD5, CD14, CD24, CD80, CD3E, CD3G, CDKN1A, DCN, EPHB6, FAS, FN1, GSTP1, HAVCR1, ICAM1, ICOSLG, IL1RN, INHBA, ISG20, ISG15 (includes EG:9636), KCNN4, LGALS1, MDM2, NT5E, RAC2, SPP1, STAT5A, TNFRSF1A, TP53INP1, TRAF1	34	ABI
Hematological System Development and Function	proliferation	proliferation of leukocytes	4.24e-05	BATF, BAX, BLNK, BTK, CASP3, CD5, CD14, CD24, CD80, CD3E, CD3G, CDKN1A, DCN, EPHB6, FAS, FN1, GSTP1, HAVCR1, ICAM1, ICOSLG, IL1RN, INHBA, ISG20, ISG15 (includes EG:9636), KCNN4, LGALS1, MDM2, NT5E, RAC2, SPP1, STAT5A, TNFRSF1A, TP53INP1, TRAF1	34	ABI
Cancer	apoptosis	apoptosis of pancreatic cancer cell lines	4.58e-05	ASNS, BAX, EPHA2, FAS, FHIT, FN1, S100A4, TP73	8	ABI
Cell Death	apoptosis	apoptosis of pancreatic cancer cell lines	4.58e-05	ASNS, BAX, EPHA2, FAS, FHIT, FN1, S100A4, TP73	8	ABI
Endocrine System Disorders	apoptosis	apoptosis of pancreatic cancer cell lines	4.58e-05	ASNS, BAX, EPHA2, FAS, FHIT, FN1, S100A4, TP73	8	ABI
Cell Death	apoptosis	apoptosis of T lymphocytes	4.64e-05	BAX, CASP3, CD24, CD3E, CDKN1A, FAS, FN1, IER3, LGALS1, MDM2, NQO1, RAC2, RPS6, SPP1, STAT5A, TNFRSF1A, TP73, TRAF1	18	ABI
Hematological Disease	apoptosis	apoptosis of T lymphocytes	4.64e-05	BAX, CASP3, CD24, CD3E, CDKN1A, FAS, FN1, IER3, LGALS1, MDM2, NQO1, RAC2, RPS6, SPP1, STAT5A, TNFRSF1A, TP73, TRAF1	18	ABI
Immunological Disease	apoptosis	apoptosis of T lymphocytes	4.64e-05	BAX, CASP3, CD24, CD3E, CDKN1A, FAS, FN1, IER3, LGALS1, MDM2, NQO1, RAC2, RPS6, SPP1, STAT5A, TNFRSF1A, TP73, TRAF1	18	ABI
Cell Death	cell death	cell death of macrophages	4.66e-05	ABCC4, CASP3, CD14, CDKN1A, DCN, DDIT3, IRF1, LGALS3, NLRC4, TNFRSF1A	10	ABI
Hematological Disease	cell death	cell death of macrophages	4.66e-05	ABCC4, CASP3, CD14, CDKN1A, DCN, DDIT3, IRF1, LGALS3, NLRC4, TNFRSF1A	10	ABI
Immunological Disease	cell death	cell death of macrophages	4.66e-05	ABCC4, CASP3, CD14, CDKN1A, DCN, DDIT3, IRF1, LGALS3, NLRC4, TNFRSF1A	10	ABI
Cancer	transformation	transformation of eukaryotic cells	4.77e-05	AURKB, AXL, BAX, BTK, CDCA7, CDKN1A, CLU, EPHA2, ERBB3, FOSL1, G6PD, GNA12, HSP90AA1, IRF1, ITGB4, KRAS, LDHA, MAPK10, MDM2, MMP2, NRG1, PMAIP1, RUNX1, SPP1, TFF3, TP73, WNT2	27	ABI
Cell Morphology	transformation	transformation of eukaryotic cells	4.77e-05	AURKB, AXL, BAX, BTK, CDCA7, CDKN1A, CLU, EPHA2, ERBB3, FOSL1, G6PD, GNA12, HSP90AA1, IRF1, ITGB4, KRAS, LDHA, MAPK10, MDM2, MMP2, NRG1, PMAIP1, RUNX1, SPP1, TFF3, TP73, WNT2	27	ABI
Cancer	prostatic carcinoma	prostatic carcinoma	4.81e-05	ABCC4, ALDH1A2, ANXA2, EPHA2, GBP2, GDF15, GPRC5A, GPX2, HSP90AA1, IER3, IRF1, ITGB4, PSAT1, PTPRN2, RRM2, S100A8, S100A9, TFF3, TUBB2C, TYMS	20	ABI
Reproductive System Disease	prostatic carcinoma	prostatic carcinoma	4.81e-05	ABCC4, ALDH1A2, ANXA2, EPHA2, GBP2, GDF15, GPRC5A, GPX2, HSP90AA1, IER3, IRF1, ITGB4, PSAT1, PTPRN2, RRM2, S100A8, S100A9, TFF3, TUBB2C, TYMS	20	ABI
Cancer	apoptosis	apoptosis of cancer cells	4.82e-05	BAX, CASP3, CDKN1A, CLU, DDIT3, FAS, FHIT, GDF15, IL24, IRF1, ITGB4, LGALS1, PMAIP1, PPARD	14	ABI
Cell Death	apoptosis	apoptosis of cancer cells	4.82e-05	BAX, CASP3, CDKN1A, CLU, DDIT3, FAS, FHIT, GDF15, IL24, IRF1, ITGB4, LGALS1, PMAIP1, PPARD	14	ABI
Cell Signaling	mobilization	mobilization of Ca2+	4.82e-05	ADRA1D, BAX, BLNK, BTK, CD3E, CD3G, CXCL9, CXCL10, CXCL11, CXCR3, LGALS1, PLAUR, SCT, TYROBP	14	ABI
Molecular Transport	mobilization	mobilization of Ca2+	4.82e-05	ADRA1D, BAX, BLNK, BTK, CD3E, CD3G, CXCL9, CXCL10, CXCL11, CXCR3, LGALS1, PLAUR, SCT, TYROBP	14	ABI
Vitamin and Mineral Metabolism	mobilization	mobilization of Ca2+	4.82e-05	ADRA1D, BAX, BLNK, BTK, CD3E, CD3G, CXCL9, CXCL10, CXCL11, CXCR3, LGALS1, PLAUR, SCT, TYROBP	14	ABI
Cell-mediated Immune Response	quantity	quantity of natural killer cells	4.87e-05	CD80, DKK3, ICOSLG, IRF1, ISG15 (includes EG:9636), STAT5A, TYROBP	7	ABI
Hematological System Development and Function	quantity	quantity of natural killer cells	4.87e-05	CD80, DKK3, ICOSLG, IRF1, ISG15 (includes EG:9636), STAT5A, TYROBP	7	ABI
Tissue Morphology	quantity	quantity of natural killer cells	4.87e-05	CD80, DKK3, ICOSLG, IRF1, ISG15 (includes EG:9636), STAT5A, TYROBP	7	ABI
Cancer	endocrine gland tumor	endocrine gland tumor	4.98e-05	ATP1A4, AXL, CDKN1A, HBEGF, HLA-G, IFITM1, ITGB4, KRAS, MMP2, PPARD, RPS19, RRM2, SPP1, TIMP1, TUBB2C, TYMS	16	ABI
Cell Cycle	cell stage	cell stage of cell lines	5.14e-05	ADRA1D, AKAP12, ATF5, AURKB, BAX, CCNG1, CD2AP, CDKN1A, CKAP2, DCN, DDIT3, FHIT, FN1, GDF15, IL24, INHBA, KIFC1, KRAS, LGALS1, LGALS3, MDM2, MGMT, NRG1, PLAUR, PVR, RPRM, RUNX1, SFN, TYMS, UBD	30	ABI
Cancer	non-small cell lung cancer	non-small cell lung cancer	5.24e-05	AURKB, CBLC, CYP24A1, EPHA2, FAS, FN1, HSP90AA1, MDM2, NQO1, RPS6, TIMP1, TUBB2C, TYMS, WNT2	14	ABI
Genetic Disorder	non-small cell lung cancer	non-small cell lung cancer	5.24e-05	AURKB, CBLC, CYP24A1, EPHA2, FAS, FN1, HSP90AA1, MDM2, NQO1, RPS6, TIMP1, TUBB2C, TYMS, WNT2	14	ABI
Respiratory Disease	non-small cell lung cancer	non-small cell lung cancer	5.24e-05	AURKB, CBLC, CYP24A1, EPHA2, FAS, FN1, HSP90AA1, MDM2, NQO1, RPS6, TIMP1, TUBB2C, TYMS, WNT2	14	ABI
Drug Metabolism	oxidation	oxidation of beta-estradiol	5.31e-05	CYP1A2, CYP2C9, HSD17B2, HSD17B4	4	ABI
Endocrine System Development and Function	oxidation	oxidation of beta-estradiol	5.31e-05	CYP1A2, CYP2C9, HSD17B2, HSD17B4	4	ABI
Lipid Metabolism	oxidation	oxidation of beta-estradiol	5.31e-05	CYP1A2, CYP2C9, HSD17B2, HSD17B4	4	ABI
Small Molecule Biochemistry	oxidation	oxidation of beta-estradiol	5.31e-05	CYP1A2, CYP2C9, HSD17B2, HSD17B4	4	ABI
Antigen Presentation	immune response	immune response of organism	5.5e-05	BAX, BLNK, BTK, CASP3, CD80, EPHA2, ICOSLG, IER3, IL1RN, INHBA, INHBB, IRGM, KCNN4, LYVE1, MAPK10, PKLR, SH2B2, TAP1, TFF3, TNFRSF1A	20	ABI
Cell-mediated Immune Response	immune response	immune response of organism	5.5e-05	BAX, BLNK, BTK, CASP3, CD80, EPHA2, ICOSLG, IER3, IL1RN, INHBA, INHBB, IRGM, KCNN4, LYVE1, MAPK10, PKLR, SH2B2, TAP1, TFF3, TNFRSF1A	20	ABI
Humoral Immune Response	immune response	immune response of organism	5.5e-05	BAX, BLNK, BTK, CASP3, CD80, EPHA2, ICOSLG, IER3, IL1RN, INHBA, INHBB, IRGM, KCNN4, LYVE1, MAPK10, PKLR, SH2B2, TAP1, TFF3, TNFRSF1A	20	ABI
Inflammatory Response	immune response	immune response of organism	5.5e-05	BAX, BLNK, BTK, CASP3, CD80, EPHA2, ICOSLG, IER3, IL1RN, INHBA, INHBB, IRGM, KCNN4, LYVE1, MAPK10, PKLR, SH2B2, TAP1, TFF3, TNFRSF1A	20	ABI
Cellular Development	maturation	maturation of cells	5.5e-05	BAX, BLNK, BTK, CD80, CDKN1A, CLU, CNP, CNTF, EPHB6, ERBB3, FAS, G6PD, GFRA1, ICOSLG, IRF1, MMP2, RGS19, RUNX1, TNFRSF1A, TREM2, TYROBP, WNT7B	22	ABI
Cell Cycle	cell cycle progression	cell cycle progression of eukaryotic cells	5.53e-05	ALOX15B, BAX, BLNK, CCNG1, CD3E, CDKN1A, CKAP2, CLU, FAS, FHIT, HBEGF, IER3, INHBA, IRF1, ITGB4, MDM2, NRG1, PITPNA, S100A4, SFN, SPP1, STAT5A, TP53INP1, WWOX	24	ABI
Cell Cycle	cell stage	arrest in cell stage of cells	5.57e-05	ADRA1D, AKAP12, ATF5, AURKB, CCNG1, CDKN1A, CKAP2, DCN, DDIT3, FHIT, FN1, GDF15, HAVCR1, IL24, INHBA, KIFC1, LGALS1, LGALS3, MDM2, MGMT, NRG1, PLAUR, RPRM, RUNX1, SFN, TYMS	26	ABI
Cellular Growth and Proliferation	colony formation	colony formation of eukaryotic cells	5.83e-05	AKAP12, CDA, CDCA7, CDKN1A, CDX4, CLDN4, CLU, DCK, DCN, DDIT3, DYRK3, EIF4EBP1, FAS, ID4, IL24, IL1RN, ITGB4, KRAS, NRG1, RAC2, RPS19, RRM2, RUNX1, SFN, TP73	25	ABI
Cell-To-Cell Signaling and Interaction	adhesion	adhesion of leukocytes	5.85e-05	AXL, BTK, CD24, CXCL9, CXCL11, CXCR3, FAS, FN1, ICAM1, ICOSLG, IRGM, JAM3, LGALS3, PLAUR, RAC2, S100A8, S100A9, SPP1	18	ABI
Hematological System Development and Function	adhesion	adhesion of leukocytes	5.85e-05	AXL, BTK, CD24, CXCL9, CXCL11, CXCR3, FAS, FN1, ICAM1, ICOSLG, IRGM, JAM3, LGALS3, PLAUR, RAC2, S100A8, S100A9, SPP1	18	ABI
Immune Cell Trafficking	adhesion	adhesion of leukocytes	5.85e-05	AXL, BTK, CD24, CXCL9, CXCL11, CXCR3, FAS, FN1, ICAM1, ICOSLG, IRGM, JAM3, LGALS3, PLAUR, RAC2, S100A8, S100A9, SPP1	18	ABI
Cell Death	apoptosis	apoptosis of connective tissue cells	5.85e-05	BAX, BBC3, CASP3, CDKN1A, DCN, DDIT3, FAS, FN1, IL24, KRAS, MDM2, MT1F, PITPNA, TIMP1, TNFAIP8, TNFRSF1A, TP73, TRAF1, UBD	19	ABI
Cell-mediated Immune Response	co-stimulation	co-stimulation of T lymphocytes	5.87e-05	CD5, CD24, CD80, FN1, ICOSLG	5	ABI
Cell-To-Cell Signaling and Interaction	co-stimulation	co-stimulation of T lymphocytes	5.87e-05	CD5, CD24, CD80, FN1, ICOSLG	5	ABI
Hematological System Development and Function	co-stimulation	co-stimulation of T lymphocytes	5.87e-05	CD5, CD24, CD80, FN1, ICOSLG	5	ABI
Cell Death	cell death	cell death of lymphatic system cells	6e-05	ABCC4, ANPEP, BAX, CASP3, CDKN1A, DCN, FAS, G6PC, IL1RN, NAMPT, SPP1, STAT5A, TP73	13	ABI
Immunological Disease	cell death	cell death of lymphatic system cells	6e-05	ABCC4, ANPEP, BAX, CASP3, CDKN1A, DCN, FAS, G6PC, IL1RN, NAMPT, SPP1, STAT5A, TP73	13	ABI
Genetic Disorder	multiple sclerosis	multiple sclerosis	6.18e-05	ADRA1D, CD24, CD80, CNTF, CSMD1, DCK, DDIT3, DSCAML1, FAS, FHIT, HAVCR1, HDGFRP3, MPHOSPH9, PDZD2, SCN8A, SLC6A4	16	ABI
Inflammatory Disease	multiple sclerosis	multiple sclerosis	6.18e-05	ADRA1D, CD24, CD80, CNTF, CSMD1, DCK, DDIT3, DSCAML1, FAS, FHIT, HAVCR1, HDGFRP3, MPHOSPH9, PDZD2, SCN8A, SLC6A4	16	ABI
Neurological Disease	multiple sclerosis	multiple sclerosis	6.18e-05	ADRA1D, CD24, CD80, CNTF, CSMD1, DCK, DDIT3, DSCAML1, FAS, FHIT, HAVCR1, HDGFRP3, MPHOSPH9, PDZD2, SCN8A, SLC6A4	16	ABI
Skeletal and Muscular Disorders	multiple sclerosis	multiple sclerosis	6.18e-05	ADRA1D, CD24, CD80, CNTF, CSMD1, DCK, DDIT3, DSCAML1, FAS, FHIT, HAVCR1, HDGFRP3, MPHOSPH9, PDZD2, SCN8A, SLC6A4	16	ABI
Cell Death	cell death	cell death of neurons	6.21e-05	ALS2, BAX, BBC3, CASP3, CASP12 (includes EG:12364), CDKN1A, CLU, CNTF, ERBB3, FAS, FN1, GFRA1, GLUD1, HOXB1, HSPB1, IL1RN, INHBA, KRAS, LRPAP1, MAPK10, MAPK13, MT3, NQO1, PMAIP1, RUNX1, TNFRSF1A, TP73	27	ABI
Neurological Disease	cell death	cell death of neurons	6.21e-05	ALS2, BAX, BBC3, CASP3, CASP12 (includes EG:12364), CDKN1A, CLU, CNTF, ERBB3, FAS, FN1, GFRA1, GLUD1, HOXB1, HSPB1, IL1RN, INHBA, KRAS, LRPAP1, MAPK10, MAPK13, MT3, NQO1, PMAIP1, RUNX1, TNFRSF1A, TP73	27	ABI
Cell Death	apoptosis	apoptosis of cortical neurons	6.4e-05	BAX, BBC3, CASP3, CASP12 (includes EG:12364), CDKN1A, LRPAP1, TNFRSF1A, TP73	8	ABI
Neurological Disease	apoptosis	apoptosis of cortical neurons	6.4e-05	BAX, BBC3, CASP3, CASP12 (includes EG:12364), CDKN1A, LRPAP1, TNFRSF1A, TP73	8	ABI
Cancer	apoptosis	apoptosis of leukemia cell lines	6.51e-05	BAX, CASP3, CD24, CDKN1A, EPHB6, FAS, HSPB1, INHBA, KRAS, LGALS3, NQO1, RUNX1, S100A8, S100A9, TNFRSF1A, TP73, UBA7	17	ABI
Cell Death	apoptosis	apoptosis of leukemia cell lines	6.51e-05	BAX, CASP3, CD24, CDKN1A, EPHB6, FAS, HSPB1, INHBA, KRAS, LGALS3, NQO1, RUNX1, S100A8, S100A9, TNFRSF1A, TP73, UBA7	17	ABI
Hematological Disease	apoptosis	apoptosis of leukemia cell lines	6.51e-05	BAX, CASP3, CD24, CDKN1A, EPHB6, FAS, HSPB1, INHBA, KRAS, LGALS3, NQO1, RUNX1, S100A8, S100A9, TNFRSF1A, TP73, UBA7	17	ABI
Cell Death	apoptosis	apoptosis of fibroblasts	6.54e-05	BAX, CASP3, CDKN1A, DDIT3, FAS, FN1, IL24, KRAS, MDM2, MT1F, PITPNA, TNFAIP8, TNFRSF1A, TP73, TRAF1, UBD	16	ABI
Connective Tissue Disorders	apoptosis	apoptosis of fibroblasts	6.54e-05	BAX, CASP3, CDKN1A, DDIT3, FAS, FN1, IL24, KRAS, MDM2, MT1F, PITPNA, TNFAIP8, TNFRSF1A, TP73, TRAF1, UBD	16	ABI
Cancer	quantity	quantity of tumor	6.74e-05	BMP15, CDKN1A, GSTP1, IL18BP, KRAS, MDM2, MGMT, PSMB9, TIMP1, TP53INP1	10	ABI
Cell Death	cell death	cell death of antigen presenting cells	6.95e-05	ABCC4, CASP3, CD14, CDKN1A, DCN, DDIT3, FAS, IRF1, LGALS3, NLRC4, TNFRSF1A	11	ABI
Hematological Disease	cell death	cell death of antigen presenting cells	6.95e-05	ABCC4, CASP3, CD14, CDKN1A, DCN, DDIT3, FAS, IRF1, LGALS3, NLRC4, TNFRSF1A	11	ABI
Immunological Disease	cell death	cell death of antigen presenting cells	6.95e-05	ABCC4, CASP3, CD14, CDKN1A, DCN, DDIT3, FAS, IRF1, LGALS3, NLRC4, TNFRSF1A	11	ABI
Cellular Development	developmental process	developmental process of leukocytes	7.13e-05	BAX, BLNK, BTK, CACNB4, CD14, CD24, CD80, CD3E, CD3G, CDKN1A, CXCL10, CXCL11, EPHA2, EPHB6, FAS, FN1, GFRA1, HSP90AA1, ICAM1, ICOSLG, IL1RN, INHBA, IRF1, KRAS, LAMA3, LMO1, MDM2, POU2AF1, RPS6, RUNX1, SLC37A4, STAT5A, TIMP1, TNFRSF1A, TREM2, TYROBP	36	ABI
Cell Cycle	interphase	arrest in interphase of eukaryotic cells	7.22e-05	ADRA1D, AKAP12, ATF5, CCNG1, CDKN1A, DCN, DDIT3, FHIT, FN1, GDF15, HAVCR1, IL24, INHBA, LGALS1, LGALS3, MDM2, MGMT, NRG1, PLAUR, RPRM, SFN, TYMS	22	ABI
Cancer	cell death	cell death of carcinoma cell lines	7.29e-05	BAX, CASP3, CDCP1, DDIT3, ERBB3, FAS, FHIT, MDM2, NLRC4, NQO1, NRG1, WNT2	12	ABI
Cell Death	cell death	cell death of carcinoma cell lines	7.29e-05	BAX, CASP3, CDCP1, DDIT3, ERBB3, FAS, FHIT, MDM2, NLRC4, NQO1, NRG1, WNT2	12	ABI
Cellular Movement	chemotaxis	chemotaxis of granulocytes	7.29e-05	CXCL9, CXCL10, CXCR3, G6PC, LGALS1, PLAUR, RAC2, RPS19, S100A8, S100A9, SLC37A4, TNFRSF1A	12	ABI
Hematological System Development and Function	chemotaxis	chemotaxis of granulocytes	7.29e-05	CXCL9, CXCL10, CXCR3, G6PC, LGALS1, PLAUR, RAC2, RPS19, S100A8, S100A9, SLC37A4, TNFRSF1A	12	ABI
Immune Cell Trafficking	chemotaxis	chemotaxis of granulocytes	7.29e-05	CXCL9, CXCL10, CXCR3, G6PC, LGALS1, PLAUR, RAC2, RPS19, S100A8, S100A9, SLC37A4, TNFRSF1A	12	ABI
Immunological Disease	immunological disorder	immunological disorder of mammalia	7.38e-05	AXL, BTK, CD5, CD14, CD24, CD80, CD3E, CDKN1A, CXCL9, CXCL10, CXCR3, EPHB6, FAS, ICOSLG, IL18BP, IL1RN, IRF1, MMP2, NRG1, SPP1, STAT5A, TAP1, TNFRSF1A, TYROBP	24	ABI
Cancer	papillary thyroid carcinoma	papillary thyroid carcinoma	7.51e-05	ABCC3, FN1, GABBR2, LGALS3, SPP1, SYT12, TFF3, TIMP1	8	ABI
Cellular Growth and Proliferation	proliferation	proliferation of lymphocytes	7.53e-05	BATF, BAX, BLNK, BTK, CASP3, CD5, CD14, CD24, CD80, CD3E, CD3G, CDKN1A, EPHB6, FAS, FN1, HAVCR1, ICAM1, ICOSLG, IL1RN, INHBA, ISG20, ISG15 (includes EG:9636), KCNN4, LGALS1, MDM2, NT5E, RAC2, SPP1, STAT5A, TNFRSF1A, TP53INP1, TRAF1	32	ABI
Hematological System Development and Function	proliferation	proliferation of lymphocytes	7.53e-05	BATF, BAX, BLNK, BTK, CASP3, CD5, CD14, CD24, CD80, CD3E, CD3G, CDKN1A, EPHB6, FAS, FN1, HAVCR1, ICAM1, ICOSLG, IL1RN, INHBA, ISG20, ISG15 (includes EG:9636), KCNN4, LGALS1, MDM2, NT5E, RAC2, SPP1, STAT5A, TNFRSF1A, TP53INP1, TRAF1	32	ABI
Hepatic System Disease	hepatitis	hepatitis	7.54e-05	ABCB11, ABCC2, CASP3, FAS, SLC6A4, SPP1, TIMP1, TNFRSF1A, TYROBP	9	ABI
Inflammatory Disease	hepatitis	hepatitis	7.54e-05	ABCB11, ABCC2, CASP3, FAS, SLC6A4, SPP1, TIMP1, TNFRSF1A, TYROBP	9	ABI
Cancer	acute lymphocytic leukemia	acute lymphocytic leukemia	7.58e-05	CD3E, CD3G, EPHA2, FAS, GSTM1, KRAS, LMO1, NQO1, RUNX1, TUBB2C	10	ABI
Hematological Disease	acute lymphocytic leukemia	acute lymphocytic leukemia	7.58e-05	CD3E, CD3G, EPHA2, FAS, GSTM1, KRAS, LMO1, NQO1, RUNX1, TUBB2C	10	ABI
Hepatic System Disease	cholestasis	cholestasis	7.58e-05	ABCB11, ABCB1B, ABCC2, ABCC3, CASP3, GPX2, RDH16, SLC25A13, SLCO1A1, UGT2B7	10	ABI
Hematological System Development and Function	accumulation	accumulation of leukocytes	7.85e-05	ALOX5, CD80, CXCL9, CXCL10, FAS, ICAM1, ICOSLG, IER3, IL1RN, JAM3, LAMA5, S100A8, S100A9, TNFRSF1A	14	ABI
Immune Cell Trafficking	accumulation	accumulation of leukocytes	7.85e-05	ALOX5, CD80, CXCL9, CXCL10, FAS, ICAM1, ICOSLG, IER3, IL1RN, JAM3, LAMA5, S100A8, S100A9, TNFRSF1A	14	ABI
Inflammatory Response	accumulation	accumulation of leukocytes	7.85e-05	ALOX5, CD80, CXCL9, CXCL10, FAS, ICAM1, ICOSLG, IER3, IL1RN, JAM3, LAMA5, S100A8, S100A9, TNFRSF1A	14	ABI
Tissue Development	accumulation	accumulation of leukocytes	7.85e-05	ALOX5, CD80, CXCL9, CXCL10, FAS, ICAM1, ICOSLG, IER3, IL1RN, JAM3, LAMA5, S100A8, S100A9, TNFRSF1A	14	ABI
Dermatological Diseases and Conditions	dermatological disorder	dermatological disorder	7.96e-05	ADRA1D, ALOX5, ATP1A4, BAX, CD80, CLU, EPHA2, FAS, FHIT, FN1, GPX2, HAVCR1, HBEGF, ICAM1, ICOSLG, IL18BP, IL1RN, ITGB4, LAMA3, LAMB3, LAMC2, LGALS1, MDM2, OSMR, PLAUR, S100A8, SFN, SLC6A4, TGM1, TNFRSF1A, TUBB2C, TYMS, WNT10A	33	ABI
Cancer	cell death	cell death of leukemia cell lines	7.98e-05	BAX, CASP3, CD24, CDKN1A, EPHB6, FAS, HSPB1, INHBA, KRAS, LGALS1, LGALS3, NQO1, RUNX1, S100A8, S100A9, TNFRSF1A, TP73, UBA7	18	ABI
Cell Death	cell death	cell death of leukemia cell lines	7.98e-05	BAX, CASP3, CD24, CDKN1A, EPHB6, FAS, HSPB1, INHBA, KRAS, LGALS1, LGALS3, NQO1, RUNX1, S100A8, S100A9, TNFRSF1A, TP73, UBA7	18	ABI
Hematological Disease	cell death	cell death of leukemia cell lines	7.98e-05	BAX, CASP3, CD24, CDKN1A, EPHB6, FAS, HSPB1, INHBA, KRAS, LGALS1, LGALS3, NQO1, RUNX1, S100A8, S100A9, TNFRSF1A, TP73, UBA7	18	ABI
Cellular Movement	cell movement	cell movement of mononuclear leukocytes	7.98e-05	CD80, CXCL9, CXCL10, CXCL11, CXCR3, FAS, FN1, GNA12, ICAM1, IL18BP, INHBA, PLAUR, POU2AF1, PVR, RAC2, RPS19, SPP1, STAT5A, TNFRSF1A	19	ABI
Hematological System Development and Function	cell movement	cell movement of mononuclear leukocytes	7.98e-05	CD80, CXCL9, CXCL10, CXCL11, CXCR3, FAS, FN1, GNA12, ICAM1, IL18BP, INHBA, PLAUR, POU2AF1, PVR, RAC2, RPS19, SPP1, STAT5A, TNFRSF1A	19	ABI
Immune Cell Trafficking	cell movement	cell movement of mononuclear leukocytes	7.98e-05	CD80, CXCL9, CXCL10, CXCL11, CXCR3, FAS, FN1, GNA12, ICAM1, IL18BP, INHBA, PLAUR, POU2AF1, PVR, RAC2, RPS19, SPP1, STAT5A, TNFRSF1A	19	ABI
Cancer	squamous cell tumor	squamous cell tumor	7.98e-05	CLU, CNFN, EPHA2, FHIT, GPX2, GSTP1, IRF1, KRAS, LAMA3, MDM2, RASAL1, S100A8, S100A9, TNFRSF12A, TNFRSF1A, TUBB2C, UPP1, WWOX	18	ABI
Cell Cycle	cell division process	arrest in cell division process of cell lines	8.07e-05	ADRA1D, AKAP12, ATF5, CCNG1, CDKN1A, CKAP2, DCN, DDIT3, FHIT, GDF15, IL24, INHBA, KIFC1, LGALS1, LGALS3, MDM2, MGMT, NRG1, PLAUR, RPRM, S100A4, SFN, TP53INP1, TYMS	24	ABI
Cancer	migration	migration of tumor cell lines	8.07e-05	ANPEP, ANXA2, AXL, CLDN4, CLU, CXCL10, ERBB3, FN1, ITGB4, LAMA3, LAMA5, LAMB3, LAMC2, MAP4K4, MMP2, NRG1, PLAUR, PLXNA1, PVR, SLC16A4, SPP1, TIMP1, TNFAIP8	23	ABI
Cellular Movement	migration	migration of tumor cell lines	8.07e-05	ANPEP, ANXA2, AXL, CLDN4, CLU, CXCL10, ERBB3, FN1, ITGB4, LAMA3, LAMA5, LAMB3, LAMC2, MAP4K4, MMP2, NRG1, PLAUR, PLXNA1, PVR, SLC16A4, SPP1, TIMP1, TNFAIP8	23	ABI
Cell Cycle	cell division process	arrest in cell division process of cells	8.43e-05	ADRA1D, AKAP12, ATF5, AURKB, CCNG1, CDKN3, CDKN1A, CKAP2, DCN, DDIT3, FHIT, FN1, GDF15, HAVCR1, HSP90AA1, IL24, INHBA, KIFC1, LGALS1, LGALS3, MDM2, MGMT, NRG1, PLAUR, RPRM, RUNX1, S100A4, SESN1, SFN, TP73, TP53INP1, TYMS	32	ABI
Cancer	cell division process	arrest in cell division process of tumor cell lines	8.48e-05	ATF5, CCNG1, CDKN1A, CKAP2, DCN, DDIT3, FHIT, GDF15, IL24, INHBA, LGALS1, LGALS3, MDM2, NRG1, PLAUR, S100A4, SFN, TYMS	18	ABI
Cell Cycle	cell division process	arrest in cell division process of tumor cell lines	8.48e-05	ATF5, CCNG1, CDKN1A, CKAP2, DCN, DDIT3, FHIT, GDF15, IL24, INHBA, LGALS1, LGALS3, MDM2, NRG1, PLAUR, S100A4, SFN, TYMS	18	ABI
Cell Death	anoikis	anoikis of eukaryotic cells	8.61e-05	CDCP1, EPHA2, FAS, FN1, KRAS, LGALS3, PLAUR, TIMP1, TPM1	9	ABI
Organismal Functions	healing	healing of lesion	8.61e-05	FGB, FN1, HBEGF, IL24, IL1RN, NRG1, PPARD, TFF3, TNFRSF1A	9	ABI
Cancer	cell division process	cell division process of tumor cell lines	8.77e-05	ATF5, AXL, BAX, CCNG1, CD2AP, CDKN1A, CKAP2, DCN, DDIT3, ERBB3, FHIT, GDF15, HBEGF, IER3, IL24, INHBA, KIFC1, KRAS, LGALS1, LGALS3, MDM2, NRG1, PLAUR, S100A4, SFN, TYMS, UBD, WWOX	28	ABI
Cell Cycle	cell division process	cell division process of tumor cell lines	8.77e-05	ATF5, AXL, BAX, CCNG1, CD2AP, CDKN1A, CKAP2, DCN, DDIT3, ERBB3, FHIT, GDF15, HBEGF, IER3, IL24, INHBA, KIFC1, KRAS, LGALS1, LGALS3, MDM2, NRG1, PLAUR, S100A4, SFN, TYMS, UBD, WWOX	28	ABI
Cancer	lymphomagenesis	lymphomagenesis of mice	8.8e-05	CDCA7, FAS, IRF1, LMO1, MDM2, MGMT, STAT5A	7	ABI
Cancer	lymphocytic leukemia	lymphocytic leukemia	9.18e-05	BLNK, CD14, CD3E, CD3G, DCK, EPHA2, FAS, GSTM1, KRAS, LMO1, NQO1, RRM2, RUNX1, TUBB2C	14	ABI
Hematological Disease	lymphocytic leukemia	lymphocytic leukemia	9.18e-05	BLNK, CD14, CD3E, CD3G, DCK, EPHA2, FAS, GSTM1, KRAS, LMO1, NQO1, RRM2, RUNX1, TUBB2C	14	ABI
Cancer	esophageal squamous cell carcinoma	esophageal squamous cell carcinoma	9.33e-05	CLU, GSTP1, IRF1, WWOX	4	ABI
Gastrointestinal Disease	esophageal squamous cell carcinoma	esophageal squamous cell carcinoma	9.33e-05	CLU, GSTP1, IRF1, WWOX	4	ABI
Cancer	cell death	cell death of pheochromocytoma cell lines	9.48e-05	BAX, CASP3, FAS, G6PD, HSPB1, IL1RN, MAPK10, MAPK13, PPP2R1B, TNFRSF1A, ZMAT3	11	ABI
Cell Death	cell death	cell death of pheochromocytoma cell lines	9.48e-05	BAX, CASP3, FAS, G6PD, HSPB1, IL1RN, MAPK10, MAPK13, PPP2R1B, TNFRSF1A, ZMAT3	11	ABI
Endocrine System Disorders	cell death	cell death of pheochromocytoma cell lines	9.48e-05	BAX, CASP3, FAS, G6PD, HSPB1, IL1RN, MAPK10, MAPK13, PPP2R1B, TNFRSF1A, ZMAT3	11	ABI
DNA Replication, Recombination, and Repair	DNA damage response	DNA damage response of cells	9.48e-05	AEN, BAX, BBC3, CASP3, CDKN1A, DDIT3, MGMT, PMAIP1, SESN1, SFN, TP73	11	ABI
Cell Death	necrosis	necrosis of eukaryotic cells	9.48e-05	CASP3, CDKN1A, CLU, ERBB3, FAS, ICAM1, IL1RN, NRG1, S100A8, S100A9, TNFRSF1A	11	ABI
Cell Death	apoptosis	apoptosis of lymphatic system cells	9.63e-05	ANPEP, BAX, CASP3, CDKN1A, DCN, FAS, G6PC, IL1RN, NAMPT, SPP1, STAT5A, TP73	12	ABI
Immunological Disease	apoptosis	apoptosis of lymphatic system cells	9.63e-05	ANPEP, BAX, CASP3, CDKN1A, DCN, FAS, G6PC, IL1RN, NAMPT, SPP1, STAT5A, TP73	12	ABI
Free Radical Scavenging	formation	formation of reactive oxygen species	0.000104	BAX, FAS, NQO1, RAC2, S100A6, TNFRSF1A	6	ABI
Molecular Transport	release	release of protein	0.000104	BAX, BBC3, CASP3, PMAIP1, SFN, TP73	6	ABI
Protein Synthesis	release	release of protein	0.000104	BAX, BBC3, CASP3, PMAIP1, SFN, TP73	6	ABI
Cancer	apoptosis	apoptosis of carcinoma cell lines	0.000105	BAX, CASP3, CDCP1, DDIT3, ERBB3, FAS, FHIT, MDM2, NLRC4, NRG1, WNT2	11	ABI
Cell Death	apoptosis	apoptosis of carcinoma cell lines	0.000105	BAX, CASP3, CDCP1, DDIT3, ERBB3, FAS, FHIT, MDM2, NLRC4, NRG1, WNT2	11	ABI
Cellular Compromise	damage	damage of cells	0.000105	BAX, CLU, CNTF, ICAM1, IL1RN, IRF1, LRPAP1, MT3, MT1F, SPP1, TNFRSF1A	11	ABI
Organismal Injury and Abnormalities	fibrosis	fibrosis of organ	0.000105	ALOX5, BAX, CACNA1C, CYP1A2, FAS, KRAS, LGALS3, MMP2, NT5E, SLC6A4, SPP1	11	ABI
Cell Cycle	interphase	arrest in interphase of cell lines	0.000105	ADRA1D, AKAP12, ATF5, CCNG1, CDKN1A, DCN, DDIT3, FHIT, GDF15, IL24, INHBA, LGALS1, LGALS3, MDM2, MGMT, NRG1, PLAUR, RPRM, SFN, TYMS	20	ABI
Cancer	migration	migration of breast cancer cell lines	0.000105	ERBB3, FN1, MAP4K4, MMP2, NRG1, PLAUR, PLXNA1, SLC16A4, SPP1, TIMP1, TNFAIP8	11	ABI
Cellular Movement	migration	migration of breast cancer cell lines	0.000105	ERBB3, FN1, MAP4K4, MMP2, NRG1, PLAUR, PLXNA1, SLC16A4, SPP1, TIMP1, TNFAIP8	11	ABI
Reproductive System Disease	migration	migration of breast cancer cell lines	0.000105	ERBB3, FN1, MAP4K4, MMP2, NRG1, PLAUR, PLXNA1, SLC16A4, SPP1, TIMP1, TNFAIP8	11	ABI
Cancer	cell movement	cell movement of tumor cell lines	0.000108	ANXA2, AXL, CD24, CLDN4, CXCL9, DKK3, ERBB3, FN1, FOSL1, GC, ITGB4, LAMA5, LRPAP1, MMP2, NRG1, PLAUR, S100A4, SPP1	18	ABI
Cellular Movement	cell movement	cell movement of tumor cell lines	0.000108	ANXA2, AXL, CD24, CLDN4, CXCL9, DKK3, ERBB3, FN1, FOSL1, GC, ITGB4, LAMA5, LRPAP1, MMP2, NRG1, PLAUR, S100A4, SPP1	18	ABI
Drug Metabolism	modification	modification of indomethacin	0.000108	CYP1A2, CYP2C9, UGT2B7	3	ABI
Small Molecule Biochemistry	modification	modification of indomethacin	0.000108	CYP1A2, CYP2C9, UGT2B7	3	ABI
Lipid Metabolism	uptake	uptake of arachidonic acid	0.000108	FAT1, S100A8, S100A9	3	ABI
Molecular Transport	uptake	uptake of arachidonic acid	0.000108	FAT1, S100A8, S100A9	3	ABI
Small Molecule Biochemistry	uptake	uptake of arachidonic acid	0.000108	FAT1, S100A8, S100A9	3	ABI
Cancer	adhesion	adhesion of tumor cell lines	0.000109	ALOX15B, CD24, CDCP1, CXCL10, DCN, DKK3, EPHA2, FN1, ICAM1, ITGB4, JAM3, LAMA3, LAMC2, NRG1, PLAUR, SPP1, TFF3	17	ABI
Cell-To-Cell Signaling and Interaction	adhesion	adhesion of tumor cell lines	0.000109	ALOX15B, CD24, CDCP1, CXCL10, DCN, DKK3, EPHA2, FN1, ICAM1, ITGB4, JAM3, LAMA3, LAMC2, NRG1, PLAUR, SPP1, TFF3	17	ABI
Cancer	skin cancer	skin cancer	0.000114	AURKB, CD80, CDKN1A, CLDN4, CLU, EPHA2, GPX2, HSP90AA1, IL1RN, LAMA3, MGMT, MMP2, RASAL1, RRM2, SCN8A, SPP1, TUBB2C, TYMS	18	ABI
Dermatological Diseases and Conditions	skin cancer	skin cancer	0.000114	AURKB, CD80, CDKN1A, CLDN4, CLU, EPHA2, GPX2, HSP90AA1, IL1RN, LAMA3, MGMT, MMP2, RASAL1, RRM2, SCN8A, SPP1, TUBB2C, TYMS	18	ABI
Cell Death	cell death	cell death of erythroid progenitor cells	0.000115	ABCC4, BTK, FAS, MDM2, STAT5A	5	ABI
Hematological Disease	cell death	cell death of erythroid progenitor cells	0.000115	ABCC4, BTK, FAS, MDM2, STAT5A	5	ABI
Cancer	cell viability	cell viability of breast cancer cell lines	0.000115	CLU, GDF15, NRG1, SFN, TNFAIP8	5	ABI
Cell Death	cell viability	cell viability of breast cancer cell lines	0.000115	CLU, GDF15, NRG1, SFN, TNFAIP8	5	ABI
Reproductive System Disease	cell viability	cell viability of breast cancer cell lines	0.000115	CLU, GDF15, NRG1, SFN, TNFAIP8	5	ABI
Cellular Development	developmental process	developmental process of fibroblast cell lines	0.000115	AKAP12, BATF, CDKN1A, CES2 (includes EG:8824), DDIT3, ENC1, ERBB3, GBP2, GNA12, HBEGF, HSP90AA1, IRF1, KIAA0101, MAPK10, PLAUR, PPARD, RARRES2, ROS1, STAT5A, TPM1, TRIB3	21	ABI
Cell-mediated Immune Response	migration	migration of natural killer cells	0.000115	CXCL9, CXCL10, HLA-G, PVR, RARRES2	5	ABI
Cellular Movement	migration	migration of natural killer cells	0.000115	CXCL9, CXCL10, HLA-G, PVR, RARRES2	5	ABI
Immune Cell Trafficking	migration	migration of natural killer cells	0.000115	CXCL9, CXCL10, HLA-G, PVR, RARRES2	5	ABI
Cancer	interphase	arrest in interphase of tumor cell lines	0.000117	ATF5, CCNG1, CDKN1A, DCN, DDIT3, FHIT, GDF15, IL24, LGALS1, LGALS3, MDM2, NRG1, PLAUR, SFN, TYMS	15	ABI
Cell Cycle	interphase	arrest in interphase of tumor cell lines	0.000117	ATF5, CCNG1, CDKN1A, DCN, DDIT3, FHIT, GDF15, IL24, LGALS1, LGALS3, MDM2, NRG1, PLAUR, SFN, TYMS	15	ABI
Cancer	regression	regression of tumor	0.000126	CD80, CLU, CXCL9, CXCL10, FAS, IL24, PLAUR	7	ABI
Tumor Morphology	regression	regression of tumor	0.000126	CD80, CLU, CXCL9, CXCL10, FAS, IL24, PLAUR	7	ABI
Cell Death	cell death	cell death of bone marrow cells	0.00014	ABCC4, ANPEP, BAX, CASP3, DCN, FAS, G6PC, IL1RN, NAMPT, SPP1, STAT5A	11	ABI
Immunological Disease	cell death	cell death of bone marrow cells	0.00014	ABCC4, ANPEP, BAX, CASP3, DCN, FAS, G6PC, IL1RN, NAMPT, SPP1, STAT5A	11	ABI
Cell Cycle	interphase	interphase of cell lines	0.000146	ADRA1D, AKAP12, ATF5, BAX, CCNG1, CDKN1A, DCN, DDIT3, FHIT, FN1, GDF15, IL24, INHBA, KRAS, LGALS1, LGALS3, MDM2, MGMT, NRG1, PLAUR, PVR, RPRM, RUNX1, SFN, TYMS	25	ABI
Connective Tissue Disorders	juvenile rheumatoid arthritis	juvenile rheumatoid arthritis	0.000148	CD80, CDA, HLA-G, IL1RN, LGALS1, PLAUR, S100A8, S100A9, S100A10, SLC6A4	10	ABI
Genetic Disorder	juvenile rheumatoid arthritis	juvenile rheumatoid arthritis	0.000148	CD80, CDA, HLA-G, IL1RN, LGALS1, PLAUR, S100A8, S100A9, S100A10, SLC6A4	10	ABI
Immunological Disease	juvenile rheumatoid arthritis	juvenile rheumatoid arthritis	0.000148	CD80, CDA, HLA-G, IL1RN, LGALS1, PLAUR, S100A8, S100A9, S100A10, SLC6A4	10	ABI
Inflammatory Disease	juvenile rheumatoid arthritis	juvenile rheumatoid arthritis	0.000148	CD80, CDA, HLA-G, IL1RN, LGALS1, PLAUR, S100A8, S100A9, S100A10, SLC6A4	10	ABI
Skeletal and Muscular Disorders	juvenile rheumatoid arthritis	juvenile rheumatoid arthritis	0.000148	CD80, CDA, HLA-G, IL1RN, LGALS1, PLAUR, S100A8, S100A9, S100A10, SLC6A4	10	ABI
Cellular Development	development	development of cells	0.000151	ALDH1A2, ANPEP, ANXA5, BAX, BLNK, BTK, CAP2, CAPG, CASP3, CD24, CD3E, CD3G, CNTF, CXCL11, DCN, DYNLT1, EPHA2, ERBB3, FAS, FAT1, FN1, G6PD, GFRA1, GNA12, HBEGF, HOXB1, HSP90AA1, HSPB1, ICAM1, ICOSLG, IL1RN, INHBA, INHBB, IRF1, KCNN4, KRAS, LAMA3, LAMA5, LGALS3, MAP4K4, MMP2, NAB2, NRG1, PLAUR, POU2AF1, PVR, RAC2, RAP2A, RPS6, RUNX1, SPP1, STAT5A, TNC, TNFRSF1A, TP73, TYROBP	56	ABI
Cell Morphology	morphogenesis	morphogenesis of cells	0.000151	ANPEP, ANXA5, CAP2, CAPG, CASP3, CD24, CD3E, CD3G, CNTF, DCN, EPHA2, ERBB3, FAS, FAT1, FN1, GNA12, HSP90AA1, HSPB1, KCNN4, LAMA3, LAMA5, LGALS3, MMP2, NAB2, NRG1, PLAUR, PVR, RAC2, RAP2A, SPP1, TNC	31	ABI
Cellular Development	morphogenesis	morphogenesis of cells	0.000151	ANPEP, ANXA5, CAP2, CAPG, CASP3, CD24, CD3E, CD3G, CNTF, DCN, EPHA2, ERBB3, FAS, FAT1, FN1, GNA12, HSP90AA1, HSPB1, KCNN4, LAMA3, LAMA5, LGALS3, MMP2, NAB2, NRG1, PLAUR, PVR, RAC2, RAP2A, SPP1, TNC	31	ABI
DNA Replication, Recombination, and Repair	degradation	degradation of DNA	0.000154	ALOX5, BAX, CASP3, CDKN1A, CLU, DDIT3, FAS, HSPB1, INHBA, IRF1, ISG20, NRG1, S100A4, TFF3, ZMAT3	15	ABI
Infectious Disease	severe acute respiratory syndrome	severe acute respiratory syndrome	0.000154	ANPEP, CD24, CD3E, CLU, IER3, RAB13, RRM2, S100A9, SNN, TIMP1, TUBB2C	11	ABI
Respiratory Disease	severe acute respiratory syndrome	severe acute respiratory syndrome	0.000154	ANPEP, CD24, CD3E, CLU, IER3, RAB13, RRM2, S100A9, SNN, TIMP1, TUBB2C	11	ABI
Cell Signaling	mobilization	mobilization of calcium	0.000157	ADRA1D, BAX, BLNK, BTK, C4A, CD5, CD3E, CD3G, CXCL9, CXCL10, CXCL11, CXCR3, FAS, ITPR3, LGALS1, LGALS3, PILRA, PLAUR, RAC2, RARRES2, RGS19, SCT, SRL, TYROBP	24	ABI
Molecular Transport	mobilization	mobilization of calcium	0.000157	ADRA1D, BAX, BLNK, BTK, C4A, CD5, CD3E, CD3G, CXCL9, CXCL10, CXCL11, CXCR3, FAS, ITPR3, LGALS1, LGALS3, PILRA, PLAUR, RAC2, RARRES2, RGS19, SCT, SRL, TYROBP	24	ABI
Vitamin and Mineral Metabolism	mobilization	mobilization of calcium	0.000157	ADRA1D, BAX, BLNK, BTK, C4A, CD5, CD3E, CD3G, CXCL9, CXCL10, CXCL11, CXCR3, FAS, ITPR3, LGALS1, LGALS3, PILRA, PLAUR, RAC2, RARRES2, RGS19, SCT, SRL, TYROBP	24	ABI
Cardiovascular Disease	apoptosis	apoptosis of endothelial cell lines	0.000161	BAX, CASP3, CXCR3, DDIT3, FAS, PMAIP1, S100A8, S100A9, SPP1	9	ABI
Cell Death	apoptosis	apoptosis of endothelial cell lines	0.000161	BAX, CASP3, CXCR3, DDIT3, FAS, PMAIP1, S100A8, S100A9, SPP1	9	ABI
Cancer	differentiation	differentiation of pheochromocytoma cell lines	0.000161	ANXA2, CDKN1A, FOSL1, KRAS, NAB2, PLAUR, SH2B2, TNFRSF1A, TP73	9	ABI
Endocrine System Disorders	differentiation	differentiation of pheochromocytoma cell lines	0.000161	ANXA2, CDKN1A, FOSL1, KRAS, NAB2, PLAUR, SH2B2, TNFRSF1A, TP73	9	ABI
Cellular Growth and Proliferation	proliferation	proliferation of connective tissue cells	0.000171	BAX, CCNG1, CDKN1A, DCN, FAS, FN1, GSTP1, IL24, INHBA, LGALS1, LGALS3, MDM2, PITPNA, PMAIP1, PPARD, SLC6A4, SPP1, TNFAIP8, TP73	19	ABI
Dermatological Diseases and Conditions	contact dermatitis	contact dermatitis	0.000177	HAVCR1, ICAM1, ICOSLG, IL18BP, IL1RN, OSMR, TNFRSF1A	7	ABI
Immunological Disease	contact dermatitis	contact dermatitis	0.000177	HAVCR1, ICAM1, ICOSLG, IL18BP, IL1RN, OSMR, TNFRSF1A	7	ABI
Inflammatory Disease	contact dermatitis	contact dermatitis	0.000177	HAVCR1, ICAM1, ICOSLG, IL18BP, IL1RN, OSMR, TNFRSF1A	7	ABI
Cancer	mucoepidermoid carcinoma	mucoepidermoid carcinoma	0.000177	FN1, KRT18, MAPK13, NTHL1, SFN, STAT5A, TIMP1, TNC	8	ABI
Gastrointestinal Disease	mucoepidermoid carcinoma	mucoepidermoid carcinoma	0.000177	FN1, KRT18, MAPK13, NTHL1, SFN, STAT5A, TIMP1, TNC	8	ABI
Cellular Assembly and Organization	organization	organization of cytoskeleton	0.000177	AXL, CLU, CXCL9, EPHA2, FAS, FN1, ICAM1, KRAS, PLAUR, S100A9, SPP1, TREM2	12	ABI
Cellular Function and Maintenance	organization	organization of cytoskeleton	0.000177	AXL, CLU, CXCL9, EPHA2, FAS, FN1, ICAM1, KRAS, PLAUR, S100A9, SPP1, TREM2	12	ABI
Organismal Injury and Abnormalities	organismal abnormalities	organismal abnormalities of organ	0.000179	ALOX5, BAX, CACNA1C, CNTF, CYP1A2, FAS, ICAM1, KRAS, LGALS3, MDM2, MMP2, NT5E, SLC6A4, SPP1	14	ABI
Cell Cycle	cell cycle progression	cell cycle progression of cell lines	0.00018	BAX, CCNG1, CDKN1A, CKAP2, CLU, FHIT, HBEGF, IER3, INHBA, IRF1, MDM2, NRG1, PITPNA, S100A4, SFN, SPP1, TP53INP1, WWOX	18	ABI
Cellular Growth and Proliferation	proliferation	proliferation of epithelial cell lines	0.000181	ADRA1D, CLU, FOSL1, ID4, KRAS, MMP2, NRG1, PLAUR, PPARD	9	ABI
Hair and Skin Development and Function	proliferation	proliferation of epithelial cell lines	0.000181	ADRA1D, CLU, FOSL1, ID4, KRAS, MMP2, NRG1, PLAUR, PPARD	9	ABI
Antigen Presentation	respiratory burst	respiratory burst	0.000181	ANPEP, CD14, CD24, FN1, G6PC, ICAM1, SLC37A4, TYROBP	8	ABI
Cell-mediated Immune Response	respiratory burst	respiratory burst	0.000181	ANPEP, CD14, CD24, FN1, G6PC, ICAM1, SLC37A4, TYROBP	8	ABI
Cellular Compromise	respiratory burst	respiratory burst	0.000181	ANPEP, CD14, CD24, FN1, G6PC, ICAM1, SLC37A4, TYROBP	8	ABI
Humoral Immune Response	respiratory burst	respiratory burst	0.000181	ANPEP, CD14, CD24, FN1, G6PC, ICAM1, SLC37A4, TYROBP	8	ABI
Inflammatory Response	respiratory burst	respiratory burst	0.000181	ANPEP, CD14, CD24, FN1, G6PC, ICAM1, SLC37A4, TYROBP	8	ABI
Cell-mediated Immune Response	migration	migration of T lymphocytes	0.000182	ABCB1B, ALOX5, CXCL9, CXCL10, CXCL11, CXCR3, FN1, ICAM1, ICOSLG, LTK	10	ABI
Cellular Movement	migration	migration of T lymphocytes	0.000182	ABCB1B, ALOX5, CXCL9, CXCL10, CXCL11, CXCR3, FN1, ICAM1, ICOSLG, LTK	10	ABI
Immune Cell Trafficking	migration	migration of T lymphocytes	0.000182	ABCB1B, ALOX5, CXCL9, CXCL10, CXCL11, CXCR3, FN1, ICAM1, ICOSLG, LTK	10	ABI
Cell Cycle	cell division process	arrest in cell division process of eukaryotic cells	0.000183	ADRA1D, AKAP12, ATF5, CCNG1, CDKN1A, CKAP2, DCN, DDIT3, FHIT, FN1, GDF15, HAVCR1, IL24, INHBA, KIFC1, LGALS1, LGALS3, MDM2, MGMT, NRG1, PLAUR, RPRM, S100A4, SFN, TP53INP1, TYMS	26	ABI
Cell Death	cell death	cell death of thymocytes	0.000185	BAX, CASP3, CD24, CD3E, CDKN1A, FAS, LGALS1, NQO1, SPP1, TNFRSF1A, TP73	11	ABI
Hematological Disease	cell death	cell death of thymocytes	0.000185	BAX, CASP3, CD24, CD3E, CDKN1A, FAS, LGALS1, NQO1, SPP1, TNFRSF1A, TP73	11	ABI
Immunological Disease	cell death	cell death of thymocytes	0.000185	BAX, CASP3, CD24, CD3E, CDKN1A, FAS, LGALS1, NQO1, SPP1, TNFRSF1A, TP73	11	ABI
Cell Cycle	interphase	interphase of eukaryotic cells	0.000188	ADRA1D, AKAP12, ATF5, BAX, BTK, CCNG1, CDKN1A, DCN, DDIT3, FHIT, FN1, GDF15, HAVCR1, IL24, INHBA, KRAS, LGALS1, LGALS3, MDM2, MGMT, NRG1, PLAUR, PLK2, PVR, RPRM, RUNX1, SFN, TYMS	28	ABI
Cell Death	cell death	cell death of retinal cells	0.000198	BAX, CNTF, FOSL1, HSPB1, PCDH21, PLAUR	6	ABI
Ophthalmic Disease	cell death	cell death of retinal cells	0.000198	BAX, CNTF, FOSL1, HSPB1, PCDH21, PLAUR	6	ABI
Cellular Compromise	fragmentation	fragmentation of nucleus	0.000198	BAX, CASP3, CLU, FAS, INHBA, TNFRSF1A	6	ABI
Cardiovascular System Development and Function	neovascularization	neovascularization	0.000201	ALOX5, ANPEP, EPHA2, ICAM1, INHBA, MMP2, PLAUR, S100A4, TIMP1, TP73	10	ABI
Organismal Development	neovascularization	neovascularization	0.000201	ALOX5, ANPEP, EPHA2, ICAM1, INHBA, MMP2, PLAUR, S100A4, TIMP1, TP73	10	ABI
Lipid Metabolism	metabolism	metabolism of steroid	0.000205	G6PC, RDH16, SLC37A4, STAT5A, WWOX	5	ABI
Small Molecule Biochemistry	metabolism	metabolism of steroid	0.000205	G6PC, RDH16, SLC37A4, STAT5A, WWOX	5	ABI
Cell Death	cell death	cell death of kidney cells	0.000208	CASP3, CASP12 (includes EG:12364), CD2AP, DCN, DDIT3, ICAM1, MT1F	7	ABI
Renal and Urological Disease	cell death	cell death of kidney cells	0.000208	CASP3, CASP12 (includes EG:12364), CD2AP, DCN, DDIT3, ICAM1, MT1F	7	ABI
Immunological Disease	autoimmune disease	autoimmune disease of rodents	0.00021	AXL, BTK, CD5, CD24, CD80, CDKN1A, CXCL10, CXCR3, EPHB6, FAS, IL1RN, MMP2, NRG1, SPP1, TAP1, TNFRSF1A, TYROBP	17	ABI
Cell-To-Cell Signaling and Interaction	activation	activation of normal cells	0.000222	ALS2, ANXA2, BTK, CD14, CD80, CD3E, CDKN1A, CNTF, CXCL9, FAS, FN1, GC, GREM1, HAVCR1, HBEGF, ICAM1, ICOSLG, IL1RN, IRAK3, LGALS3, POU2AF1, PSMB8, PSMB9, RARRES2, S100A10, SLC6A4, SPP1, STAT5A, TNC, TNFRSF12A, TNFRSF1A, TP73, TREM2, TYROBP, WWOX	35	ABI
Organismal Functions	healing	healing	0.000222	FGB, FN1, HBEGF, IL24, IL1RN, NRG1, PPARD, SPP1, TFF3, TNFRSF1A	10	ABI
Cellular Movement	cell movement	cell movement of granulocytes	0.000224	CXCL9, CXCL10, CXCR3, FAS, G6PC, ICAM1, IL1RN, JAM3, LGALS1, LGALS3, PLAUR, RAC2, RPS19, S100A8, S100A9, SLC37A4, SPP1, TNFRSF1A	18	ABI
Hematological System Development and Function	cell movement	cell movement of granulocytes	0.000224	CXCL9, CXCL10, CXCR3, FAS, G6PC, ICAM1, IL1RN, JAM3, LGALS1, LGALS3, PLAUR, RAC2, RPS19, S100A8, S100A9, SLC37A4, SPP1, TNFRSF1A	18	ABI
Immune Cell Trafficking	cell movement	cell movement of granulocytes	0.000224	CXCL9, CXCL10, CXCR3, FAS, G6PC, ICAM1, IL1RN, JAM3, LGALS1, LGALS3, PLAUR, RAC2, RPS19, S100A8, S100A9, SLC37A4, SPP1, TNFRSF1A	18	ABI
Cellular Response to Therapeutics	drug resistance	drug resistance of cells	0.000233	ABCB11, ABCC2, ABCC3, ABCC4	4	ABI
Cancer	interphase	arrest in interphase of cancer cells	0.000233	CDKN1A, DCN, INHBA, LGALS1	4	ABI
Cell Cycle	interphase	arrest in interphase of cancer cells	0.000233	CDKN1A, DCN, INHBA, LGALS1	4	ABI
Cancer	shape change	shape change of breast cancer cell lines	0.000233	ANXA5, CASP3, CD24, FN1	4	ABI
Cell Morphology	shape change	shape change of breast cancer cell lines	0.000233	ANXA5, CASP3, CD24, FN1	4	ABI
Reproductive System Disease	shape change	shape change of breast cancer cell lines	0.000233	ANXA5, CASP3, CD24, FN1	4	ABI
Drug Metabolism	transport	transport of drug	0.000233	ABCB1B, ABCC2, ABCC3, ABCC4	4	ABI
Molecular Transport	transport	transport of drug	0.000233	ABCB1B, ABCC2, ABCC3, ABCC4	4	ABI
Cardiovascular System Development and Function	cell movement	cell movement of endothelial cell lines	0.000241	ANPEP, CXCL9, CXCL10, CXCL11, FN1, LGALS3	6	ABI
Cellular Movement	cell movement	cell movement of endothelial cell lines	0.000241	ANPEP, CXCL9, CXCL10, CXCL11, FN1, LGALS3	6	ABI
Neurological Disease	neurological disorder	neurological disorder of mice	0.000246	ALOX5, BAX, CACNB4, CASP3, CD5, CD24, CD80, CLU, CNTF, CXCL10, CYP1A2, EPHB6, FAS, IL1RN, LRPAP1, MAPK10, MDM2, MMP2, MT3, NEFH, NEFM, NRG1, PLAUR, SLC6A4, SPP1, TNFRSF1A, TYROBP	27	ABI
Cancer	breast cancer	breast cancer	0.000258	ABCC4, ADRA1D, CD80, CDKN1A, CLDN4, CLU, CSMD1, EPHA2, GFRA1, GNA12, GSTM1, HSP90AA1, KRAS, LAMA3, MT1F, NEFM, PPP2R1B, RPS19, RRM2, RUNX1, SLC39A6, SLC6A4, SPP1, SYT17, TNC, TP73, TUBB2C, TYMS, WWOX	29	ABI
Reproductive System Disease	breast cancer	breast cancer	0.000258	ABCC4, ADRA1D, CD80, CDKN1A, CLDN4, CLU, CSMD1, EPHA2, GFRA1, GNA12, GSTM1, HSP90AA1, KRAS, LAMA3, MT1F, NEFM, PPP2R1B, RPS19, RRM2, RUNX1, SLC39A6, SLC6A4, SPP1, SYT17, TNC, TP73, TUBB2C, TYMS, WWOX	29	ABI
Cellular Movement	chemotaxis	chemotaxis of hematopoietic progenitor cells	0.000265	CXCL9, CXCL10, CXCR3	3	ABI
Hematological System Development and Function	chemotaxis	chemotaxis of hematopoietic progenitor cells	0.000265	CXCL9, CXCL10, CXCR3	3	ABI
Hematopoiesis	chemotaxis	chemotaxis of hematopoietic progenitor cells	0.000265	CXCL9, CXCL10, CXCR3	3	ABI
Genetic Disorder	focal segmental glomerulosclerosis	focal segmental glomerulosclerosis	0.000265	CD2AP, CLU, HAVCR1	3	ABI
Renal and Urological Disease	focal segmental glomerulosclerosis	focal segmental glomerulosclerosis	0.000265	CD2AP, CLU, HAVCR1	3	ABI
Cellular Assembly and Organization	formation	formation of hemidesmosomes	0.000265	ITGB4, LAMA3, LAMC2	3	ABI
Cancer	G1 phase	arrest in G1 phase of cancer cells	0.000265	CDKN1A, DCN, INHBA	3	ABI
Cell Cycle	G1 phase	arrest in G1 phase of cancer cells	0.000265	CDKN1A, DCN, INHBA	3	ABI
Drug Metabolism	glucuronidation	glucuronidation of morphine	0.000265	CYP1A2, CYP2C9, UGT2B7	3	ABI
Small Molecule Biochemistry	glucuronidation	glucuronidation of morphine	0.000265	CYP1A2, CYP2C9, UGT2B7	3	ABI
Cell Morphology	mitochondrial membrane potential	mitochondrial membrane potential of mitochondria	0.000265	BAX, FAS, PMAIP1	3	ABI
Cellular Assembly and Organization	mitochondrial membrane potential	mitochondrial membrane potential of mitochondria	0.000265	BAX, FAS, PMAIP1	3	ABI
Organismal Functions	healing	healing of wound	0.000267	FGB, FN1, HBEGF, IL24, NRG1, PPARD, TFF3, TNFRSF1A	8	ABI
Cell Death	apoptosis	apoptosis of bone marrow cells	0.00027	ANPEP, BAX, CASP3, DCN, FAS, G6PC, IL1RN, NAMPT, SPP1, STAT5A	10	ABI
Cell Death	apoptosis	apoptosis of thymocytes	0.00027	BAX, CASP3, CD24, CD3E, FAS, LGALS1, NQO1, SPP1, TNFRSF1A, TP73	10	ABI
Hematological Disease	apoptosis	apoptosis of thymocytes	0.00027	BAX, CASP3, CD24, CD3E, FAS, LGALS1, NQO1, SPP1, TNFRSF1A, TP73	10	ABI
Immunological Disease	apoptosis	apoptosis of bone marrow cells	0.00027	ANPEP, BAX, CASP3, DCN, FAS, G6PC, IL1RN, NAMPT, SPP1, STAT5A	10	ABI
Immunological Disease	apoptosis	apoptosis of thymocytes	0.00027	BAX, CASP3, CD24, CD3E, FAS, LGALS1, NQO1, SPP1, TNFRSF1A, TP73	10	ABI
Dermatological Diseases and Conditions	disease	disease of skin	0.00027	CDKN1A, EPHA2, EPHB6, GSTP1, HBEGF, ICAM1, IL1RN, MDM2, NQO1, SPP1	10	ABI
Cell Death	cell death	cell death of leukocyte cell lines	0.000272	BAX, CASP3, CD3E, CDKN1A, DDIT3, FAS, FN1, INHBA, LGALS1, LGALS3, MDM2, PMAIP1, RUNX1, SPP1, STAT5A, TNFRSF1A	16	ABI
Cell Death	cell death	cell death of cerebral cortex cells	0.000274	BAX, BBC3, CASP3, CASP12 (includes EG:12364), CDKN1A, CLU, FAS, IL1RN, LRPAP1, MAPK10, MT3, TNFRSF1A, TP73	13	ABI
Neurological Disease	cell death	cell death of cerebral cortex cells	0.000274	BAX, BBC3, CASP3, CASP12 (includes EG:12364), CDKN1A, CLU, FAS, IL1RN, LRPAP1, MAPK10, MT3, TNFRSF1A, TP73	13	ABI
Cell-To-Cell Signaling and Interaction	binding	binding of blood cells	0.000275	ANXA2, ANXA5, CD14, CD24, CD3E, CXCL9, CXCL10, CXCL11, CXCR3, DCN, FAS, FN1, ICAM1, JAM3, S100A9, TNC	16	ABI
Cancer	differentiation	differentiation of tumor cell lines	0.000275	ANXA2, CD14, CD3E, CDKN1A, DDIT3, FOSL1, GREM1, HAVCR1, IL1RN, INHBA, IRF1, KRAS, NAB2, NRG1, PLAUR, RUNX1, SH2B2, TIMP1, TMBIM1, TNFRSF1A, TP73	21	ABI
Gastrointestinal Disease	damage	damage of liver	0.000283	CDKN1A, CXCL10, FAS, GSTP1, KRT18, MT1F, NT5E, RGN, TNFRSF1A	9	ABI
Hepatic System Disease	damage	damage of liver	0.000283	CDKN1A, CXCL10, FAS, GSTP1, KRT18, MT1F, NT5E, RGN, TNFRSF1A	9	ABI
Hematological Disease	disease	disease of leukocytes	0.000283	ANXA2, BAX, BTK, CLEC4M, FN1, IRF1, KRAS	7	ABI
Immunological Disease	disease	disease of leukocytes	0.000283	ANXA2, BAX, BTK, CLEC4M, FN1, IRF1, KRAS	7	ABI
Hematological System Development and Function	quantity	quantity of neutrophils	0.000283	FAS, ICAM1, IL18BP, NQO1, PREP, RAC2, S100A8, S100A9, TNFRSF1A	9	ABI
Inflammatory Response	quantity	quantity of neutrophils	0.000283	FAS, ICAM1, IL18BP, NQO1, PREP, RAC2, S100A8, S100A9, TNFRSF1A	9	ABI
Tissue Morphology	quantity	quantity of neutrophils	0.000283	FAS, ICAM1, IL18BP, NQO1, PREP, RAC2, S100A8, S100A9, TNFRSF1A	9	ABI
Cell-mediated Immune Response	response	response of T lymphocytes	0.000283	CASP3, CD80, CD3E, CXCL9, CXCL11, ICAM1, ICOSLG, PSMB10, STAT5A	9	ABI
Cell-To-Cell Signaling and Interaction	response	response of T lymphocytes	0.000283	CASP3, CD80, CD3E, CXCL9, CXCL11, ICAM1, ICOSLG, PSMB10, STAT5A	9	ABI
Hematological System Development and Function	response	response of T lymphocytes	0.000283	CASP3, CD80, CD3E, CXCL9, CXCL11, ICAM1, ICOSLG, PSMB10, STAT5A	9	ABI
Hematological System Development and Function	hematological process	hematological process	0.000286	ANXA2, ANXA5, BAX, BLNK, BTK, CACNB4, CD14, CD24, CD80, CD3E, CD3G, CLU, CXCL11, CYP1A2, DDIT3, EPHA2, FAS, FN1, G6PD, GNA12, HSP90AA1, ICAM1, ICOSLG, IL1RN, INHBA, IRF1, KRAS, LAMA3, LMO1, MDM2, POU2AF1, RAB27A, RPS6, RUNX1, SLC37A4, STAT5A, TNFRSF1A	37	ABI
Cellular Growth and Proliferation	proliferation	proliferation of fibroblasts	0.000289	BAX, CCNG1, CDKN1A, DCN, FAS, GSTP1, IL24, MDM2, PITPNA, PMAIP1, PPARD, SLC6A4, TNFAIP8, TP73	14	ABI
Connective Tissue Development and Function	proliferation	proliferation of fibroblasts	0.000289	BAX, CCNG1, CDKN1A, DCN, FAS, GSTP1, IL24, MDM2, PITPNA, PMAIP1, PPARD, SLC6A4, TNFAIP8, TP73	14	ABI
Renal and Urological Disease	glomerulopathy	glomerulopathy	0.000291	CD2AP, CLU, FN1, HAVCR1, HBEGF, LGALS3	6	ABI
Cellular Movement	cell movement	cell movement of phagocytes	0.000293	CNP, CXCL9, CXCL10, CXCR3, FAS, G6PC, ICAM1, IL1RN, IRGM, JAM3, RAC2, RARRES2, S100A8, S100A9, SLC37A4, SPP1, TNFRSF1A	17	ABI
Hematological System Development and Function	cell movement	cell movement of phagocytes	0.000293	CNP, CXCL9, CXCL10, CXCR3, FAS, G6PC, ICAM1, IL1RN, IRGM, JAM3, RAC2, RARRES2, S100A8, S100A9, SLC37A4, SPP1, TNFRSF1A	17	ABI
Immune Cell Trafficking	cell movement	cell movement of phagocytes	0.000293	CNP, CXCL9, CXCL10, CXCR3, FAS, G6PC, ICAM1, IL1RN, IRGM, JAM3, RAC2, RARRES2, S100A8, S100A9, SLC37A4, SPP1, TNFRSF1A	17	ABI
Inflammatory Response	cell movement	cell movement of phagocytes	0.000293	CNP, CXCL9, CXCL10, CXCR3, FAS, G6PC, ICAM1, IL1RN, IRGM, JAM3, RAC2, RARRES2, S100A8, S100A9, SLC37A4, SPP1, TNFRSF1A	17	ABI
Immunological Disease	immunological disorder	immunological disorder of rodents	0.000295	AXL, BTK, CD5, CD14, CD24, CD80, CDKN1A, CXCL10, CXCR3, EPHB6, FAS, ICOSLG, IL18BP, IL1RN, IRF1, MMP2, NRG1, SPP1, STAT5A, TAP1, TNFRSF1A, TYROBP	22	ABI
Cell Morphology	morphology	morphology of cells	0.000307	B3GAT1, BAX, CASP3, CDCP1, CDKN1A, CXCL10, DKK3, ERBB3, FAS, FN1, FOSL1, GDF15, GNA12, INHBA, IRGM, KRAS, KRT18, LGALS3, MDM2, MT1F, NRG1, OSMR, PLAUR, TNC, TPM1, TRPV6, TYROBP, WNT2	28	ABI
Cell Signaling	quantity	quantity of calcium	0.000309	ABCC8, BAX, BLNK, BTK, CACNA1C, CD5, CD3E, CXCL9, CXCL10, CXCL11, CXCR3, DCN, FAS, FN1, ICAM1, ITPR3, LGALS1, LRPAP1, LYZ, PLAUR, PLCD4, S100A4, S100A8, S100A9, TP73	25	ABI
Molecular Transport	quantity	quantity of calcium	0.000309	ABCC8, BAX, BLNK, BTK, CACNA1C, CD5, CD3E, CXCL9, CXCL10, CXCL11, CXCR3, DCN, FAS, FN1, ICAM1, ITPR3, LGALS1, LRPAP1, LYZ, PLAUR, PLCD4, S100A4, S100A8, S100A9, TP73	25	ABI
Vitamin and Mineral Metabolism	quantity	quantity of calcium	0.000309	ABCC8, BAX, BLNK, BTK, CACNA1C, CD5, CD3E, CXCL9, CXCL10, CXCL11, CXCR3, DCN, FAS, FN1, ICAM1, ITPR3, LGALS1, LRPAP1, LYZ, PLAUR, PLCD4, S100A4, S100A8, S100A9, TP73	25	ABI
Nutritional Disease	nutritional disorder	nutritional disorder of rodents	0.00031	CD80, CNTF, CPT1C, DIO3, EIF4EBP1, FAS, FN1, ICAM1, IL1RN, NEFH, NPW, PITPNA, PPARD, PRKAA2, SPP1, STAT5A, TNFRSF1A	17	ABI
Hematological Disease	hematological disorder	hematological disorder of mice	0.000315	ABCC8, AXL, CD14, CDKN1A, FAS, G6PC, GC, GLUD1, IL1RN, ITPR3, KRAS, PITPNA, PKLR, RAB27A, RAC2, S100A9, SLC25A13, STAT5A, TNFRSF1A	19	ABI
Cancer	lung carcinoma	lung carcinoma	0.000324	ALDH1B1, EPHA2, ERBB3, FAS, FHIT, FN1, HSP90AA1, KRAS, LDHA, MDM2, RPS6, RRM2, SPP1, TUBB2C, TYMS, WNT2	16	ABI
Respiratory Disease	lung carcinoma	lung carcinoma	0.000324	ALDH1B1, EPHA2, ERBB3, FAS, FHIT, FN1, HSP90AA1, KRAS, LDHA, MDM2, RPS6, RRM2, SPP1, TUBB2C, TYMS, WNT2	16	ABI
Cancer	cell cycle progression	cell cycle progression of tumor cell lines	0.000338	BAX, CCNG1, CDKN1A, CKAP2, FHIT, HBEGF, IER3, INHBA, MDM2, NRG1, S100A4, SFN, WWOX	13	ABI
Cell Cycle	cell cycle progression	cell cycle progression of tumor cell lines	0.000338	BAX, CCNG1, CDKN1A, CKAP2, FHIT, HBEGF, IER3, INHBA, MDM2, NRG1, S100A4, SFN, WWOX	13	ABI
Hematological System Development and Function	quantity	quantity of B lymphocytes	0.000338	BLNK, BTK, CD24, CD80, CDKN1A, GNA12, GSTP1, INHBA, MDM2, POU2AF1, RAC2, SH2B2, SPP1, STAT5A	14	ABI
Humoral Immune Response	quantity	quantity of B lymphocytes	0.000338	BLNK, BTK, CD24, CD80, CDKN1A, GNA12, GSTP1, INHBA, MDM2, POU2AF1, RAC2, SH2B2, SPP1, STAT5A	14	ABI
Tissue Morphology	quantity	quantity of B lymphocytes	0.000338	BLNK, BTK, CD24, CD80, CDKN1A, GNA12, GSTP1, INHBA, MDM2, POU2AF1, RAC2, SH2B2, SPP1, STAT5A	14	ABI
Cancer	apoptosis	apoptosis of bladder cancer cell lines	0.000341	CDKN1A, FAS, HBEGF, LGALS3	4	ABI
Cell Death	apoptosis	apoptosis of bladder cancer cell lines	0.000341	CDKN1A, FAS, HBEGF, LGALS3	4	ABI
Renal and Urological Disease	apoptosis	apoptosis of bladder cancer cell lines	0.000341	CDKN1A, FAS, HBEGF, LGALS3	4	ABI
Cellular Growth and Proliferation	proliferation	proliferation of granulosa cells	0.000341	BMP15, CDKN1A, INHBA, TNFRSF1A	4	ABI
Reproductive System Development and Function	proliferation	proliferation of granulosa cells	0.000341	BMP15, CDKN1A, INHBA, TNFRSF1A	4	ABI
Cancer	invasion	invasion of fibrosarcoma cell lines	0.000342	FN1, JAM3, MMP2, PLAUR, S100A10	5	ABI
Cellular Movement	invasion	invasion of fibrosarcoma cell lines	0.000342	FN1, JAM3, MMP2, PLAUR, S100A10	5	ABI
Cancer	esophageal adenocarcinoma	esophageal adenocarcinoma	0.00035	ANPEP, BHMT, GSTP1, LYZ, NQO1, TIMP1	6	ABI
Gastrointestinal Disease	esophageal adenocarcinoma	esophageal adenocarcinoma	0.00035	ANPEP, BHMT, GSTP1, LYZ, NQO1, TIMP1	6	ABI
Genetic Disorder	autoimmune disease	autoimmune disease of mice	0.000363	AXL, BTK, CD5, CD24, CD80, CDKN1A, CXCL10, EPHB6, FAS, IL1RN, MMP2, NRG1, SPP1, TAP1, TNFRSF1A, TYROBP	16	ABI
Immunological Disease	autoimmune disease	autoimmune disease of mice	0.000363	AXL, BTK, CD5, CD24, CD80, CDKN1A, CXCL10, EPHB6, FAS, IL1RN, MMP2, NRG1, SPP1, TAP1, TNFRSF1A, TYROBP	16	ABI
Hematological Disease	hematological disorder	hematological disorder of mammalia	0.000365	ABCC8, AXL, CD14, CDKN1A, CXCL9, FAS, G6PC, GC, GLUD1, IL1RN, ITPR3, KRAS, PITPNA, PKLR, RAB27A, RAC2, S100A9, SLC25A13, STAT5A, TNFRSF1A	20	ABI
Cell Death	apoptosis	apoptosis of central nervous system cells	0.00037	BAX, BBC3, CASP3, CASP12 (includes EG:12364), CDKN1A, FAS, HSP90AA1, LRPAP1, MAPK10, TNFRSF1A, TP73	11	ABI
Cellular Development	maturation	maturation of blood cells	0.000374	BLNK, BTK, CD80, CDKN1A, EPHB6, FAS, G6PD, GFRA1, ICOSLG, IRF1, RUNX1, TNFRSF1A, TREM2, TYROBP	14	ABI
Gastrointestinal Disease	ulcerative colitis	ulcerative colitis	0.000378	ALOX5, CD80, CD3E, CD3G, CXCL10, FAS, SPP1	7	ABI
Genetic Disorder	ulcerative colitis	ulcerative colitis	0.000378	ALOX5, CD80, CD3E, CD3G, CXCL10, FAS, SPP1	7	ABI
Inflammatory Disease	ulcerative colitis	ulcerative colitis	0.000378	ALOX5, CD80, CD3E, CD3G, CXCL10, FAS, SPP1	7	ABI
Cancer	cell death	cell death of bone cancer cell lines	0.000392	BAX, CDKN1A, DKK3, FAS, IRF1, MDM2, NLRC4, PMAIP1, PRKAA2, TP73	10	ABI
Cell Death	cell death	cell death of bone cancer cell lines	0.000392	BAX, CDKN1A, DKK3, FAS, IRF1, MDM2, NLRC4, PMAIP1, PRKAA2, TP73	10	ABI
Skeletal and Muscular Disorders	cell death	cell death of bone cancer cell lines	0.000392	BAX, CDKN1A, DKK3, FAS, IRF1, MDM2, NLRC4, PMAIP1, PRKAA2, TP73	10	ABI
Cell Morphology	reorganization	reorganization of cytoskeleton	0.000392	AXL, CXCL9, EPHA2, FN1, ICAM1, KRAS, PLAUR, S100A9, SPP1, TREM2	10	ABI
Cellular Assembly and Organization	reorganization	reorganization of cytoskeleton	0.000392	AXL, CXCL9, EPHA2, FN1, ICAM1, KRAS, PLAUR, S100A9, SPP1, TREM2	10	ABI
Cellular Function and Maintenance	reorganization	reorganization of cytoskeleton	0.000392	AXL, CXCL9, EPHA2, FN1, ICAM1, KRAS, PLAUR, S100A9, SPP1, TREM2	10	ABI
Cancer	squamous-cell carcinoma	squamous-cell carcinoma	0.000428	CLU, CNFN, EPHA2, FHIT, GSTP1, IRF1, KRAS, MDM2, RASAL1, S100A8, S100A9, TNFRSF12A, TNFRSF1A, TUBB2C, UPP1, WWOX	16	ABI
Cellular Movement	migration	migration of fibroblast cell lines	0.000429	CDKN1A, CXCL10, FN1, HBEGF, LRPAP1, PLAUR, PVR, RAC2, SPP1	9	ABI
Cancer	S phase	S phase of breast cancer cell lines	0.000432	CCNG1, CDKN1A, KRAS, NRG1, TYMS	5	ABI
Cell Cycle	S phase	S phase of breast cancer cell lines	0.000432	CCNG1, CDKN1A, KRAS, NRG1, TYMS	5	ABI
Reproductive System Disease	S phase	S phase of breast cancer cell lines	0.000432	CCNG1, CDKN1A, KRAS, NRG1, TYMS	5	ABI
Cellular Growth and Proliferation	colony formation	colony formation of lymphatic system cells	0.000433	CDA, CDX4, DDIT3, DYRK3, FAS, IL1RN, RAC2, RPS19	8	ABI
Endocrine System Disorders	hypoglycemia	hypoglycemia of mice	0.000434	ABCC8, GLUD1, IL1RN, ITPR3, PITPNA, SLC25A13, TNFRSF1A	7	ABI
Hematological Disease	hypoglycemia	hypoglycemia of mice	0.000434	ABCC8, GLUD1, IL1RN, ITPR3, PITPNA, SLC25A13, TNFRSF1A	7	ABI
Metabolic Disease	hypoglycemia	hypoglycemia of mice	0.000434	ABCC8, GLUD1, IL1RN, ITPR3, PITPNA, SLC25A13, TNFRSF1A	7	ABI
Nutritional Disease	weight loss	weight loss of mice	0.000434	CNTF, DIO3, FAS, FN1, NEFH, SPP1, STAT5A	7	ABI
Immunological Disease	immunological disorder	immunological disorder of mice	0.000447	AXL, BTK, CD5, CD14, CD24, CD80, CDKN1A, CXCL10, EPHB6, FAS, ICOSLG, IL18BP, IL1RN, IRF1, MMP2, NRG1, SPP1, STAT5A, TAP1, TNFRSF1A, TYROBP	21	ABI
Cell Death	cell viability	cell viability of eukaryotic cells	0.000449	BAX, BTK, CASP3, CDKN1A, CLU, DDIT3, FAS, FN1, GDF15, GSTP1, MT1F, NRG1, PLAUR, S100A4, SFN, TNFAIP8, TNFRSF1A	17	ABI
Cancer	developmental process	developmental process of primary tumor	0.000451	BAX, CD80, EPHA2, FHIT, IER3, IL1RN, INHBA, KRAS, MGMT, MMP2, NRG1, SPP1	12	ABI
Cancer	morphology	morphology of tumor cell lines	0.000451	CASP3, CDCP1, CDKN1A, DKK3, FAS, FOSL1, GDF15, GNA12, MDM2, NRG1, TRPV6, TYROBP	12	ABI
Cell Morphology	morphology	morphology of tumor cell lines	0.000451	CASP3, CDCP1, CDKN1A, DKK3, FAS, FOSL1, GDF15, GNA12, MDM2, NRG1, TRPV6, TYROBP	12	ABI
Lymphoid Tissue Structure and Development	quantity	quantity of lymphatic system cells	0.000452	ALOX5, CDKN1A, FAS, ICAM1, IL18BP, LGALS3, MGMT, NQO1, PREP, PSMB10, RAC2, S100A8, S100A9, TNFRSF1A	14	ABI
Tissue Morphology	quantity	quantity of lymphatic system cells	0.000452	ALOX5, CDKN1A, FAS, ICAM1, IL18BP, LGALS3, MGMT, NQO1, PREP, PSMB10, RAC2, S100A8, S100A9, TNFRSF1A	14	ABI
Cellular Development	development	development of blood cells	0.000458	BAX, BLNK, BTK, CD24, CD3E, CD3G, CXCL11, EPHA2, FN1, G6PD, ICAM1, ICOSLG, IL1RN, IRF1, KRAS, LAMA3, POU2AF1, RPS6, RUNX1, STAT5A, TNFRSF1A	21	ABI
Hematological System Development and Function	development	development of blood cells	0.000458	BAX, BLNK, BTK, CD24, CD3E, CD3G, CXCL11, EPHA2, FN1, G6PD, ICAM1, ICOSLG, IL1RN, IRF1, KRAS, LAMA3, POU2AF1, RPS6, RUNX1, STAT5A, TNFRSF1A	21	ABI
Inflammatory Disease	glomerulonephritis	glomerulonephritis	0.000468	CDKN1A, CLU, FAS, HAVCR1, HBEGF, ICAM1, IL1RN, MDM2, SPP1, TNFRSF1A	10	ABI
Renal and Urological Disease	glomerulonephritis	glomerulonephritis	0.000468	CDKN1A, CLU, FAS, HAVCR1, HBEGF, ICAM1, IL1RN, MDM2, SPP1, TNFRSF1A	10	ABI
Cancer	apoptosis	apoptosis of bone cancer cell lines	0.000474	BAX, CDKN1A, FAS, IRF1, MDM2, NLRC4, PMAIP1, PRKAA2, TP73	9	ABI
Cell Death	apoptosis	apoptosis of bone cancer cell lines	0.000474	BAX, CDKN1A, FAS, IRF1, MDM2, NLRC4, PMAIP1, PRKAA2, TP73	9	ABI
Skeletal and Muscular Disorders	apoptosis	apoptosis of bone cancer cell lines	0.000474	BAX, CDKN1A, FAS, IRF1, MDM2, NLRC4, PMAIP1, PRKAA2, TP73	9	ABI
DNA Replication, Recombination, and Repair	fragmentation	fragmentation of DNA	0.000475	BAX, CASP3, CDKN1A, CLU, DDIT3, FAS, HSPB1, INHBA, IRF1, NRG1, S100A4, TFF3, ZMAT3	13	ABI
Nutritional Disease	nutritional disorder	nutritional disorder of mice	0.000478	CD80, CNTF, CPT1C, DIO3, EIF4EBP1, FAS, FN1, ICAM1, IL1RN, NEFH, PITPNA, PPARD, PRKAA2, SPP1, STAT5A, TNFRSF1A	16	ABI
Hematological System Development and Function	accumulation	accumulation of granulocytes	0.000485	ALOX5, CXCL9, CXCL10, IL1RN, LAMA5, S100A8, S100A9, TNFRSF1A	8	ABI
Immune Cell Trafficking	accumulation	accumulation of granulocytes	0.000485	ALOX5, CXCL9, CXCL10, IL1RN, LAMA5, S100A8, S100A9, TNFRSF1A	8	ABI
Tissue Development	accumulation	accumulation of granulocytes	0.000485	ALOX5, CXCL9, CXCL10, IL1RN, LAMA5, S100A8, S100A9, TNFRSF1A	8	ABI
Cell-To-Cell Signaling and Interaction	adhesion	adhesion of phagocytes	0.000485	AXL, FN1, ICAM1, IRGM, JAM3, PLAUR, S100A8, S100A9	8	ABI
Hematological System Development and Function	adhesion	adhesion of phagocytes	0.000485	AXL, FN1, ICAM1, IRGM, JAM3, PLAUR, S100A8, S100A9	8	ABI
Immune Cell Trafficking	adhesion	adhesion of phagocytes	0.000485	AXL, FN1, ICAM1, IRGM, JAM3, PLAUR, S100A8, S100A9	8	ABI
Inflammatory Response	adhesion	adhesion of phagocytes	0.000485	AXL, FN1, ICAM1, IRGM, JAM3, PLAUR, S100A8, S100A9	8	ABI
Cell Death	apoptosis	apoptosis of macrophages	0.000485	CASP3, CD14, CDKN1A, DCN, DDIT3, IRF1, LGALS3, TNFRSF1A	8	ABI
Hematological Disease	apoptosis	apoptosis of macrophages	0.000485	CASP3, CD14, CDKN1A, DCN, DDIT3, IRF1, LGALS3, TNFRSF1A	8	ABI
Immunological Disease	apoptosis	apoptosis of macrophages	0.000485	CASP3, CD14, CDKN1A, DCN, DDIT3, IRF1, LGALS3, TNFRSF1A	8	ABI
Gastrointestinal Disease	injury	injury of liver	0.000493	CDKN1A, CXCL10, FAS, NT5E, RGN, TNFRSF1A	6	ABI
Hepatic System Disease	injury	injury of liver	0.000493	CDKN1A, CXCL10, FAS, NT5E, RGN, TNFRSF1A	6	ABI
Organismal Injury and Abnormalities	injury	injury of liver	0.000493	CDKN1A, CXCL10, FAS, NT5E, RGN, TNFRSF1A	6	ABI
Neurological Disease	neurological disorder	neurological disorder of mammalia	0.000494	ALOX5, BAX, CACNB4, CASP3, CD5, CD14, CD24, CD80, CLU, CNP, CNTF, CXCL10, CYP1A2, EPHB6, FAS, FAT1, G6PD, GFRA1, GSTM1, IL1RN, LRPAP1, MAP6, MAPK10, MDM2, MLC1, MMP2, MT3, MTHFR, NEFH, NEFM, NRG1, PLAUR, SLC6A4, SPP1, TNFRSF1A, TYROBP	36	ABI
Cell-mediated Immune Response	binding	binding of T lymphocytes	0.000497	CXCL9, CXCL10, CXCL11, CXCR3, FAS, ICAM1, JAM3, TNC	8	ABI
Cell-To-Cell Signaling and Interaction	binding	binding of T lymphocytes	0.000497	CXCL9, CXCL10, CXCL11, CXCR3, FAS, ICAM1, JAM3, TNC	8	ABI
Hematological System Development and Function	binding	binding of T lymphocytes	0.000497	CXCL9, CXCL10, CXCL11, CXCR3, FAS, ICAM1, JAM3, TNC	8	ABI
Cell Death	cell viability	cell viability of cell lines	0.000511	BAX, CDKN1A, CLU, DDIT3, FAS, GDF15, GSTP1, MT1F, NRG1, PLAUR, S100A4, SFN, TNFAIP8, TNFRSF1A	14	ABI
Cell Death	survival	survival of blood cells	0.000511	BAX, BBC3, BTK, CD80, CD3E, CLU, FAS, FN1, ICAM1, RAC2, RUNX1, STAT5A, TREM2, TYROBP	14	ABI
Endocrine System Disorders	endocrine system disorder	endocrine system disorder	0.000516	ABCC8, ADAMTS3, ADK (includes EG:132), ALPL, ANXA5, B4GALT6, BAALC, BATF, BAX, BCAT1, BLNK, C1ORF183, CA13, CACNA1C, CACNB4, CAP2, CASP3, CCNG1, CD80, CDA, CLU, CNDP1, CNTF, CPNE8, CSMD1, DAP, DIO3, DMGDH, DSCAML1, ERBB3, FAM129A, FAM167A, FAS, FAT1, FGGY, FHIT, FN1, GBP2, GC, GLT1D1, GLUD1, GNG2, GPM6A, GREM1, GTSE1, HADH, HAVCR1, HPCAL1, HSPB1, ICAM1, IL1RN, INHBB, IQCH, IRF1, ITPR3, KIFC1, LAM…	99	ABI
Cellular Movement	cell movement	cell movement of lung cell lines	0.000518	FN1, FOSL1, TFF3	3	ABI
Cancer	developmental process	developmental process of bone tumor	0.000518	BAX, INHBA, MMP2	3	ABI
Cellular Development	growth	arrest in growth of bone cell lines	0.000518	IRF1, ITGB4, RUNX1	3	ABI
Cellular Growth and Proliferation	growth	arrest in growth of bone cell lines	0.000518	IRF1, ITGB4, RUNX1	3	ABI
Skeletal and Muscular System Development and Function	growth	arrest in growth of bone cell lines	0.000518	IRF1, ITGB4, RUNX1	3	ABI
Hematological Disease	HIV infection	HIV infection of leukocytes	0.000518	ANXA2, CLEC4M, FN1	3	ABI
Immunological Disease	HIV infection	HIV infection of leukocytes	0.000518	ANXA2, CLEC4M, FN1	3	ABI
Infectious Disease	HIV infection	HIV infection of leukocytes	0.000518	ANXA2, CLEC4M, FN1	3	ABI
Cell Signaling	incorporation	incorporation of guanosine 5'-O-(3-thiotriphosphate)	0.000518	CXCL9, CXCL10, CXCL11	3	ABI
Nucleic Acid Metabolism	incorporation	incorporation of guanosine 5'-O-(3-thiotriphosphate)	0.000518	CXCL9, CXCL10, CXCL11	3	ABI
Small Molecule Biochemistry	incorporation	incorporation of guanosine 5'-O-(3-thiotriphosphate)	0.000518	CXCL9, CXCL10, CXCL11	3	ABI
Cellular Compromise	stress response	stress response of cells	0.000518	CASP3, CDKN1A, EIF4EBP1	3	ABI
Cell Death	cell death	cell death of central nervous system cells	0.000529	BAX, BBC3, CASP3, CASP12 (includes EG:12364), CDKN1A, CLU, FAS, HSP90AA1, IL1RN, LRPAP1, MAPK10, MT3, RUNX1, TNFRSF1A, TP73	15	ABI
Cancer	G1 phase	arrest in G1 phase of breast cancer cell lines	0.000538	CCNG1, DCN, GDF15, LGALS1, LGALS3	5	ABI
Cell Cycle	G1 phase	arrest in G1 phase of breast cancer cell lines	0.000538	CCNG1, DCN, GDF15, LGALS1, LGALS3	5	ABI
Reproductive System Disease	G1 phase	arrest in G1 phase of breast cancer cell lines	0.000538	CCNG1, DCN, GDF15, LGALS1, LGALS3	5	ABI
Cancer	apoptosis	apoptosis of cervical cancer cell lines	0.000543	BAX, BBC3, CASP3, CDKN1A, DDIT3, FAS, FHIT, IER3, IRF1, PMAIP1, RIPK3, TNFAIP8, TNFRSF1A, TP73	14	ABI
Cell Death	apoptosis	apoptosis of cervical cancer cell lines	0.000543	BAX, BBC3, CASP3, CDKN1A, DDIT3, FAS, FHIT, IER3, IRF1, PMAIP1, RIPK3, TNFAIP8, TNFRSF1A, TP73	14	ABI
Reproductive System Disease	apoptosis	apoptosis of cervical cancer cell lines	0.000543	BAX, BBC3, CASP3, CDKN1A, DDIT3, FAS, FHIT, IER3, IRF1, PMAIP1, RIPK3, TNFAIP8, TNFRSF1A, TP73	14	ABI
Respiratory Disease	respiratory disorder	respiratory disorder	0.00055	ADRA1D, ALOX5, ANPEP, CASP3, CD14, CD24, CD80, CD3E, CLU, CNTF, CXCL10, CXCL11, FN1, HAVCR1, HLA-G, ICAM1, IER3, IL1RN, IRAK3, MMP2, MT3, NRG1, RAB13, RRM2, S100A9, SLC6A4, SNN, SPP1, TIMP1, TUBB2C, WNT7B	31	ABI
Gene Expression	binding	binding of DNA	0.000561	BTK, CD3E, CDKN1A, CLU, CYP1A2, CYP2C9, FAS, FN1, FOSL1, IL1RN, LGALS1, MDM2, MGMT, RUNX1, SPP1, TP73	16	ABI
Cell-To-Cell Signaling and Interaction	adhesion	adhesion of neutrophils	0.000567	AXL, FN1, ICAM1, JAM3, PLAUR, S100A8, S100A9	7	ABI
Hematological System Development and Function	adhesion	adhesion of neutrophils	0.000567	AXL, FN1, ICAM1, JAM3, PLAUR, S100A8, S100A9	7	ABI
Immune Cell Trafficking	adhesion	adhesion of neutrophils	0.000567	AXL, FN1, ICAM1, JAM3, PLAUR, S100A8, S100A9	7	ABI
Inflammatory Response	adhesion	adhesion of neutrophils	0.000567	AXL, FN1, ICAM1, JAM3, PLAUR, S100A8, S100A9	7	ABI
Tissue Development	adhesion	adhesion of neutrophils	0.000567	AXL, FN1, ICAM1, JAM3, PLAUR, S100A8, S100A9	7	ABI
Cell Death	apoptosis	apoptosis of antigen presenting cells	0.000575	CASP3, CD14, CDKN1A, DCN, DDIT3, FAS, IRF1, LGALS3, TNFRSF1A	9	ABI
Hematological Disease	apoptosis	apoptosis of antigen presenting cells	0.000575	CASP3, CD14, CDKN1A, DCN, DDIT3, FAS, IRF1, LGALS3, TNFRSF1A	9	ABI
Immunological Disease	apoptosis	apoptosis of antigen presenting cells	0.000575	CASP3, CD14, CDKN1A, DCN, DDIT3, FAS, IRF1, LGALS3, TNFRSF1A	9	ABI
Cell Death	cell death	cell death of hepatocytes	0.000575	BAX, BBC3, CASP3, CDKN1A, DDIT3, FAS, PMAIP1, RGN, TNFRSF1A	9	ABI
Hepatic System Disease	cell death	cell death of hepatocytes	0.000575	BAX, BBC3, CASP3, CDKN1A, DDIT3, FAS, PMAIP1, RGN, TNFRSF1A	9	ABI
Cellular Growth and Proliferation	expansion	expansion of cells	0.000577	BMP15, BTK, CD24, CD80, CD3E, CDKN1A, HOXD4, ICOSLG, INHBA, IRF1, RUNX1, STAT5A, TNFRSF12A, TNFRSF1A	14	ABI
Cell Death	survival	survival of leukocytes	0.000578	BAX, BBC3, BTK, CD80, CD3E, CLU, FAS, FN1, ICAM1, RAC2, STAT5A, TREM2, TYROBP	13	ABI
Hepatic System Disease	hepatic steatosis	hepatic steatosis of mice	0.00058	ABCB11, ADK (includes EG:132), CNTF, MTHFR, PITPNA, SLC25A13	6	ABI
Cellular Development	developmental process	developmental process of dermal cells	0.000594	CASP3, CDKN1A, FN1, IL24, MAFF, MT3, PPARD, RAB27A, SCEL, SFN, TGM1	11	ABI
Cellular Development	developmental process	developmental process of red blood cells	0.000594	BTK, CDKN1A, DYRK3, FAS, G6PD, INHBA, RPS6, RPS19, RUNX1, STAT5A, TNFRSF12A	11	ABI
Cellular Movement	migration	migration of phagocytes	0.000605	FAS, FN1, ICAM1, JAM3, LGALS3, RAC2, RARRES2, S100A8, S100A9, TNFRSF1A	10	ABI
Inflammatory Response	migration	migration of phagocytes	0.000605	FAS, FN1, ICAM1, JAM3, LGALS3, RAC2, RARRES2, S100A8, S100A9, TNFRSF1A	10	ABI
Cancer	metastasis	metastasis	0.000616	AKAP12, CLU, EPHA2, IL1RN, ITGB4, KRAS, LAMA5, MMP2, RRM2, S100A4, TIMP1, TUBB2C, TYMS	13	ABI
Infectious Disease	infectious disorder	infectious disorder	0.000635	ABCC2, ADRA1D, ALOX5, ANPEP, ANXA2, AXL, B4GALNT4, BAX, CA13, CACNA1C, CAPN6, CASP3, CD14, CD24, CD80, CD3E, CEP55, CLEC4M, CLU, CNTF, CSMD1, CXCL9, CXCL10, CXCL11, CXCR3, DPYD, ENC1, FAS, FAT1, FN1, GABBR2, GFRA1, GUCY1B2, ICAM1, IER3, IL1RN, IRF1, ITPKA, KRT18, LYZ, MED14, NIPSNAP3B, OSBPL6, PMM1, PTPRN2, PVT1, RAB13, RARRES2, RRM2, S100A9, SLC25A21, SLC6A4, SNN, SPP1, TIMP1, TNFRSF1A, TUBB2C, …	59	ABI
Cellular Movement	cell movement	cell movement of antigen presenting cells	0.000641	CNP, CXCL9, CXCR3, ICAM1, IRGM, JAM3, RAC2, RARRES2, RPS19, SCT, SPP1	11	ABI
Hematological System Development and Function	cell movement	cell movement of antigen presenting cells	0.000641	CNP, CXCL9, CXCR3, ICAM1, IRGM, JAM3, RAC2, RARRES2, RPS19, SCT, SPP1	11	ABI
Immune Cell Trafficking	cell movement	cell movement of antigen presenting cells	0.000641	CNP, CXCL9, CXCR3, ICAM1, IRGM, JAM3, RAC2, RARRES2, RPS19, SCT, SPP1	11	ABI
Immunological Disease	experimental autoimmune encephalomyelitis	experimental autoimmune encephalomyelitis of organism	0.000641	CD5, CD24, CD80, CXCL10, EPHB6, FAS, IL1RN, MMP2, NRG1, SPP1, TNFRSF1A, TYROBP	12	ABI
Neurological Disease	experimental autoimmune encephalomyelitis	experimental autoimmune encephalomyelitis of organism	0.000641	CD5, CD24, CD80, CXCL10, EPHB6, FAS, IL1RN, MMP2, NRG1, SPP1, TNFRSF1A, TYROBP	12	ABI
Hematological System Development and Function	quantity	quantity of granulocytes	0.000641	ALOX5, FAS, ICAM1, IL18BP, LGALS3, NQO1, PREP, RAC2, S100A8, S100A9, TNFRSF1A	11	ABI
Tissue Morphology	quantity	quantity of granulocytes	0.000641	ALOX5, FAS, ICAM1, IL18BP, LGALS3, NQO1, PREP, RAC2, S100A8, S100A9, TNFRSF1A	11	ABI
Cell Death	anoikis	anoikis of cell lines	0.000644	CDCP1, EPHA2, FN1, KRAS, LGALS3, TIMP1, TPM1	7	ABI
Hepatic System Disease	cirrhosis	cirrhosis	0.000644	ABCB11, ABCC3, ADRA1D, KRT18, SPP1, TNFRSF1A, TUBB2C	7	ABI
Hepatic System Disease	hepatic steatosis	hepatic steatosis	0.000644	ABCB11, ADK (includes EG:132), CD14, CNTF, MTHFR, PITPNA, SLC25A13	7	ABI
Cancer	acute T-cell leukemia	acute T-cell leukemia	0.000656	CD3E, FAS, KRAS, LMO1	4	ABI
Hematological Disease	acute T-cell leukemia	acute T-cell leukemia	0.000656	CD3E, FAS, KRAS, LMO1	4	ABI
Cardiovascular System Development and Function	chemotaxis	chemotaxis of endothelial cell lines	0.000656	CXCL9, CXCL10, CXCL11, LGALS3	4	ABI
Cellular Movement	chemotaxis	chemotaxis of endothelial cell lines	0.000656	CXCL9, CXCL10, CXCL11, LGALS3	4	ABI
Immunological Disease	formation	formation of granuloma	0.000656	BAX, IL1RN, SPP1, TNFRSF1A	4	ABI
Organismal Injury and Abnormalities	formation	formation of granuloma	0.000656	BAX, IL1RN, SPP1, TNFRSF1A	4	ABI
Cellular Development	growth	arrest in growth of leukocyte cell lines	0.000656	INHBA, IRF1, ITGB4, RUNX1	4	ABI
Cellular Growth and Proliferation	growth	arrest in growth of leukocyte cell lines	0.000656	INHBA, IRF1, ITGB4, RUNX1	4	ABI
Hematological System Development and Function	growth	arrest in growth of leukocyte cell lines	0.000656	INHBA, IRF1, ITGB4, RUNX1	4	ABI
Cell-To-Cell Signaling and Interaction	interaction	interaction of mononuclear leukocytes	0.000656	CD14, CD80, CLEC4M, ICAM1	4	ABI
Hematological System Development and Function	interaction	interaction of mononuclear leukocytes	0.000656	CD14, CD80, CLEC4M, ICAM1	4	ABI
Cancer	skin tumor	skin tumor	0.000657	AURKB, CD80, CDKN1A, EPHA2, GPX2, HSP90AA1, IL1RN, LAMA3, MGMT, MMP2, RASAL1, RRM2, SCN8A, SPP1, TUBB2C, TYMS	16	ABI
Dermatological Diseases and Conditions	skin tumor	skin tumor	0.000657	AURKB, CD80, CDKN1A, EPHA2, GPX2, HSP90AA1, IL1RN, LAMA3, MGMT, MMP2, RASAL1, RRM2, SCN8A, SPP1, TUBB2C, TYMS	16	ABI
Gastrointestinal Disease	digestive system disorder	digestive system disorder	0.00066	ABCB11, ABCC4, ABCC8, ADAMTS3, ALOX5, ANPEP, ATP1A4, BATF, BHMT, CACNA1C, CD14, CD80, CD2AP, CD3E, CD3G, CLU, CNTF, CSMD1, CXCL10, DKK3, DPYD, ENO2, FAM129A, FAS, FGGY, FHIT, GFRA1, GNG2, GPM6A, ICAM1, IL1RN, KIFC1, KRT18, LAMA5, LAMC2, LDLRAD3, LYZ, MDGA2, MYPN, NKD1, OSBPL8, OSMR, PCDH21, PITPNA, PTPRN2, PVT1, RIPK3, RUNX1, SLC25A24, SLC6A4, SORCS1, SPINK1, SPOCK1, SPP1, SULF2, TIMP1, TMEM86A, …	63	ABI
Cell Death	apoptosis	apoptosis of retinal cells	0.000663	BAX, CNTF, FOSL1, HSPB1, PLAUR	5	ABI
Ophthalmic Disease	apoptosis	apoptosis of retinal cells	0.000663	BAX, CNTF, FOSL1, HSPB1, PLAUR	5	ABI
Neurological Disease	disease	disease of spinal cord	0.000663	ABCC8, CNTF, CXCL10, PITPNA, SPP1	5	ABI
Cancer	developmental process	developmental process of malignant tumor	0.00069	BAX, CD80, EPHA2, FHIT, IER3, IL1RN, INHBA, KRAS, MGMT, MMP2, NRG1	11	ABI
Cancer	gonadal tumor	gonadal tumor	0.000692	ALDH1A2, C4A, CD24, CLU, CMTM8, EPHB6, FAS, GSTM1, GSTM5, INHBA, KRAS, MMP2, RRM2, SEMA3C, TMEM176B, TUBB2C, TYMS	17	ABI
Reproductive System Disease	gonadal tumor	gonadal tumor	0.000692	ALDH1A2, C4A, CD24, CLU, CMTM8, EPHB6, FAS, GSTM1, GSTM5, INHBA, KRAS, MMP2, RRM2, SEMA3C, TMEM176B, TUBB2C, TYMS	17	ABI
Antigen Presentation	cell movement	cell movement of macrophages	0.000693	CNP, CXCL9, CXCR3, ICAM1, IRGM, JAM3, RAC2, RARRES2, SPP1	9	ABI
Cellular Movement	cell movement	cell movement of macrophages	0.000693	CNP, CXCL9, CXCR3, ICAM1, IRGM, JAM3, RAC2, RARRES2, SPP1	9	ABI
Hematological System Development and Function	cell movement	cell movement of macrophages	0.000693	CNP, CXCL9, CXCR3, ICAM1, IRGM, JAM3, RAC2, RARRES2, SPP1	9	ABI
Immune Cell Trafficking	cell movement	cell movement of macrophages	0.000693	CNP, CXCL9, CXCR3, ICAM1, IRGM, JAM3, RAC2, RARRES2, SPP1	9	ABI
Inflammatory Response	cell movement	cell movement of macrophages	0.000693	CNP, CXCL9, CXCR3, ICAM1, IRGM, JAM3, RAC2, RARRES2, SPP1	9	ABI
Cellular Assembly and Organization	quantity	quantity of filaments	0.000693	FN1, KRAS, KRT18, NEFH, NEFM, PLAUR, PVR, SPP1, TPM1	9	ABI
Lipid Metabolism	transport	transport of lipid	0.000693	ABCB1B, ABCC2, ABCC3, ACSL5, CLU, KCNN4, PITPNA, SLC27A3, SLCO1A1	9	ABI
Molecular Transport	transport	transport of lipid	0.000693	ABCB1B, ABCC2, ABCC3, ACSL5, CLU, KCNN4, PITPNA, SLC27A3, SLCO1A1	9	ABI
Small Molecule Biochemistry	transport	transport of lipid	0.000693	ABCB1B, ABCC2, ABCC3, ACSL5, CLU, KCNN4, PITPNA, SLC27A3, SLCO1A1	9	ABI
Cell Signaling	quantity	quantity of Ca2+	0.000696	ABCC8, BAX, BTK, CACNA1C, CD5, CD24, CXCL9, CXCL10, CXCL11, CXCR3, DCN, FN1, ITPR3, LGALS1, LRPAP1, LYZ, PLAUR, PLCD4, S1PR4	19	ABI
Molecular Transport	quantity	quantity of Ca2+	0.000696	ABCC8, BAX, BTK, CACNA1C, CD5, CD24, CXCL9, CXCL10, CXCL11, CXCR3, DCN, FN1, ITPR3, LGALS1, LRPAP1, LYZ, PLAUR, PLCD4, S1PR4	19	ABI
Vitamin and Mineral Metabolism	quantity	quantity of Ca2+	0.000696	ABCC8, BAX, BTK, CACNA1C, CD5, CD24, CXCL9, CXCL10, CXCL11, CXCR3, DCN, FN1, ITPR3, LGALS1, LRPAP1, LYZ, PLAUR, PLCD4, S1PR4	19	ABI
Tissue Morphology	quantity	quantity of bone marrow cells	0.000699	ALOX5, CDKN1A, FAS, ICAM1, IL18BP, LGALS3, MGMT, NQO1, PREP, RAC2, S100A8, S100A9, TNFRSF1A	13	ABI
Cancer	tumorigenesis	tumorigenesis of mice	0.000699	AKAP12, BLNK, CD3E, CDCA7, CDKN1A, FAS, IRF1, KRAS, LMO1, MDM2, MGMT, MMP2, RUNX1, STAT5A, TIMP1	15	ABI
Cellular Development	growth	growth of fibroblasts	0.000714	ALOX5, CDKN1A, FOSL1, IL24, KRAS, LDHA, MDM2, PLK2, TP73, TPM1	10	ABI
Cellular Growth and Proliferation	growth	growth of fibroblasts	0.000714	ALOX5, CDKN1A, FOSL1, IL24, KRAS, LDHA, MDM2, PLK2, TP73, TPM1	10	ABI
Connective Tissue Development and Function	growth	growth of fibroblasts	0.000714	ALOX5, CDKN1A, FOSL1, IL24, KRAS, LDHA, MDM2, PLK2, TP73, TPM1	10	ABI
Cell Death	cytolysis	cytolysis of eukaryotic cells	0.00073	BAX, CLDN4, FAS, HLA-G, ISG15 (includes EG:9636), KRT18, TNFRSF1A	7	ABI
Cellular Development	developmental process	developmental process of mononuclear leukocytes	0.000733	BAX, BLNK, BTK, CACNB4, CD14, CD24, CD80, CD3E, CD3G, CDKN1A, CXCL11, EPHA2, EPHB6, FAS, GFRA1, HSP90AA1, ICAM1, ICOSLG, INHBA, IRF1, LAMA3, LMO1, MDM2, POU2AF1, RPS6, RUNX1, STAT5A, TNFRSF1A	28	ABI
Cellular Movement	cell movement	cell movement of lymphocytes	0.000773	CD80, CXCL9, CXCL10, CXCL11, CXCR3, FAS, FN1, GNA12, ICAM1, IL18BP, POU2AF1, RAC2, SPP1, STAT5A, TNFRSF1A	15	ABI
Hematological System Development and Function	cell movement	cell movement of lymphocytes	0.000773	CD80, CXCL9, CXCL10, CXCL11, CXCR3, FAS, FN1, GNA12, ICAM1, IL18BP, POU2AF1, RAC2, SPP1, STAT5A, TNFRSF1A	15	ABI
Immune Cell Trafficking	cell movement	cell movement of lymphocytes	0.000773	CD80, CXCL9, CXCL10, CXCL11, CXCR3, FAS, FN1, GNA12, ICAM1, IL18BP, POU2AF1, RAC2, SPP1, STAT5A, TNFRSF1A	15	ABI
Cell Death	loss	loss of cells	0.000774	ALS2, BAX, BMP15, CASP12 (includes EG:12364), CNTF, FAS, GFRA1, IL1RN, RUNX1, TNFRSF1A	10	ABI
Cell-To-Cell Signaling and Interaction	response	response of leukocytes	0.000774	CASP3, CD14, CD80, CD3E, CXCL9, CXCL11, ICAM1, ICOSLG, PSMB10, STAT5A	10	ABI
Cell-mediated Immune Response	proliferation	proliferation of T lymphocytes	0.000777	BATF, BAX, CASP3, CD14, CD24, CD80, CD3E, CD3G, CDKN1A, EPHB6, FAS, FN1, HAVCR1, ICAM1, ICOSLG, INHBA, ISG20, KCNN4, LGALS1, NT5E, RAC2, SPP1, STAT5A, TNFRSF1A, TRAF1	25	ABI
Cellular Growth and Proliferation	proliferation	proliferation of T lymphocytes	0.000777	BATF, BAX, CASP3, CD14, CD24, CD80, CD3E, CD3G, CDKN1A, EPHB6, FAS, FN1, HAVCR1, ICAM1, ICOSLG, INHBA, ISG20, KCNN4, LGALS1, NT5E, RAC2, SPP1, STAT5A, TNFRSF1A, TRAF1	25	ABI
Hematological System Development and Function	proliferation	proliferation of T lymphocytes	0.000777	BATF, BAX, CASP3, CD14, CD24, CD80, CD3E, CD3G, CDKN1A, EPHB6, FAS, FN1, HAVCR1, ICAM1, ICOSLG, INHBA, ISG20, KCNN4, LGALS1, NT5E, RAC2, SPP1, STAT5A, TNFRSF1A, TRAF1	25	ABI
Cell-To-Cell Signaling and Interaction	adhesion	adhesion of kidney cell lines	0.000789	CD80, FN1, HBEGF, ICAM1, PLAUR, TIMP1	6	ABI
Renal and Urological System Development and Function	adhesion	adhesion of kidney cell lines	0.000789	CD80, FN1, HBEGF, ICAM1, PLAUR, TIMP1	6	ABI
Cancer	osteosarcoma	osteosarcoma	0.000789	BAX, EPHA2, RRM2, SPP1, TYMS, WWOX	6	ABI
Skeletal and Muscular Disorders	osteosarcoma	osteosarcoma	0.000789	BAX, EPHA2, RRM2, SPP1, TYMS, WWOX	6	ABI
Cellular Assembly and Organization	quantity	quantity of actin stress fibers	0.000789	FN1, KRAS, PLAUR, PVR, SPP1, TPM1	6	ABI
Cancer	proliferation	proliferation of carcinoma cell lines	0.00083	BAX, BBC3, CDKN1A, ERBB3, FHIT, FOSL1, GDF15, INHBA, NRG1	9	ABI
Cellular Growth and Proliferation	proliferation	proliferation of carcinoma cell lines	0.00083	BAX, BBC3, CDKN1A, ERBB3, FHIT, FOSL1, GDF15, INHBA, NRG1	9	ABI
Cellular Movement	chemotaxis	chemotaxis of phagocytes	0.000838	CXCL9, CXCL10, CXCR3, G6PC, RAC2, RARRES2, S100A8, S100A9, SLC37A4, TNFRSF1A	10	ABI
Hematological System Development and Function	chemotaxis	chemotaxis of phagocytes	0.000838	CXCL9, CXCL10, CXCR3, G6PC, RAC2, RARRES2, S100A8, S100A9, SLC37A4, TNFRSF1A	10	ABI
Immune Cell Trafficking	chemotaxis	chemotaxis of phagocytes	0.000838	CXCL9, CXCL10, CXCR3, G6PC, RAC2, RARRES2, S100A8, S100A9, SLC37A4, TNFRSF1A	10	ABI
Inflammatory Response	chemotaxis	chemotaxis of phagocytes	0.000838	CXCL9, CXCL10, CXCR3, G6PC, RAC2, RARRES2, S100A8, S100A9, SLC37A4, TNFRSF1A	10	ABI
Cancer	invasion	invasion of breast cancer cell lines	0.000838	CASP3, CD24, FAS, FN1, ITGB4, MMP2, NRG1, PLAUR, SPP1, TIMP1	10	ABI
Cellular Movement	invasion	invasion of breast cancer cell lines	0.000838	CASP3, CD24, FAS, FN1, ITGB4, MMP2, NRG1, PLAUR, SPP1, TIMP1	10	ABI
Reproductive System Disease	invasion	invasion of breast cancer cell lines	0.000838	CASP3, CD24, FAS, FN1, ITGB4, MMP2, NRG1, PLAUR, SPP1, TIMP1	10	ABI
Cellular Development	growth	growth of lymphocytes	0.000858	BTK, CD14, CD24, CD80, CD3E, CDKN1A, ICOSLG, IRF1, MDM2, STAT5A, TNFRSF1A	11	ABI
Cellular Growth and Proliferation	growth	growth of lymphocytes	0.000858	BTK, CD14, CD24, CD80, CD3E, CDKN1A, ICOSLG, IRF1, MDM2, STAT5A, TNFRSF1A	11	ABI
Hematological System Development and Function	growth	growth of lymphocytes	0.000858	BTK, CD14, CD24, CD80, CD3E, CDKN1A, ICOSLG, IRF1, MDM2, STAT5A, TNFRSF1A	11	ABI
Cell-mediated Immune Response	hematopoiesis	hematopoiesis	0.000869	BAX, BLNK, BTK, CACNB4, CD14, CD24, CD80, CD3E, CD3G, CXCL11, CYP1A2, EPHA2, FAS, FN1, G6PD, HSP90AA1, ICAM1, ICOSLG, IL1RN, INHBA, IRF1, KRAS, LAMA3, LMO1, MDM2, POU2AF1, RPS6, RUNX1, SLC37A4, STAT5A, TNFRSF1A	31	ABI
Hematological System Development and Function	hematopoiesis	hematopoiesis	0.000869	BAX, BLNK, BTK, CACNB4, CD14, CD24, CD80, CD3E, CD3G, CXCL11, CYP1A2, EPHA2, FAS, FN1, G6PD, HSP90AA1, ICAM1, ICOSLG, IL1RN, INHBA, IRF1, KRAS, LAMA3, LMO1, MDM2, POU2AF1, RPS6, RUNX1, SLC37A4, STAT5A, TNFRSF1A	31	ABI
Hematopoiesis	hematopoiesis	hematopoiesis	0.000869	BAX, BLNK, BTK, CACNB4, CD14, CD24, CD80, CD3E, CD3G, CXCL11, CYP1A2, EPHA2, FAS, FN1, G6PD, HSP90AA1, ICAM1, ICOSLG, IL1RN, INHBA, IRF1, KRAS, LAMA3, LMO1, MDM2, POU2AF1, RPS6, RUNX1, SLC37A4, STAT5A, TNFRSF1A	31	ABI
Lymphoid Tissue Structure and Development	hematopoiesis	hematopoiesis	0.000869	BAX, BLNK, BTK, CACNB4, CD14, CD24, CD80, CD3E, CD3G, CXCL11, CYP1A2, EPHA2, FAS, FN1, G6PD, HSP90AA1, ICAM1, ICOSLG, IL1RN, INHBA, IRF1, KRAS, LAMA3, LMO1, MDM2, POU2AF1, RPS6, RUNX1, SLC37A4, STAT5A, TNFRSF1A	31	ABI
Nutritional Disease	nutritional disorder	nutritional disorder	0.000885	ABCC8, ADRA1D, CA13, CD14, CD80, CNTF, CPT1C, DIO3, EIF4EBP1, FAS, FN1, ICAM1, IL1RN, NEFH, NPW, PITPNA, PPARD, PRKAA2, SLC6A4, SPP1, STAT5A, TNFRSF1A	22	ABI
Cellular Assembly and Organization	aggregation	aggregation of filaments	0.000886	NEFH, NEFM, OSBP2	3	ABI
Cell Death	cell death	cell death of renal tubular epithelial cells	0.000886	CASP12 (includes EG:12364), DCN, ICAM1	3	ABI
Renal and Urological Disease	cell death	cell death of renal tubular epithelial cells	0.000886	CASP12 (includes EG:12364), DCN, ICAM1	3	ABI
Cancer	papillary renal cell carcinoma	papillary renal cell carcinoma	0.000886	HAVCR1, MMP2, TIMP1	3	ABI
Renal and Urological Disease	papillary renal cell carcinoma	papillary renal cell carcinoma	0.000886	HAVCR1, MMP2, TIMP1	3	ABI
Drug Metabolism	transport	transport of methotrexate	0.000886	ABCC2, ABCC3, ABCC4	3	ABI
Molecular Transport	transport	transport of methotrexate	0.000886	ABCC2, ABCC3, ABCC4	3	ABI
Cellular Growth and Proliferation	expansion	expansion of normal cells	0.000893	BMP15, BTK, CD24, CD80, CD3E, HOXD4, ICOSLG, INHBA, IRF1, RUNX1, STAT5A, TNFRSF12A, TNFRSF1A	13	ABI
Cancer	gastric cancer	gastric cancer	0.000893	BAX, EPHA2, FHIT, HSP90AA1, IL1RN, IRF1, KRAS, RRM2, SLC16A4, SLC6A4, SPP1, TUBB2C, TYMS	13	ABI
Gastrointestinal Disease	gastric cancer	gastric cancer	0.000893	BAX, EPHA2, FHIT, HSP90AA1, IL1RN, IRF1, KRAS, RRM2, SLC16A4, SLC6A4, SPP1, TUBB2C, TYMS	13	ABI
Cancer	adenoma	adenoma	0.000906	ANXA5, ATP1A4, CLU, EIF4EBP1, ERBB3, FHIT, GSTP1, HAVCR1, KRAS, PPARD	10	ABI
Cancer	apoptosis	apoptosis of pheochromocytoma cell lines	0.000917	CASP3, FAS, G6PD, HSPB1, MAPK10, MAPK13, TNFRSF1A, ZMAT3	8	ABI
Cell Death	apoptosis	apoptosis of pheochromocytoma cell lines	0.000917	CASP3, FAS, G6PD, HSPB1, MAPK10, MAPK13, TNFRSF1A, ZMAT3	8	ABI
Endocrine System Disorders	apoptosis	apoptosis of pheochromocytoma cell lines	0.000917	CASP3, FAS, G6PD, HSPB1, MAPK10, MAPK13, TNFRSF1A, ZMAT3	8	ABI
Gene Expression	activation	activation of RNA	0.000918	LGALS1, LGALS3	2	ABI
Cancer	binding	binding of leukemia cells	0.000918	GFRA1, PLAUR	2	ABI
Cell-To-Cell Signaling and Interaction	binding	binding of leukemia cells	0.000918	GFRA1, PLAUR	2	ABI
Hematological Disease	binding	binding of leukemia cells	0.000918	GFRA1, PLAUR	2	ABI
Cell Death	cell death	cell death of projection neurons	0.000918	CNTF, INHBA	2	ABI
Cell Death	cell death	delay in cell death of hepatocytes	0.000918	CASP3, FAS	2	ABI
Hepatic System Disease	cell death	delay in cell death of hepatocytes	0.000918	CASP3, FAS	2	ABI
Neurological Disease	cell death	cell death of projection neurons	0.000918	CNTF, INHBA	2	ABI
Genetic Disorder	chronic nonspherocytic hemolytic anemia	chronic nonspherocytic hemolytic anemia	0.000918	G6PD, PKLR	2	ABI
Hematological Disease	chronic nonspherocytic hemolytic anemia	chronic nonspherocytic hemolytic anemia	0.000918	G6PD, PKLR	2	ABI
Genetic Disorder	Dubin-Johnson syndrome	Dubin-Johnson syndrome	0.000918	ABCC2, ABCC3	2	ABI
Hepatic System Disease	Dubin-Johnson syndrome	Dubin-Johnson syndrome	0.000918	ABCC2, ABCC3	2	ABI
Cell Morphology	extension	extension of normal cells	0.000918	FN1, NRG1	2	ABI
Cell Cycle	G0 phase	G0 phase of fibroblasts	0.000918	CDKN1A, KRAS	2	ABI
Connective Tissue Development and Function	G0 phase	G0 phase of fibroblasts	0.000918	CDKN1A, KRAS	2	ABI
Cell Cycle	G1 phase	entry into G1 phase of normal cells	0.000918	CDKN1A, FN1	2	ABI
Genetic Disorder	glycogen storage disease, type I	glycogen storage disease, type I	0.000918	G6PC, SLC37A4	2	ABI
Metabolic Disease	glycogen storage disease, type I	glycogen storage disease, type I	0.000918	G6PC, SLC37A4	2	ABI
Immunological Disease	graft-vs-host disease	graft-vs-host disease of humans	0.000918	CD3E, IL1RN	2	ABI
Neurological Disease	headache	headache of humans	0.000918	CD14, CNTF	2	ABI
Organismal Injury and Abnormalities	headache	headache of humans	0.000918	CD14, CNTF	2	ABI
Gastrointestinal Disease	hemorrhage	hemorrhage of liver	0.000918	FAS, MT1F	2	ABI
Hematological Disease	hemorrhage	hemorrhage of liver	0.000918	FAS, MT1F	2	ABI
Hepatic System Disease	hemorrhage	hemorrhage of liver	0.000918	FAS, MT1F	2	ABI
Organismal Injury and Abnormalities	hemorrhage	hemorrhage of liver	0.000918	FAS, MT1F	2	ABI
Carbohydrate Metabolism	hydrolysis	hydrolysis of glucose-6-phosphate	0.000918	G6PC, SLC37A4	2	ABI
Small Molecule Biochemistry	hydrolysis	hydrolysis of glucose-6-phosphate	0.000918	G6PC, SLC37A4	2	ABI
Inflammatory Response	inflammation	inflammation of endothelial cells	0.000918	S100A8, S100A9	2	ABI
Cancer	interphase	interphase of colon carcinoma cells	0.000918	CDKN1A, DCN	2	ABI
Cell Cycle	interphase	interphase of colon carcinoma cells	0.000918	CDKN1A, DCN	2	ABI
Gastrointestinal Disease	interphase	interphase of colon carcinoma cells	0.000918	CDKN1A, DCN	2	ABI
DNA Replication, Recombination, and Repair	modification	modification of plasmid	0.000918	CDKN1A, N4BP2, TP73	3	ABI
Organismal Injury and Abnormalities	myalgia	myalgia of humans	0.000918	CD14, CNTF	2	ABI
Skeletal and Muscular Disorders	myalgia	myalgia of humans	0.000918	CD14, CNTF	2	ABI
Lipid Metabolism	oxygenation	oxygenation of arachidonic acid	0.000918	ALOX5, ALOX15B	2	ABI
Small Molecule Biochemistry	oxygenation	oxygenation of arachidonic acid	0.000918	ALOX5, ALOX15B	2	ABI
Genetic Disorder	polycystic lipomembraneous osteodysplasia with sclerosing leukoencephalopathy	polycystic lipomembraneous osteodysplasia with sclerosing leukoencephalopathy	0.000918	TREM2, TYROBP	2	ABI
Neurological Disease	polycystic lipomembraneous osteodysplasia with sclerosing leukoencephalopathy	polycystic lipomembraneous osteodysplasia with sclerosing leukoencephalopathy	0.000918	TREM2, TYROBP	2	ABI
Carbohydrate Metabolism	release	release of phosphatidylserine	0.000918	FAS, PLA1A	2	ABI
Lipid Metabolism	release	release of phosphatidylserine	0.000918	FAS, PLA1A	2	ABI
Molecular Transport	release	release of phosphatidylserine	0.000918	FAS, PLA1A	2	ABI
Small Molecule Biochemistry	release	release of phosphatidylserine	0.000918	FAS, PLA1A	2	ABI
Renal and Urological Disease	renal and urological disorder	onset of renal and urological disorder of rodents	0.000918	CD2AP, HBEGF	2	ABI
DNA Replication, Recombination, and Repair	repair	repair of plasmid	0.000918	CDKN1A, TP73	2	ABI
Cell-To-Cell Signaling and Interaction	response	response of hepatocytes	0.000918	CNTF, FAS	2	ABI
Cell-To-Cell Signaling and Interaction	response	response of muscle cells	0.000918	CD14, CNTF	2	ABI
Hepatic System Development and Function	response	response of hepatocytes	0.000918	CNTF, FAS	2	ABI
Cancer	stress response	stress response of rhabdomyosarcoma cell lines	0.000918	CDKN1A, EIF4EBP1	2	ABI
Skeletal and Muscular Disorders	stress response	stress response of rhabdomyosarcoma cell lines	0.000918	CDKN1A, EIF4EBP1	2	ABI
Cancer	lung tumor	lung tumor	0.000942	ALDH1B1, ALOX5, EPHA2, ERBB3, FAS, FHIT, FN1, HSP90AA1, KRAS, LDHA, MDM2, RPS6, RRM2, SLC6A4, SPP1, TUBB2C, TYMS, WNT2, WWOX	19	ABI
Respiratory Disease	lung tumor	lung tumor	0.000942	ALDH1B1, ALOX5, EPHA2, ERBB3, FAS, FHIT, FN1, HSP90AA1, KRAS, LDHA, MDM2, RPS6, RRM2, SLC6A4, SPP1, TUBB2C, TYMS, WNT2, WWOX	19	ABI
Cancer	anoikis	anoikis of tumor cell lines	0.000975	CDCP1, EPHA2, FN1, LGALS3, TPM1	5	ABI
Cell Death	anoikis	anoikis of tumor cell lines	0.000975	CDCP1, EPHA2, FN1, LGALS3, TPM1	5	ABI
Cancer	migration	migration of melanoma cell lines	0.000975	LAMA5, MAP4K4, MMP2, NRG1, SPP1	5	ABI
Cellular Movement	migration	migration of melanoma cell lines	0.000975	LAMA5, MAP4K4, MMP2, NRG1, SPP1	5	ABI
Cellular Development	differentiation	differentiation of epidermal cells	0.000989	CASP3, CDKN1A, FN1, MAFF, PPARD, RAB27A, SCEL, SFN, TGM1	9	ABI
Hair and Skin Development and Function	differentiation	differentiation of epidermal cells	0.000989	CASP3, CDKN1A, FN1, MAFF, PPARD, RAB27A, SCEL, SFN, TGM1	9	ABI
Cell-To-Cell Signaling and Interaction	adhesion	adhesion of granulocytes	0.00101	AXL, FN1, ICAM1, JAM3, LGALS3, PLAUR, S100A8, S100A9	8	ABI
Hematological System Development and Function	adhesion	adhesion of granulocytes	0.00101	AXL, FN1, ICAM1, JAM3, LGALS3, PLAUR, S100A8, S100A9	8	ABI
Immune Cell Trafficking	adhesion	adhesion of granulocytes	0.00101	AXL, FN1, ICAM1, JAM3, LGALS3, PLAUR, S100A8, S100A9	8	ABI
Tissue Development	adhesion	adhesion of granulocytes	0.00101	AXL, FN1, ICAM1, JAM3, LGALS3, PLAUR, S100A8, S100A9	8	ABI
Cancer	stomach tumor	stomach tumor	0.00102	BAX, EPHA2, FHIT, HSP90AA1, IL1RN, IRF1, KRAS, RRM2, SLC16A4, SLC6A4, TUBB2C, TYMS	12	ABI
Gastrointestinal Disease	stomach tumor	stomach tumor	0.00102	BAX, EPHA2, FHIT, HSP90AA1, IL1RN, IRF1, KRAS, RRM2, SLC16A4, SLC6A4, TUBB2C, TYMS	12	ABI
Carbohydrate Metabolism	binding	binding of carbohydrate	0.00104	ANXA2, CD14, CXCL10, FN1, LAMA5, SPP1, SULF2, TNC	8	ABI
Cell Death	cell death	cell death of gonadal cell lines	0.00104	CDKN1A, DDIT3, FAS, FN1, MGMT, NQO1, S100A10	7	ABI
Reproductive System Disease	cell death	cell death of gonadal cell lines	0.00104	CDKN1A, DDIT3, FAS, FN1, MGMT, NQO1, S100A10	7	ABI
Neurological Disease	neurological disorder	neurological disorder of tissue	0.00104	ALS2, CNTF, CXCL10, IL1RN, ITGB4, PITPNA, SPP1	7	ABI
Cancer	growth	growth of hepatoma cell lines	0.00105	ATF5, BAX, DKK3, INHBA, IRF1, LGALS1	6	ABI
Cancer	growth	growth of malignant tumor	0.00105	CD80, EPHA2, FHIT, IL1RN, INHBA, KRAS	6	ABI
Cellular Growth and Proliferation	growth	growth of hepatoma cell lines	0.00105	ATF5, BAX, DKK3, INHBA, IRF1, LGALS1	6	ABI
Hepatic System Disease	growth	growth of hepatoma cell lines	0.00105	ATF5, BAX, DKK3, INHBA, IRF1, LGALS1	6	ABI
Tumor Morphology	growth	growth of malignant tumor	0.00105	CD80, EPHA2, FHIT, IL1RN, INHBA, KRAS	6	ABI
Cancer	cell viability	cell viability of tumor cell lines	0.00106	BAX, CDKN1A, CLU, FAS, GDF15, GSTP1, NRG1, PLAUR, S100A4, SFN, TNFAIP8	11	ABI
Cell Death	cell viability	cell viability of tumor cell lines	0.00106	BAX, CDKN1A, CLU, FAS, GDF15, GSTP1, NRG1, PLAUR, S100A4, SFN, TNFAIP8	11	ABI
Cellular Movement	chemotaxis	chemotaxis of mononuclear leukocytes	0.00106	CXCL9, CXCL10, CXCL11, CXCR3, FN1, GNA12, INHBA, PLAUR, RAC2, RPS19, SPP1	11	ABI
Hematological System Development and Function	chemotaxis	chemotaxis of mononuclear leukocytes	0.00106	CXCL9, CXCL10, CXCL11, CXCR3, FN1, GNA12, INHBA, PLAUR, RAC2, RPS19, SPP1	11	ABI
Immune Cell Trafficking	chemotaxis	chemotaxis of mononuclear leukocytes	0.00106	CXCL9, CXCL10, CXCL11, CXCR3, FN1, GNA12, INHBA, PLAUR, RAC2, RPS19, SPP1	11	ABI
Cell-To-Cell Signaling and Interaction	cell-cell contact	cell-cell contact	0.00108	ADAM8, CD2AP, FAT1, ICAM1, JAM3, LAMA3, NRG1, PVR, TRPV6	9	ABI
Cancer	tumorigenesis	tumorigenesis	4.49e-34	A2BP1, ABCC2, ABCC4, ABCG2, ADAMTS1, ADCY2, ADORA1, ADORA2A, ADRA1D, AHCY, AKAP12, AKT1, AKT3, ALDH1A2, ALDH1B1, ALOX5, ALPL, ANGPTL4, ANPEP, ANXA1, ANXA2, ANXA5, APOE, AR, ARL11, ARL4C, ASH2L, ATP1A4, ATP2A2, ATP6V1B1, ATRNL1, AURKB, AXL, B2M, B4GALT5, BAT1, BAX, BBC3, BBS2, BEX4, BGN, BHMT, BLNK, BMP2, BMP15, BNC1, BUB1B, C3, C5, C15ORF23, C15ORF48, C1R, C1S, C4BPA, C8ORF84, C9ORF167, CACNA1C, …	383	AFX_1
Cancer	neoplasia	neoplasia	3.06e-31	A2BP1, ABCC2, ABCC4, ABCG2, ADAMTS1, ADCY2, ADORA1, ADORA2A, ADRA1D, AHCY, AKAP12, AKT1, AKT3, ALDH1A2, ALDH1B1, ALOX5, ALPL, ANPEP, ANXA1, ANXA2, ANXA5, APOE, AR, ARL11, ARL4C, ASH2L, ATP1A4, ATP2A2, ATP6V1B1, ATRNL1, AURKB, AXL, B2M, B4GALT5, BAT1, BAX, BBC3, BEX4, BGN, BHMT, BLNK, BMP2, BNC1, BUB1B, C3, C5, C15ORF23, C15ORF48, C1R, C1S, C4BPA, C8ORF84, C9ORF167, CAMK2N1, CAPG, CASP3, CASP8, CB…	354	AFX_1
Cancer	cancer	cancer	4.42e-31	A2BP1, ABCC2, ABCC4, ABCG2, ADAMTS1, ADCY2, ADORA1, ADORA2A, ADRA1D, AHCY, AKAP12, AKT1, AKT3, ALDH1A2, ALDH1B1, ALOX5, ALPL, ANPEP, ANXA1, ANXA2, APOE, AR, ARL11, ARL4C, ASH2L, ATP1A4, ATP2A2, ATP6V1B1, ATRNL1, AURKB, AXL, B2M, B4GALT5, BAT1, BAX, BBC3, BEX4, BGN, BHMT, BLNK, BMP2, BNC1, BUB1B, C3, C5, C15ORF23, C15ORF48, C1R, C1S, C4BPA, C8ORF84, C9ORF167, CAMK2N1, CAPG, CASP3, CASP8, CBLC, CCN…	342	AFX_1
Cancer	tumor	tumor	1.09e-28	ABCC2, ABCC4, ABCG2, ADAMTS1, ADORA1, ADORA2A, ADRA1D, AKAP12, AKT1, AKT3, ALDH1A2, ALDH1B1, ALOX5, ANGPTL4, ANPEP, ANXA1, ANXA2, ANXA5, APOE, AR, ARL11, ARL4C, ASH2L, ATP1A4, ATP2A2, ATRNL1, AURKB, AXL, B2M, B4GALT5, BAT1, BAX, BBC3, BBS2, BGN, BHMT, BMP15, BNC1, BUB1B, C3, C1R, C1S, C4BPA, C8ORF84, CASP3, CASP8, CCNA2, CCNB1, CCNB2, CCR5, CD14, CD24, CD44, CD48, CD3D, CD3E, CD3G, CDC2, CDCA7, C…	290	AFX_1
Cellular Movement	migration	migration of cells	8.71e-26	ABCB1B, ADORA1, ADORA2A, AGT, AKT1, AKT3, ALCAM, ALOX5, ANGPTL4, ANPEP, ANXA1, ANXA2, APOE, AR, ASAP1, AXL, BARHL1, BAX, BDNF, BMP4, C3, C5, CASR, CCDC88A, CCKAR, CCL13, CCNB2, CCR1, CCR5, CD24, CD38, CD44, CD69, CD81, CDC2, CDH13, CDKN1A, CDKN2A, CLDN4, CLU, CNR1, CNR2, COL18A1, COL1A1, COL4A1, COL4A2, CORO1A, CSF1, CSF2RB, CTSE, CTSS, CTTN, CXCL9, CXCL10, CXCL11, CXCL16, CXCR3, CXCR4, CYP21A2, …	193	AFX_1
Cellular Movement	movement	movement of cells	9.89e-26	ABCB1B, ADORA1, ADORA2A, AGT, AKT1, AKT3, ALCAM, ALOX5, ANGPTL4, ANPEP, ANXA1, ANXA2, APOE, AR, ASAP1, AXL, BARHL1, BAX, BDNF, BMP4, C3, C5, CASR, CCDC88A, CCKAR, CCL13, CCNB2, CCR1, CCR5, CD24, CD38, CD44, CD69, CD81, CDC2, CDH13, CDKN1A, CDKN2A, CLDN4, CLU, CNR1, CNR2, COL18A1, COL1A1, COL4A1, COL4A2, CORO1A, CSF1, CSF2RB, CTSE, CTSS, CTTN, CXCL9, CXCL10, CXCL11, CXCL16, CXCR3, CXCR4, CYP21A2, …	195	AFX_1
Cellular Movement	migration	migration of eukaryotic cells	3.79e-25	ABCB1B, ADORA1, ADORA2A, AGT, AKT1, AKT3, ALCAM, ALOX5, ANGPTL4, ANPEP, ANXA1, ANXA2, APOE, AR, ASAP1, AXL, BARHL1, BAX, BDNF, BMP4, C3, C5, CASR, CCDC88A, CCKAR, CCL13, CCR1, CCR5, CD24, CD38, CD44, CD69, CD81, CDH13, CDKN1A, CDKN2A, CLDN4, CLU, CNR1, CNR2, COL18A1, COL1A1, COL4A1, COL4A2, CORO1A, CSF1, CSF2RB, CTSE, CTSS, CTTN, CXCL9, CXCL10, CXCL11, CXCL16, CXCR3, CXCR4, CYP21A2, DCN, EHD1, EP…	182	AFX_1
Cellular Movement	movement	movement of eukaryotic cells	3.87e-25	ABCB1B, ADORA1, ADORA2A, AGT, AKT1, AKT3, ALCAM, ALOX5, ANGPTL4, ANPEP, ANXA1, ANXA2, APOE, AR, ASAP1, AXL, BARHL1, BAX, BDNF, BMP4, C3, C5, CASR, CCDC88A, CCKAR, CCL13, CCR1, CCR5, CD24, CD38, CD44, CD69, CD81, CDH13, CDKN1A, CDKN2A, CLDN4, CLU, CNR1, CNR2, COL18A1, COL1A1, COL4A1, COL4A2, CORO1A, CSF1, CSF2RB, CTSE, CTSS, CTTN, CXCL9, CXCL10, CXCL11, CXCL16, CXCR3, CXCR4, CYP21A2, DCN, EHD1, EP…	184	AFX_1
Cell-To-Cell Signaling and Interaction	adhesion	adhesion of cells	3.94e-25	ADAM8, ADORA1, ADORA2A, AGT, AKT1, ALCAM, ANXA1, ANXA5, APOE, ATP2A2, AXL, BGN, BMP4, BMP15, C3, C5, C1QA, C4B, C4BPA, CAMK2N1, CASP8, CASR, CCL13, CCR1, CCR5, CD24, CD38, CD44, CD48, CD81, CDCP1, CDH6, CDH11, CDH13, CDKN2A, CLDN1, CLEC4A, CLU, COL16A1, COL18A1, COL5A1, CORO1A, CSF1, CXADR, CXCL9, CXCL10, CXCL11, CXCL16, CXCR3, CXCR4, DCN, DKK3, DOCK3, DSC2, EPHA2, ERBB3, ETS1, FAS, FAT1, FCER1G,…	152	AFX_1
Tissue Development	adhesion	adhesion of cells	3.94e-25	ADAM8, ADORA1, ADORA2A, AGT, AKT1, ALCAM, ANXA1, ANXA5, APOE, ATP2A2, AXL, BGN, BMP4, BMP15, C3, C5, C1QA, C4B, C4BPA, CAMK2N1, CASP8, CASR, CCL13, CCR1, CCR5, CD24, CD38, CD44, CD48, CD81, CDCP1, CDH6, CDH11, CDH13, CDKN2A, CLDN1, CLEC4A, CLU, COL16A1, COL18A1, COL5A1, CORO1A, CSF1, CXADR, CXCL9, CXCL10, CXCL11, CXCL16, CXCR3, CXCR4, DCN, DKK3, DOCK3, DSC2, EPHA2, ERBB3, ETS1, FAS, FAT1, FCER1G,…	152	AFX_1
Cell-mediated Immune Response	cell movement	cell movement	6.72e-25	ADORA1, ADORA2A, AGT, AKT1, ANPEP, ANXA1, ANXA2, APOE, AR, ARPC1B, ATP1A4, AXL, BDNF, BGN, BMP4, C2, C3, C5, C4B, CASP8, CASR, CCDC88A, CCL13, CCR1, CCR5, CD14, CD24, CD38, CD44, CD48, CD69, CD81, CDC2, CDH11, CDH13, CDKN2A, CHST2, CLDN4, CLU, CNP, CNR1, CNR2, COL1A1, COL4A1, CORO1A, CSF1, CTSE, CTSS, CTTN, CXCL9, CXCL10, CXCL11, CXCL16, CXCR3, CXCR4, CYP19A1, DKK3, DSTN, ENAH, ERBB3, ESR1, ETV4,…	166	AFX_1
Cellular Movement	cell movement	cell movement	6.72e-25	ADORA1, ADORA2A, AGT, AKT1, ANPEP, ANXA1, ANXA2, APOE, AR, ARPC1B, ATP1A4, AXL, BDNF, BGN, BMP4, C2, C3, C5, C4B, CASP8, CASR, CCDC88A, CCL13, CCR1, CCR5, CD14, CD24, CD38, CD44, CD48, CD69, CD81, CDC2, CDH11, CDH13, CDKN2A, CHST2, CLDN4, CLU, CNP, CNR1, CNR2, COL1A1, COL4A1, CORO1A, CSF1, CTSE, CTSS, CTTN, CXCL9, CXCL10, CXCL11, CXCL16, CXCR3, CXCR4, CYP19A1, DKK3, DSTN, ENAH, ERBB3, ESR1, ETV4,…	166	AFX_1
Cancer	primary tumor	primary tumor	8.2e-25	ABCC2, ABCC4, ABCG2, ADAMTS1, ADORA1, ADORA2A, ADRA1D, AKAP12, AKT1, AKT3, ALDH1A2, ALDH1B1, ALOX5, ANPEP, ANXA1, ANXA2, ANXA5, APOE, AR, ARL11, ARL4C, ASH2L, ATP1A4, ATRNL1, AURKB, AXL, B2M, B4GALT5, BAT1, BAX, BBC3, BGN, BHMT, BNC1, BUB1B, C3, C1R, C1S, C4BPA, C8ORF84, CASP3, CASP8, CCNA2, CCNB1, CCNB2, CCR5, CD14, CD24, CD44, CD48, CD3D, CD3E, CD3G, CDC2, CDH11, CDKN1A, CDKN1C, CDKN2A, CDKN2B,…	265	AFX_1
Antigen Presentation	immune response	immune response	4.28e-24	A2M, ADORA2A, AGRN, AGT, ANXA1, ANXA2, APOE, B2M, BAX, BLNK, C3, C5, C1QA, C1QB, C4B, C4BPA, CARD9, CASP3, CASP8, CASR, CCL13, CCR1, CCR5, CD14, CD38, CD44, CD48, CD69, CD81, CD276, CD3E, CDKN1A, CNR1, CNR2, COL3A1, COLEC12, CORO1A, CSF1, CST7, CTSE, CTSS, CTSW, CXCL9, CXCL10, CXCL11, CXCR4, CYBB (includes EG:1536), DMBT1, EPHA2, ERAP1, ETS1, FAS, FCER1G, FCGR2A, FCGR2B, FCGR3A, FES, FN1, G6PD, G…	137	AFX_1
Cell-mediated Immune Response	immune response	immune response	4.28e-24	A2M, ADORA2A, AGRN, AGT, ANXA1, ANXA2, APOE, B2M, BAX, BLNK, C3, C5, C1QA, C1QB, C4B, C4BPA, CARD9, CASP3, CASP8, CASR, CCL13, CCR1, CCR5, CD14, CD38, CD44, CD48, CD69, CD81, CD276, CD3E, CDKN1A, CNR1, CNR2, COL3A1, COLEC12, CORO1A, CSF1, CST7, CTSE, CTSS, CTSW, CXCL9, CXCL10, CXCL11, CXCR4, CYBB (includes EG:1536), DMBT1, EPHA2, ERAP1, ETS1, FAS, FCER1G, FCGR2A, FCGR2B, FCGR3A, FES, FN1, G6PD, G…	137	AFX_1
Humoral Immune Response	immune response	immune response	4.28e-24	A2M, ADORA2A, AGRN, AGT, ANXA1, ANXA2, APOE, B2M, BAX, BLNK, C3, C5, C1QA, C1QB, C4B, C4BPA, CARD9, CASP3, CASP8, CASR, CCL13, CCR1, CCR5, CD14, CD38, CD44, CD48, CD69, CD81, CD276, CD3E, CDKN1A, CNR1, CNR2, COL3A1, COLEC12, CORO1A, CSF1, CST7, CTSE, CTSS, CTSW, CXCL9, CXCL10, CXCL11, CXCR4, CYBB (includes EG:1536), DMBT1, EPHA2, ERAP1, ETS1, FAS, FCER1G, FCGR2A, FCGR2B, FCGR3A, FES, FN1, G6PD, G…	137	AFX_1
Inflammatory Response	immune response	immune response	4.28e-24	A2M, ADORA2A, AGRN, AGT, ANXA1, ANXA2, APOE, B2M, BAX, BLNK, C3, C5, C1QA, C1QB, C4B, C4BPA, CARD9, CASP3, CASP8, CASR, CCL13, CCR1, CCR5, CD14, CD38, CD44, CD48, CD69, CD81, CD276, CD3E, CDKN1A, CNR1, CNR2, COL3A1, COLEC12, CORO1A, CSF1, CST7, CTSE, CTSS, CTSW, CXCL9, CXCL10, CXCL11, CXCR4, CYBB (includes EG:1536), DMBT1, EPHA2, ERAP1, ETS1, FAS, FCER1G, FCGR2A, FCGR2B, FCGR3A, FES, FN1, G6PD, G…	137	AFX_1
Cellular Movement	cell movement	cell movement of eukaryotic cells	5.71e-24	ADORA1, ADORA2A, AGT, AKT1, ANPEP, ANXA1, ANXA2, APOE, AR, ARPC1B, ATP1A4, AXL, BDNF, BGN, C2, C3, C5, C4B, CASP8, CASR, CCDC88A, CCL13, CCR1, CCR5, CD14, CD24, CD38, CD44, CD48, CD69, CD81, CDC2, CDH11, CDH13, CDKN2A, CHST2, CLDN4, CLU, CNP, CNR1, COL1A1, COL4A1, CORO1A, CSF1, CTSE, CTSS, CTTN, CXCL9, CXCL10, CXCL11, CXCL16, CXCR3, CXCR4, CYP19A1, DKK3, ENAH, ERBB3, ESR1, ETV4, FAS, FCER1G, FCGR…	147	AFX_1
Cancer	malignant tumor	malignant tumor	6.43e-24	ABCC2, ABCC4, ABCG2, ADAMTS1, ADORA1, ADORA2A, AKAP12, AKT1, AKT3, ALDH1A2, ALDH1B1, ALOX5, ANPEP, ANXA1, ANXA2, APOE, AR, ARL11, ARL4C, ASH2L, ATP1A4, ATRNL1, AURKB, AXL, B2M, B4GALT5, BAT1, BAX, BBC3, BGN, BHMT, BNC1, BUB1B, C3, C1R, C1S, C4BPA, C8ORF84, CASP3, CASP8, CCNA2, CCNB1, CCNB2, CCR5, CD14, CD24, CD44, CD48, CD3D, CD3E, CD3G, CDC2, CDH11, CDKN1A, CDKN1C, CDKN2A, CDKN2B, CFH, CFI, CHRN…	255	AFX_1
Cell Death	cell death	cell death	9.08e-22	A2M, ABCC4, ABCG2, ACSL4, ACVR1C, ADORA1, ADORA2A, AGT, AIF1, AKAP12, AKT1, AKT3, ALCAM, ALDH1A2, ALOX5, ANGPTL4, ANPEP, ANXA1, ANXA7, APOE, AR, ARL11, ASNS, ATP1A4, ATP2A2, AXL, B2M, B4GALT5, BARHL1, BAX, BBC3, BBS2, BCL2A1, BDNF, BGN, BIK, BIRC3, BLNK, BLVRA, BMP2, BMP4, BUB1B, C3, C5, C11ORF82, C16ORF5, CACNA1C, CALCR, CASP3, CASP8, CASP12 (includes EG:12364), CASR, CBS (includes EG:875), CCDC…	323	AFX_1
Cell Death	apoptosis	apoptosis	1.11e-21	A2M, ABCG2, ACSL4, ACVR1C, ADORA1, ADORA2A, AGT, AKAP12, AKT1, AKT3, ALCAM, ALDH1A2, ALOX5, ANGPTL4, ANPEP, ANXA1, ANXA7, APOE, AR, ARL11, ASNS, AXL, B2M, B4GALT5, BARHL1, BAX, BBC3, BBS2, BCL2A1, BDNF, BGN, BIK, BIRC3, BLNK, BLVRA, BMP2, BMP4, C3, C5, C11ORF82, C16ORF5, CACNA1C, CALCR, CASP3, CASP8, CASP12 (includes EG:12364), CASR, CCDC88A, CCL6, CCL13, CCNA2, CCNB1, CCNE1, CCNG1, CCR5, CD5, CD…	288	AFX_1
Cell Death	apoptosis	apoptosis of eukaryotic cells	1.04e-20	A2M, ABCG2, ADORA1, ADORA2A, AGT, AKT1, AKT3, ALDH1A2, ALOX5, ANPEP, ANXA1, APOE, AR, ARL11, ASNS, B2M, B4GALT5, BARHL1, BAX, BBC3, BCL2A1, BDNF, BGN, BIK, BIRC3, BLNK, BMP2, BMP4, C3, C5, C11ORF82, CALCR, CASP3, CASP8, CASP12 (includes EG:12364), CASR, CCL13, CCNB1, CCNE1, CCNG1, CCR5, CD5, CD14, CD24, CD44, CD48, CD69, CD3E, CDC2, CDCA2, CDCP1, CDKN1A, CDKN1C, CDKN2A, CKAP2, CLU, CNP, CNR1, CNT…	244	AFX_1
Cellular Movement	movement	movement of normal cells	2.07e-20	ABCB1B, ADORA1, ADORA2A, AGT, AKT1, ALOX5, ANGPTL4, ANXA1, APOE, AXL, BARHL1, BAX, BDNF, BMP4, C3, C5, CASR, CCDC88A, CCKAR, CCL13, CCR1, CCR5, CD24, CD38, CD44, CD69, CD81, CDH13, CDKN2A, CLU, CNR2, COL18A1, COL1A1, COL4A1, COL4A2, CORO1A, CSF1, CTSE, CTSS, CXCL9, CXCL10, CXCL11, CXCL16, CXCR3, CXCR4, CYP21A2, DCN, ERAP1, FAS, FCER1G, FCGR2A, FHL2, FN1, G6PC, G6PD, GDF15, GFRA1, GIPC1, GJA1, GRE…	142	AFX_1
Cell Death	cell death	cell death of eukaryotic cells	2.58e-20	A2M, ABCC4, ABCG2, ADORA1, ADORA2A, AGT, AKT1, AKT3, ALDH1A2, ALOX5, ANPEP, ANXA1, APOE, AR, ARL11, ASNS, ATP1A4, ATP2A2, AXL, B2M, B4GALT5, BARHL1, BAX, BBC3, BCL2A1, BDNF, BGN, BIK, BIRC3, BLNK, BMP2, BMP4, BUB1B, C3, C5, C11ORF82, CALCR, CASP3, CASP8, CASP12 (includes EG:12364), CASR, CCL13, CCNB1, CCNE1, CCNG1, CCR5, CCT5, CD5, CD14, CD24, CD44, CD48, CD69, CD3E, CDC2, CDCA2, CDCP1, CDKN1A, C…	275	AFX_1
Cellular Movement	migration	migration of normal cells	3.25e-20	ABCB1B, ADORA1, ADORA2A, AGT, AKT1, ALOX5, ANGPTL4, ANXA1, APOE, AXL, BARHL1, BAX, BDNF, BMP4, C3, C5, CASR, CCDC88A, CCKAR, CCL13, CCR1, CCR5, CD24, CD38, CD44, CD69, CD81, CDH13, CDKN2A, CLU, CNR2, COL18A1, COL1A1, COL4A1, COL4A2, CORO1A, CSF1, CTSE, CTSS, CXCL9, CXCL10, CXCL11, CXCL16, CXCR3, CXCR4, CYP21A2, DCN, ERAP1, FAS, FCER1G, FCGR2A, FHL2, FN1, G6PC, G6PD, GFRA1, GIPC1, GJA1, GREM1, GUC…	141	AFX_1
Cell-To-Cell Signaling and Interaction	adhesion	adhesion of eukaryotic cells	4.47e-20	ADORA1, ADORA2A, AGT, AKT1, ANXA1, ANXA5, APOE, AXL, BGN, BMP4, BMP15, C3, C5, C1QA, C4B, C4BPA, CASP8, CASR, CCL13, CD24, CD44, CD48, CD81, CDCP1, CDKN2A, COL18A1, CORO1A, CSF1, CXCL9, CXCL10, CXCL11, CXCL16, CXCR3, CXCR4, DCN, DKK3, EPHA2, ETS1, FAS, FCER1G, FCGR2A, FES, FN1, FUT4, FXYD5, GAS6, HCK, HGF, HIF1A, ICAM1, IFNGR1, IGF1, IL7, IL1A, IL6R, IRGM, ITGA3, ITGAM, ITGB1, ITGB4, JAM3, LAMA5,…	106	AFX_1
Tissue Development	adhesion	adhesion of eukaryotic cells	4.47e-20	ADORA1, ADORA2A, AGT, AKT1, ANXA1, ANXA5, APOE, AXL, BGN, BMP4, BMP15, C3, C5, C1QA, C4B, C4BPA, CASP8, CASR, CCL13, CD24, CD44, CD48, CD81, CDCP1, CDKN2A, COL18A1, CORO1A, CSF1, CXCL9, CXCL10, CXCL11, CXCL16, CXCR3, CXCR4, DCN, DKK3, EPHA2, ETS1, FAS, FCER1G, FCGR2A, FES, FN1, FUT4, FXYD5, GAS6, HCK, HGF, HIF1A, ICAM1, IFNGR1, IGF1, IL7, IL1A, IL6R, IRGM, ITGA3, ITGAM, ITGB1, ITGB4, JAM3, LAMA5,…	106	AFX_1
Cellular Growth and Proliferation	proliferation	proliferation of cells	2.92e-19	A2M, ABCC4, ACVR1C, ADAMTS1, ADORA1, ADORA2A, ADRA1D, AGPS, AGT, AIF1, AKR1B1, AKT1, AKT3, ALDH1A2, ANGPTL4, ANXA1, ANXA2, ANXA7, APOE, AR, ATF4, AXL, B4GALT6, BATF, BAX, BBC3, BCAT1, BCL2A1, BDNF, BGN, BLNK, BMP2, BMP4, BMP15, BNC1, BTG3, BUB1B, C3, C5, CASP3, CASP8, CASR, CCDC88A, CCL13, CCNA2, CCNE1, CCNG1, CCR1, CCR5, CD5, CD14, CD24, CD37, CD38, CD44, CD48, CD81, CD276, CD3E, CD3G, CDC2, CDC…	283	AFX_1
Cancer	carcinoma	carcinoma	3.64e-19	ABCC4, ADAMTS1, AKT1, AKT3, ALDH1A2, ALDH1B1, ANPEP, ANXA1, ANXA2, APOE, AR, ARL11, ARL4C, ASH2L, AXL, B2M, BAT1, BAX, BGN, BHMT, BNC1, BUB1B, C3, C1R, C1S, C4BPA, C8ORF84, CASP3, CASP8, CCNA2, CCNB1, CCNB2, CCR5, CD14, CD24, CD44, CD48, CDC2, CDH11, CDKN1A, CDKN1C, CDKN2A, CFH, CFI, CKS2, CLEC10A, CLU, COL15A1, COL18A1, COL1A1, CP, CSF1, CSF2RB, CST7, CTSD, CTSS, CXCR3, CXCR4, CYP19A1, CYP1B1, D…	186	AFX_1
Cancer	apoptosis	apoptosis of tumor cell lines	7.51e-19	ABCG2, ADORA1, ADORA2A, AGT, AKT1, AKT3, ALOX5, APOE, AR, ARL11, ASNS, B2M, BAX, BBC3, BCL2A1, BDNF, BIK, BIRC3, BMP2, BMP4, CASP3, CASP8, CCNE1, CCNG1, CD24, CD44, CD48, CDC2, CDCA2, CDCP1, CDKN1A, CDKN1C, CDKN2A, CKAP2, CLU, CNR1, COL18A1, CRABP2, CSF2RB, CTSD, DDIT3, DKK3, DYNLL1, ECOP, EIF4EBP1, EPHA2, EPHB6, ERBB3, ESR1, ETS1, FAS, FBLN1, FCGR2B, FGFR2, FHIT, FN1, G6PD, GDF15, GLIPR1, GLRX, …	156	AFX_1
Cell Death	apoptosis	apoptosis of tumor cell lines	7.51e-19	ABCG2, ADORA1, ADORA2A, AGT, AKT1, AKT3, ALOX5, APOE, AR, ARL11, ASNS, B2M, BAX, BBC3, BCL2A1, BDNF, BIK, BIRC3, BMP2, BMP4, CASP3, CASP8, CCNE1, CCNG1, CD24, CD44, CD48, CDC2, CDCA2, CDCP1, CDKN1A, CDKN1C, CDKN2A, CKAP2, CLU, CNR1, COL18A1, CRABP2, CSF2RB, CTSD, DDIT3, DKK3, DYNLL1, ECOP, EIF4EBP1, EPHA2, EPHB6, ERBB3, ESR1, ETS1, FAS, FBLN1, FCGR2B, FGFR2, FHIT, FN1, G6PD, GDF15, GLIPR1, GLRX, …	156	AFX_1
Tissue Morphology	quantity	quantity of cells	1.15e-18	ABCG2, ACVR1C, ADAMTS1, ADORA2A, AGT, AKT1, ALOX5, ANXA1, APOE, AR, ARL4A, ATF4, B2M, BATF, BAX, BCL2A1, BDNF, BGN, BIK, BLNK, BMP2, BMP4, C3, C5, C11ORF82, C1QA, C4B, CASP3, CASP8, CBS (includes EG:875), CCL13, CCNB1, CCNE1, CCNG1, CCR5, CD5, CD24, CD38, CD44, CD69, CD81, CD3D, CD3E, CD3G, CDKN1A, CDKN2A, CFH, CHST2, CNTF, COL18A1, CRLF1, CSF1, CSF2RB, CTSD, CTSS, CXCL10, CXCR3, CXCR4, CYBB (inc…	172	AFX_1
Genetic Disorder	genetic disorder	genetic disorder	1.69e-18	A2BP1, A2M, ABCA4, ABCB11, ABCC2, ABCC4, ABCC8, ABCG2, ACADSB, ACSL1, ACSL4, ACTN1, ADAM8, ADAMTS1, ADAMTS16, ADCY2, ADCY3, ADORA1, ADORA2A, ADRA1D, AEN, AGPAT6, AGPS, AGT, AHCY, AHNAK, AIF1, AKAP12, AKR1B1, AKT1, AKT3, ALCAM, ALDH1A2, ALDH1B1, ALOX5, ALPL, AMN, AMPD3 (includes EG:272), ANGPTL4, ANO3 (includes EG:63982), ANXA2, ANXA3, ANXA5, AOF1, APOE, AR, ARHGAP25, ARL11, ASAM, ASNS, ASRGL1, AT…	697	AFX_1
Cell-To-Cell Signaling and Interaction	activation	activation of cells	2.37e-18	ADORA2A, AGRN, AGT, ANXA1, ANXA2, APOE, B2M, BCL2A1, BDNF, C3, C5, C1QA, C4B, CASP8, CASR, CCL6, CCL13, CD14, CD24, CD38, CD44, CD48, CD81, CD276, CD3E, CDKN1A, CDKN1C, CDKN2A, CNR1, CNR2, CNTF, CORO1A, CSF1, CXCL9, CYBB (includes EG:1536), ERAP1, FAS, FCER1G, FCGR2A, FCGR2B, FN1, GC, GREM1, HAVCR1, HCK, HGF, HLA-C, HLA-DQA1, HLA-DQB2, HLA-DRA, HLA-DRB1, ICAM1, IGF1, IL7, IL18R1, IL1A, IL6R, IRAK…	119	AFX_1
Cellular Movement	cell movement	cell movement of blood cells	2.38e-18	ADORA1, ADORA2A, AGT, AKT1, ANXA1, APOE, BDNF, BGN, C2, C3, C5, C4B, CASR, CCDC88A, CCL13, CCR1, CCR5, CD14, CD38, CD44, CD48, CD81, CHST2, CNP, COL1A1, COL4A1, CORO1A, CSF1, CTSE, CTSS, CXCL9, CXCL10, CXCL11, CXCL16, CXCR3, CXCR4, CYP19A1, ESR1, FAS, FCER1G, FCGR2A, FCGR2B, FCGR3A, FGB, FN1, FUT4, G6PC, HCK, HGF, ICAM1, IL18BP, IL1A, IL6R, IRGM, ITGA3, ITGAM, ITGB1, JAM3, LGALS1, LGALS3, LILRA6,…	94	AFX_1
Cell Death	apoptosis	apoptosis of cell lines	3.16e-18	ABCG2, ADORA1, ADORA2A, AGT, AKT1, AKT3, ALOX5, APOE, AR, ARL11, ASNS, B2M, BAX, BBC3, BCL2A1, BDNF, BIK, BIRC3, BMP2, BMP4, C11ORF82, CALCR, CASP3, CASP8, CASP12 (includes EG:12364), CASR, CCL13, CCNE1, CCNG1, CCR5, CD24, CD44, CD48, CD3E, CDC2, CDCA2, CDCP1, CDKN1A, CDKN1C, CDKN2A, CKAP2, CLU, CNR1, COL18A1, CRABP2, CSF2RB, CTSD, CXCR3, CYP2C9, DDIT3, DKK3, DYNLL1, ECOP, EIF4EBP1, EPHA2, EPHB6,…	185	AFX_1
Cell-To-Cell Signaling and Interaction	activation	activation of eukaryotic cells	4.47e-18	ADORA2A, AGRN, AGT, ANXA1, ANXA2, APOE, B2M, BCL2A1, BDNF, C3, C5, C1QA, C4B, CASP8, CASR, CCL6, CCL13, CD14, CD38, CD44, CD48, CD81, CD276, CD3E, CDKN1A, CDKN1C, CDKN2A, CNR1, CNR2, CNTF, CORO1A, CSF1, CXCL9, CYBB (includes EG:1536), ERAP1, FAS, FCER1G, FCGR2A, FCGR2B, FN1, GC, GREM1, HAVCR1, HCK, HGF, HLA-C, HLA-DQA1, HLA-DQB2, HLA-DRA, HLA-DRB1, ICAM1, IGF1, IL7, IL18R1, IL1A, IL6R, IRAK3, ITG…	115	AFX_1
Cellular Growth and Proliferation	proliferation	proliferation of eukaryotic cells	6.68e-18	A2M, ABCC4, ACVR1C, ADAMTS1, ADORA2A, ADRA1D, AGPS, AGT, AIF1, AKR1B1, AKT1, AKT3, ANGPTL4, ANXA1, ANXA2, APOE, AR, ATF4, AXL, B4GALT6, BATF, BAX, BBC3, BCL2A1, BDNF, BGN, BLNK, BMP2, BMP4, BMP15, BTG3, C3, C5, CASP3, CASP8, CASR, CCL13, CCNA2, CCNE1, CCNG1, CCR1, CCR5, CD5, CD14, CD24, CD37, CD38, CD44, CD48, CD81, CD276, CD3E, CD3G, CDH13, CDKN1A, CDKN1C, CDKN2A, CDKN2B, CKS2, CLCF1, CLU, CNP, …	232	AFX_1
Cell-To-Cell Signaling and Interaction	activation	activation of normal cells	9.6e-18	ADORA2A, AGRN, AGT, ANXA1, ANXA2, APOE, B2M, BCL2A1, BDNF, C3, C5, C1QA, C4B, CASP8, CASR, CCL6, CCL13, CD14, CD38, CD44, CD48, CD81, CD276, CD3E, CDKN1A, CDKN1C, CDKN2A, CNR1, CNR2, CNTF, CORO1A, CSF1, CXCL9, CYBB (includes EG:1536), ERAP1, FAS, FCER1G, FCGR2A, FCGR2B, FN1, GC, GREM1, HAVCR1, HCK, HGF, HLA-C, HLA-DQA1, HLA-DQB2, HLA-DRA, HLA-DRB1, ICAM1, IGF1, IL7, IL18R1, IL1A, IL6R, IRAK3, ITG…	108	AFX_1
Cancer	cell death	cell death of tumor cell lines	1.07e-17	ABCC4, ABCG2, ADORA1, ADORA2A, AGT, AKT1, AKT3, ALOX5, APOE, AR, ARL11, ASNS, ATP2A2, B2M, BAX, BBC3, BCL2A1, BDNF, BIK, BIRC3, BMP2, BMP4, BUB1B, CASP3, CASP8, CCNE1, CCNG1, CCT5, CD24, CD44, CD48, CDC2, CDCA2, CDCP1, CDKN1A, CDKN1C, CDKN2A, CFH, CKAP2, CLU, CNR1, COL18A1, CRABP2, CSF2RB, CTSD, DDIT3, DKK3, DYNLL1, ECOP, EIF4EBP1, EPHA2, EPHB6, ERBB3, ESR1, ETS1, FAS, FBLN1, FCGR2B, FGFR2, FHIT,…	169	AFX_1
Cell Death	cell death	cell death of tumor cell lines	1.07e-17	ABCC4, ABCG2, ADORA1, ADORA2A, AGT, AKT1, AKT3, ALOX5, APOE, AR, ARL11, ASNS, ATP2A2, B2M, BAX, BBC3, BCL2A1, BDNF, BIK, BIRC3, BMP2, BMP4, BUB1B, CASP3, CASP8, CCNE1, CCNG1, CCT5, CD24, CD44, CD48, CDC2, CDCA2, CDCP1, CDKN1A, CDKN1C, CDKN2A, CFH, CKAP2, CLU, CNR1, COL18A1, CRABP2, CSF2RB, CTSD, DDIT3, DKK3, DYNLL1, ECOP, EIF4EBP1, EPHA2, EPHB6, ERBB3, ESR1, ETS1, FAS, FBLN1, FCGR2B, FGFR2, FHIT,…	169	AFX_1
Cellular Movement	cell movement	cell movement of normal cells	1.51e-17	ADORA1, ADORA2A, AGT, AKT1, ANXA1, APOE, AR, ATP1A4, BDNF, BGN, C2, C3, C5, C4B, CASR, CCDC88A, CCL13, CCR1, CCR5, CD14, CD38, CD44, CD48, CD81, CDH11, CDKN2A, CHST2, CNP, COL1A1, COL4A1, CORO1A, CSF1, CTSE, CTSS, CXCL9, CXCL10, CXCL11, CXCL16, CXCR3, CXCR4, CYP19A1, ENAH, ERBB3, ESR1, FAS, FCER1G, FCGR2A, FCGR2B, FCGR3A, FGB, FN1, FUT4, G6PC, GFRA1, HCK, HGF, ICAM1, IGF1, IL18BP, IL1A, IL6R, IRG…	111	AFX_1
Cancer	colorectal cancer	colorectal cancer	2.01e-17	ADAMTS1, ADRA1D, AHCY, AKT1, AKT3, ANPEP, ATP2A2, BAX, BEX4, BMP2, BUB1B, C15ORF23, C15ORF48, C1R, C9ORF167, CAMK2N1, CAPG, CCNA2, CCNB2, CCT5, CDCA7, CDH6, CDKN1A, CDKN2A, CLDN1, CLDN4, CLU, CNR1, COL3A1, COL4A1, COL4A2, COL6A2, COLEC12, CRABP2, CRIP1, CYP1B1, DDX39, DLGAP5, DPYD, ENC1, EPHA2, FGFR2, FHIT, FN1, FZD4, GDF15, GJA1, GLRX, GLRX3, GMNN, GPR177, GPSM2, GPX2, HDAC1, HOXA9, HRG, HSP90AA…	118	AFX_1
Gastrointestinal Disease	colorectal cancer	colorectal cancer	2.01e-17	ADAMTS1, ADRA1D, AHCY, AKT1, AKT3, ANPEP, ATP2A2, BAX, BEX4, BMP2, BUB1B, C15ORF23, C15ORF48, C1R, C9ORF167, CAMK2N1, CAPG, CCNA2, CCNB2, CCT5, CDCA7, CDH6, CDKN1A, CDKN2A, CLDN1, CLDN4, CLU, CNR1, COL3A1, COL4A1, COL4A2, COL6A2, COLEC12, CRABP2, CRIP1, CYP1B1, DDX39, DLGAP5, DPYD, ENC1, EPHA2, FGFR2, FHIT, FN1, FZD4, GDF15, GJA1, GLRX, GLRX3, GMNN, GPR177, GPSM2, GPX2, HDAC1, HOXA9, HRG, HSP90AA…	118	AFX_1
Cellular Development	development	development of cells	2.02e-17	A2M, ACVR1C, ADORA2A, AGT, AKT1, ALDH1A2, ANPEP, ANXA5, ANXA7, AR, ASAP1, B2M, BASP1, BAX, BDNF, BLNK, BMP2, BMP4, BNC1, CAP2, CAPG, CASP3, CASP8, CCDC88A, CCL13, CCNE1, CCR5, CD24, CD44, CD69, CD81, CD3D, CD3E, CD3G, CDC42EP2, CDC42EP5, CDH13, CDKN1C, CDKN2A, CNR1, CNR2, CNTF, COL18A1, COL5A3, CORO1A, CSF1, CSRP3, CTTN, CXADR, CXCL11, CXCR4, CYP19A1, DCN, DOCK3, DYNLT1, ECT2, EHD1, EIF2B3, ENAH,…	170	AFX_1
Cellular Movement	movement	movement of cell lines	2.27e-17	AGT, AKT1, AKT3, ALCAM, ANPEP, ANXA2, AR, ASAP1, AXL, C3, C5, CCDC88A, CCL13, CCR1, CCR5, CD44, CDKN1A, CDKN2A, CLDN4, CLU, CNR1, CNR2, COL18A1, CSF1, CSF2RB, CTTN, CXCL9, CXCL10, CXCL11, CXCR4, EHD1, ERBB3, ESR1, ETS1, ETV4, FHL2, FN1, GAS6, GIPC1, GJA1, HGF, HIF1A, HOXA9, ICAM1, IGF1, IGFBP6, IGSF8, IL1A, ITGA3, ITGAM, ITGB1, ITGB4, ITGB6, LAMA5, LAMB3, LAMC2, LCK, LRPAP1, LTBP2, MAP3K1, MAP4K4…	101	AFX_1
Cellular Movement	migration	migration of cell lines	2.54e-17	AGT, AKT1, AKT3, ALCAM, ANPEP, ANXA2, AR, ASAP1, AXL, C3, C5, CCDC88A, CCL13, CCR1, CCR5, CD44, CDKN1A, CDKN2A, CLDN4, CLU, CNR1, CNR2, COL18A1, CSF2RB, CTTN, CXCL9, CXCL10, CXCL11, CXCR4, EHD1, ERBB3, ESR1, ETS1, ETV4, FHL2, FN1, GAS6, GIPC1, GJA1, HGF, HIF1A, HOXA9, ICAM1, IGF1, IGFBP6, IGSF8, IL1A, ITGA3, ITGAM, ITGB1, ITGB4, ITGB6, LAMA5, LAMB3, LAMC2, LCK, LRPAP1, LTBP2, MAP3K1, MAP4K4, MATK…	99	AFX_1
Cellular Movement	migration	migration of leukocytes	2.86e-17	ABCB1B, ADORA1, ADORA2A, AGT, ALOX5, ANXA1, APOE, C3, C5, CASR, CCDC88A, CCL13, CCR1, CCR5, CD24, CD38, CD44, CD69, COL1A1, COL4A1, CORO1A, CSF1, CTSE, CTSS, CXCL9, CXCL10, CXCL11, CXCL16, CXCR3, CXCR4, FAS, FCER1G, FCGR2A, FN1, G6PC, GREM1, HCK, HGF, HIF1A, HLA-G, ICAM1, IL7, IL1A, ITGA3, ITGAM, ITGB1, JAM3, LAMA5, LCK, LGALS1, LGALS3, LILRA6, LSP1, LTK, MMP7, MMP9, MMP12, NT5E, PIK3CD, PLA2G6, …	83	AFX_1
Immune Cell Trafficking	migration	migration of leukocytes	2.86e-17	ABCB1B, ADORA1, ADORA2A, AGT, ALOX5, ANXA1, APOE, C3, C5, CASR, CCDC88A, CCL13, CCR1, CCR5, CD24, CD38, CD44, CD69, COL1A1, COL4A1, CORO1A, CSF1, CTSE, CTSS, CXCL9, CXCL10, CXCL11, CXCL16, CXCR3, CXCR4, FAS, FCER1G, FCGR2A, FN1, G6PC, GREM1, HCK, HGF, HIF1A, HLA-G, ICAM1, IL7, IL1A, ITGA3, ITGAM, ITGB1, JAM3, LAMA5, LCK, LGALS1, LGALS3, LILRA6, LSP1, LTK, MMP7, MMP9, MMP12, NT5E, PIK3CD, PLA2G6, …	83	AFX_1
Cellular Growth and Proliferation	growth	growth of cells	2.99e-17	ABCC2, ACTN1, ADCY3, ADORA1, ADORA2A, AGT, AHCY, AIF1, AKAP12, AKR1B1, AKT1, AKT3, ALCAM, ALOX5, ANXA1, ANXA2, ANXA7, AR, ARL11, ATF4, B2M, BATF, BAX, BCL2A1, BDNF, BMP1, BMP2, BMP4, BMP15, C3, CACNB3, CALCR, CAMK2N1, CASP3, CCKAR, CCL6, CCNA2, CCNB1, CCNE1, CCNG1, CCT5, CD14, CD24, CD44, CD81, CD3E, CDC2, CDCA4, CDCP1, CDH13, CDKN1A, CDKN1C, CDKN2A, CDKN2B, CLK2, CLU, CNTF, COL18A1, COL1A1, COL6…	232	AFX_1
Connective Tissue Disorders	connective tissue disorder	connective tissue disorder	3.2e-17	A2BP1, A2M, ABCC4, ACSL1, ADAM8, ADAMTS1, ADAMTS16, ADCY2, AIF1, ALCAM, ALOX5, AMPD3 (includes EG:272), ANO3 (includes EG:63982), ANXA5, AOF1, APOE, ATRNL1, B2M, BAALC, BAT1, BAX, BCAT1, BDNF, BGN, BLNK, BMP1, BTG3, C2, C3, C5, C10ORF128, C1ORF21, C1QA, C1R, C1S, C4B, CACNA1C, CALCR, CAPN13, CASR, CCDC109B, CCL6, CCL13, CCNB1, CCR1, CCR5, CD24, CD44, CD53, CD68, CD69, CD81, CD3D, CDH6, CDH13, CDK…	227	AFX_1
Cellular Movement	cell movement	cell movement of leukocytes	3.73e-17	ADORA1, ADORA2A, AGT, AKT1, ANXA1, APOE, C2, C3, C5, C4B, CASR, CCDC88A, CCL13, CCR1, CCR5, CD14, CD38, CD44, CD48, CD81, CHST2, CNP, COL1A1, COL4A1, CORO1A, CSF1, CTSE, CTSS, CXCL9, CXCL10, CXCL11, CXCL16, CXCR3, CXCR4, CYP19A1, ESR1, FAS, FCER1G, FCGR2A, FCGR2B, FCGR3A, FGB, FN1, FUT4, G6PC, HCK, HGF, ICAM1, IL18BP, IL1A, IL6R, IRGM, ITGA3, ITGAM, ITGB1, JAM3, LGALS1, LGALS3, LILRA6, LSP1, MMP2…	90	AFX_1
Hematological System Development and Function	cell movement	cell movement of leukocytes	3.73e-17	ADORA1, ADORA2A, AGT, AKT1, ANXA1, APOE, C2, C3, C5, C4B, CASR, CCDC88A, CCL13, CCR1, CCR5, CD14, CD38, CD44, CD48, CD81, CHST2, CNP, COL1A1, COL4A1, CORO1A, CSF1, CTSE, CTSS, CXCL9, CXCL10, CXCL11, CXCL16, CXCR3, CXCR4, CYP19A1, ESR1, FAS, FCER1G, FCGR2A, FCGR2B, FCGR3A, FGB, FN1, FUT4, G6PC, HCK, HGF, ICAM1, IL18BP, IL1A, IL6R, IRGM, ITGA3, ITGAM, ITGB1, JAM3, LGALS1, LGALS3, LILRA6, LSP1, MMP2…	90	AFX_1
Immune Cell Trafficking	cell movement	cell movement of leukocytes	3.73e-17	ADORA1, ADORA2A, AGT, AKT1, ANXA1, APOE, C2, C3, C5, C4B, CASR, CCDC88A, CCL13, CCR1, CCR5, CD14, CD38, CD44, CD48, CD81, CHST2, CNP, COL1A1, COL4A1, CORO1A, CSF1, CTSE, CTSS, CXCL9, CXCL10, CXCL11, CXCL16, CXCR3, CXCR4, CYP19A1, ESR1, FAS, FCER1G, FCGR2A, FCGR2B, FCGR3A, FGB, FN1, FUT4, G6PC, HCK, HGF, ICAM1, IL18BP, IL1A, IL6R, IRGM, ITGA3, ITGAM, ITGB1, JAM3, LGALS1, LGALS3, LILRA6, LSP1, MMP2…	90	AFX_1
Cell Death	cell death	cell death of cell lines	7.57e-17	ABCC4, ABCG2, ADORA1, ADORA2A, AGT, AKT1, AKT3, ALOX5, APOE, AR, ARL11, ASNS, ATP1A4, ATP2A2, B2M, BAX, BBC3, BCL2A1, BDNF, BIK, BIRC3, BMP2, BMP4, BUB1B, C11ORF82, CALCR, CASP3, CASP8, CASP12 (includes EG:12364), CASR, CCL13, CCNE1, CCNG1, CCR5, CCT5, CD24, CD44, CD48, CD3E, CDC2, CDCA2, CDCP1, CDKN1A, CDKN1C, CDKN2A, CFH, CKAP2, CLU, CNR1, COL18A1, COL4A2, CRABP2, CSF2RB, CTSD, CXCR3, CYP2C9, D…	202	AFX_1
Cell Death	apoptosis	apoptosis of leukocytes	1.06e-16	ADORA2A, AKT1, ANPEP, ANXA1, APOE, BAX, BCL2A1, BIRC3, BLNK, C5, CASP3, CASP8, CCL13, CCNB1, CCR5, CD5, CD14, CD24, CD44, CD69, CD3E, CDKN1A, CDKN2A, CSF1, CXCR4, DCN, DDIT3, FAS, FCER1G, FCGR2B, FN1, G6PC, HIF1A, HLA-G, HOXA9, IER3, IFNGR1, IGF1, IL7, IL6R, IRF1, IRF8, ITGAM, ITGB1, ITPR3, LCK, LCN2, LGALS1, LGALS3, MDM2, NFE2L2, NQO1, NQO2, NR4A1, PARP1, PAWR, PIK3CD, PLA2G6, PRKCB, PTPRC, RAC1…	74	AFX_1
Hematological Disease	apoptosis	apoptosis of leukocytes	1.06e-16	ADORA2A, AKT1, ANPEP, ANXA1, APOE, BAX, BCL2A1, BIRC3, BLNK, C5, CASP3, CASP8, CCL13, CCNB1, CCR5, CD5, CD14, CD24, CD44, CD69, CD3E, CDKN1A, CDKN2A, CSF1, CXCR4, DCN, DDIT3, FAS, FCER1G, FCGR2B, FN1, G6PC, HIF1A, HLA-G, HOXA9, IER3, IFNGR1, IGF1, IL7, IL6R, IRF1, IRF8, ITGAM, ITGB1, ITPR3, LCK, LCN2, LGALS1, LGALS3, MDM2, NFE2L2, NQO1, NQO2, NR4A1, PARP1, PAWR, PIK3CD, PLA2G6, PRKCB, PTPRC, RAC1…	74	AFX_1
Immunological Disease	apoptosis	apoptosis of leukocytes	1.06e-16	ADORA2A, AKT1, ANPEP, ANXA1, APOE, BAX, BCL2A1, BIRC3, BLNK, C5, CASP3, CASP8, CCL13, CCNB1, CCR5, CD5, CD14, CD24, CD44, CD69, CD3E, CDKN1A, CDKN2A, CSF1, CXCR4, DCN, DDIT3, FAS, FCER1G, FCGR2B, FN1, G6PC, HIF1A, HLA-G, HOXA9, IER3, IFNGR1, IGF1, IL7, IL6R, IRF1, IRF8, ITGAM, ITGB1, ITPR3, LCK, LCN2, LGALS1, LGALS3, MDM2, NFE2L2, NQO1, NQO2, NR4A1, PARP1, PAWR, PIK3CD, PLA2G6, PRKCB, PTPRC, RAC1…	74	AFX_1
Immunological Disease	immunological disorder	immunological disorder of mammalia	1.3e-16	AKT1, ALCAM, APOE, AXL, B2M, BDNF, C2, C3, C1QA, C1R, C1S, C4B, CASP8, CCL13, CCR1, CCR5, CD5, CD14, CD24, CD44, CD81, CD276, CD3E, CDKN1A, CFH, CHRNA2, CSF1, CXCL9, CXCL10, CXCR3, CYBB (includes EG:1536), EPHB6, ESR1, ETS1, FAS, FCER1G, FCGR2A, FCGR2B, FCGR3A, GHRHR, HLA-C, HLA-DQA1, HLA-DQB2, HLA-DRA, HLA-DRB1, IFNGR1, IFNGR2, IGF1, IL7, IL18BP, IL18R1, IL1A, IL6R, IRF1, LCP2, LTB, MMP2, MMP9, …	75	AFX_1
Hematological System Development and Function	quantity	quantity of leukocytes	1.55e-16	ABCG2, ADORA2A, AGT, AKT1, ALOX5, APOE, B2M, BATF, BCL2A1, BLNK, C3, C1QA, CASP8, CCL13, CD5, CD24, CD38, CD69, CD81, CD3D, CD3E, CD3G, CDKN1A, CDKN2A, CFH, CHST2, CNTF, CSF1, CSF2RB, CTSS, CXCL10, CXCR3, CXCR4, DKK3, ETS1, FAS, FCER1G, FCGR2A, FES, GJA1, HAVCR1, HGF, HIF1A, HLA-DQA1, HOXA9, ICAM1, IFNGR1, IGF1, IL7, IL18BP, IL1A, IRF1, IRF8, ISG15 (includes EG:9636), ITGAM, ITGB6, JAM3, LCK, LCP…	94	AFX_1
Tissue Morphology	quantity	quantity of leukocytes	1.55e-16	ABCG2, ADORA2A, AGT, AKT1, ALOX5, APOE, B2M, BATF, BCL2A1, BLNK, C3, C1QA, CASP8, CCL13, CD5, CD24, CD38, CD69, CD81, CD3D, CD3E, CD3G, CDKN1A, CDKN2A, CFH, CHST2, CNTF, CSF1, CSF2RB, CTSS, CXCL10, CXCR3, CXCR4, DKK3, ETS1, FAS, FCER1G, FCGR2A, FES, GJA1, HAVCR1, HGF, HIF1A, HLA-DQA1, HOXA9, ICAM1, IFNGR1, IGF1, IL7, IL18BP, IL1A, IRF1, IRF8, ISG15 (includes EG:9636), ITGAM, ITGB6, JAM3, LCK, LCP…	94	AFX_1
Cell Death	cell death	cell death of leukocytes	1.68e-16	ABCC4, ADORA2A, AKT1, ANPEP, ANXA1, APOE, BAX, BBC3, BCL2A1, BIRC3, BLNK, C5, CASP3, CASP8, CCL13, CCNB1, CCR5, CD5, CD14, CD24, CD44, CD69, CD3E, CDC2, CDKN1A, CDKN2A, CSF1, CTSD, CXCR4, DCN, DDIT3, FAS, FCER1G, FCGR2B, FN1, G6PC, HIF1A, HLA-G, HOXA9, IER3, IFNGR1, IGF1, IL7, IL6R, IRF1, IRF8, ITGAM, ITGB1, ITPR3, LCK, LCN2, LGALS1, LGALS3, MDM2, NFE2L2, NQO1, NQO2, NR4A1, PARP1, PAWR, PIK3CD, P…	79	AFX_1
Hematological Disease	cell death	cell death of leukocytes	1.68e-16	ABCC4, ADORA2A, AKT1, ANPEP, ANXA1, APOE, BAX, BBC3, BCL2A1, BIRC3, BLNK, C5, CASP3, CASP8, CCL13, CCNB1, CCR5, CD5, CD14, CD24, CD44, CD69, CD3E, CDC2, CDKN1A, CDKN2A, CSF1, CTSD, CXCR4, DCN, DDIT3, FAS, FCER1G, FCGR2B, FN1, G6PC, HIF1A, HLA-G, HOXA9, IER3, IFNGR1, IGF1, IL7, IL6R, IRF1, IRF8, ITGAM, ITGB1, ITPR3, LCK, LCN2, LGALS1, LGALS3, MDM2, NFE2L2, NQO1, NQO2, NR4A1, PARP1, PAWR, PIK3CD, P…	79	AFX_1
Immunological Disease	cell death	cell death of leukocytes	1.68e-16	ABCC4, ADORA2A, AKT1, ANPEP, ANXA1, APOE, BAX, BBC3, BCL2A1, BIRC3, BLNK, C5, CASP3, CASP8, CCL13, CCNB1, CCR5, CD5, CD14, CD24, CD44, CD69, CD3E, CDC2, CDKN1A, CDKN2A, CSF1, CTSD, CXCR4, DCN, DDIT3, FAS, FCER1G, FCGR2B, FN1, G6PC, HIF1A, HLA-G, HOXA9, IER3, IFNGR1, IGF1, IL7, IL6R, IRF1, IRF8, ITGAM, ITGB1, ITPR3, LCK, LCN2, LGALS1, LGALS3, MDM2, NFE2L2, NQO1, NQO2, NR4A1, PARP1, PAWR, PIK3CD, P…	79	AFX_1
Cell Death	apoptosis	apoptosis of normal cells	1.8e-16	A2M, ADORA1, ADORA2A, AGT, AKT1, ALDH1A2, ANPEP, ANXA1, APOE, AR, BARHL1, BAX, BBC3, BCL2A1, BDNF, BGN, BIK, BIRC3, BLNK, BMP2, BMP4, C3, C5, C11ORF82, CASP3, CASP8, CASP12 (includes EG:12364), CASR, CCL13, CCNB1, CCR5, CD5, CD14, CD24, CD44, CD69, CD3E, CDC2, CDKN1A, CDKN1C, CDKN2A, CLU, CNP, CNTF, COL18A1, COL4A2, CSF1, CTSD, CTSS, CXCR4, CYP19A1, DCN, DDIT3, EPHA7, ERBB3, ESR1, ETS1, FAS, FCER…	155	AFX_1
Cellular Movement	homing	homing of eukaryotic cells	2.47e-16	ADORA1, ADORA2A, AGT, ANXA1, ANXA2, AXL, BDNF, C3, C5, CASR, CCDC88A, CCL13, CCR1, CCR5, CD38, CD44, CD69, CHST2, CNR1, CORO1A, CSF1, CTSE, CXCL9, CXCL10, CXCL11, CXCL16, CXCR3, CXCR4, ERBB3, ETV4, FCER1G, FCGR2A, FN1, G6PC, GAS6, GFRA1, GNB1, HCK, HGF, IGF1, IL1A, ITGA3, ITGAM, ITGB1, ITGB4, LCK, LGALS1, LGALS3, LILRA6, LSP1, MAP3K1, MMP2, MMP9, MMP14, NPTX1, P2RY2, PIK3CD, PLA2G6, PLAUR, PRKCB,…	81	AFX_1
Cellular Movement	chemotaxis	chemotaxis of eukaryotic cells	2.67e-16	ADORA1, ADORA2A, AGT, ANXA1, ANXA2, AXL, BDNF, C3, C5, CASR, CCDC88A, CCL13, CCR1, CCR5, CD38, CD69, CNR1, CORO1A, CSF1, CTSE, CXCL9, CXCL10, CXCL11, CXCL16, CXCR3, CXCR4, ERBB3, ETV4, FCER1G, FCGR2A, FN1, G6PC, GAS6, GFRA1, GNB1, HCK, HGF, IGF1, IL1A, ITGA3, ITGAM, ITGB1, ITGB4, LCK, LGALS1, LGALS3, LILRA6, LSP1, MAP3K1, MMP2, MMP9, MMP14, NPTX1, P2RY2, PIK3CD, PLA2G6, PLAUR, PRKCB, PRNP, PTAFR,…	78	AFX_1
Cell-To-Cell Signaling and Interaction	binding	binding of cells	3.18e-16	A2M, AGT, AKT1, ALCAM, ANXA2, ANXA5, APOE, AR, AXL, BGN, C5, CALCR, CCL13, CCR1, CCR5, CD14, CD24, CD38, CD44, CD48, CD68, CD81, CD3E, COL18A1, CSF1, CXADR, CXCL9, CXCL10, CXCL11, CXCR3, CXCR4, DCN, DOCK3, ERBB3, FAS, FCGR2A, FCGR2B, FCGR3A, FHL2, FN1, FUT4, GFRA1, HCK, HGF, ICAM1, IFNGR1, IGF1, IL7, IL18R1, IL1A, INHBB, IRF8, ITGA3, ITGAM, ITGB1, ITGB4, JAM3, LAMA5, LBP, LCK, LCP2, LGALS3, LGALS…	91	AFX_1
Cell-To-Cell Signaling and Interaction	binding	binding of cell lines	3.98e-16	AGT, ALCAM, ANXA2, ANXA5, AR, AXL, BGN, CALCR, CCR5, CD14, CD24, CD38, CD44, CD48, CD68, COL18A1, CSF1, CXADR, CXCL9, CXCL10, CXCR3, CXCR4, DCN, ERBB3, FAS, FCGR2A, FHL2, FN1, HGF, ICAM1, IGF1, IL7, IL18R1, IL1A, INHBB, ITGA3, ITGAM, ITGB1, ITGB4, JAM3, LAMA5, LBP, LCK, LGALS3, LGALS3BP, MMP2, OLR1, PDGFRB, PLAUR, PRNP, PVR, RAMP2, S100A10, SCARB1, SDC1, SDC2, SERPINF2, SPP1, ST6GAL1, TGFB1, TGFB…	64	AFX_1
Antigen Presentation	inflammatory response	inflammatory response	4.85e-16	A2M, ADORA1, ADORA2A, AGT, AIF1, AKT1, ALOX5, ANXA1, ANXA2, APOE, APOL3 (includes EG:80833), BLNK, C3, C5, CASR, CCDC88A, CCL13, CCR1, CCR5, CD14, CD38, CD276, CDO1, CHST2, CNTF, CORO1A, CSF1, CTSE, CXCL9, CXCL10, CXCL11, CXCL16, CXCR3, CXCR4, CYBB (includes EG:1536), ETS1, FCER1G, FCGR2A, FCGR2B, FN1, G6PC, GC, GPR68, GPX2, HCK, ICAM1, IGF1, IL1A, IL6R, IRAK3, ITGA3, ITGAM, ITGB1, ITGB6, LBP, LC…	89	AFX_1
Cell-mediated Immune Response	inflammatory response	inflammatory response	4.85e-16	A2M, ADORA1, ADORA2A, AGT, AIF1, AKT1, ALOX5, ANXA1, ANXA2, APOE, APOL3 (includes EG:80833), BLNK, C3, C5, CASR, CCDC88A, CCL13, CCR1, CCR5, CD14, CD38, CD276, CDO1, CHST2, CNTF, CORO1A, CSF1, CTSE, CXCL9, CXCL10, CXCL11, CXCL16, CXCR3, CXCR4, CYBB (includes EG:1536), ETS1, FCER1G, FCGR2A, FCGR2B, FN1, G6PC, GC, GPR68, GPX2, HCK, ICAM1, IGF1, IL1A, IL6R, IRAK3, ITGA3, ITGAM, ITGB1, ITGB6, LBP, LC…	89	AFX_1
Humoral Immune Response	inflammatory response	inflammatory response	4.85e-16	A2M, ADORA1, ADORA2A, AGT, AIF1, AKT1, ALOX5, ANXA1, ANXA2, APOE, APOL3 (includes EG:80833), BLNK, C3, C5, CASR, CCDC88A, CCL13, CCR1, CCR5, CD14, CD38, CD276, CDO1, CHST2, CNTF, CORO1A, CSF1, CTSE, CXCL9, CXCL10, CXCL11, CXCL16, CXCR3, CXCR4, CYBB (includes EG:1536), ETS1, FCER1G, FCGR2A, FCGR2B, FN1, G6PC, GC, GPR68, GPX2, HCK, ICAM1, IGF1, IL1A, IL6R, IRAK3, ITGA3, ITGAM, ITGB1, ITGB6, LBP, LC…	89	AFX_1
Inflammatory Response	inflammatory response	inflammatory response	4.85e-16	A2M, ADORA1, ADORA2A, AGT, AIF1, AKT1, ALOX5, ANXA1, ANXA2, APOE, APOL3 (includes EG:80833), BLNK, C3, C5, CASR, CCDC88A, CCL13, CCR1, CCR5, CD14, CD38, CD276, CDO1, CHST2, CNTF, CORO1A, CSF1, CTSE, CXCL9, CXCL10, CXCL11, CXCL16, CXCR3, CXCR4, CYBB (includes EG:1536), ETS1, FCER1G, FCGR2A, FCGR2B, FN1, G6PC, GC, GPR68, GPX2, HCK, ICAM1, IGF1, IL1A, IL6R, IRAK3, ITGA3, ITGAM, ITGB1, ITGB6, LBP, LC…	89	AFX_1
Cell Morphology	morphogenesis	morphogenesis of cells	5.69e-16	A2M, ACVR1C, AGT, AKT1, ANPEP, ANXA5, ANXA7, ASAP1, BASP1, BDNF, BMP4, CAP2, CAPG, CASP3, CASP8, CCDC88A, CCL13, CCNE1, CCR5, CD24, CD44, CD3E, CD3G, CDC42EP2, CDC42EP5, CDH13, CDKN2A, CNTF, COL18A1, COL5A3, CORO1A, CSF1, CTTN, DCN, DOCK3, ECT2, EHD1, EPHA2, ERBB3, FAS, FAT1, FBN1, FCGR2A, FLNC, FN1, GAS2, GAS7, HCK, HGF, HSP90AA1, HSPB1, IGF1, ITGA3, ITGAM, ITGB1, ITGB6, KCNN4, KLF5, KSR1, LAMA5…	100	AFX_1
Cellular Development	morphogenesis	morphogenesis of cells	5.69e-16	A2M, ACVR1C, AGT, AKT1, ANPEP, ANXA5, ANXA7, ASAP1, BASP1, BDNF, BMP4, CAP2, CAPG, CASP3, CASP8, CCDC88A, CCL13, CCNE1, CCR5, CD24, CD44, CD3E, CD3G, CDC42EP2, CDC42EP5, CDH13, CDKN2A, CNTF, COL18A1, COL5A3, CORO1A, CSF1, CTTN, DCN, DOCK3, ECT2, EHD1, EPHA2, ERBB3, FAS, FAT1, FBN1, FCGR2A, FLNC, FN1, GAS2, GAS7, HCK, HGF, HSP90AA1, HSPB1, IGF1, ITGA3, ITGAM, ITGB1, ITGB6, KCNN4, KLF5, KSR1, LAMA5…	100	AFX_1
Cell Morphology	shape change	shape change	7.57e-16	A2M, ACVR1C, ADCY3, AGT, AKT1, ANXA2, ANXA5, ANXA7, APOE, ASAP1, BASP1, BAX, BDNF, BMP2, BMP4, CAP2, CAPG, CASP3, CASP8, CCL13, CCNE1, CCR1, CCR5, CD24, CD44, CD3E, CD3G, CDC42EP2, CDC42EP5, CDKN2A, CNTF, COL18A1, COL5A3, CORO1A, CSF1, CTTN, DCN, DOCK3, DYNLT1, EHD1, EPHA2, ERBB3, FAS, FAT1, FBN1, FCGR2A, FLNC, FN1, GAS2, GAS7, HCK, HGF, HSP90AA1, HSPB1, IGF1, ITGA3, ITGAM, ITGB1, ITGB6, KCNN4, K…	101	AFX_1
Cell-mediated Immune Response	shape change	shape change	7.57e-16	A2M, ACVR1C, ADCY3, AGT, AKT1, ANXA2, ANXA5, ANXA7, APOE, ASAP1, BASP1, BAX, BDNF, BMP2, BMP4, CAP2, CAPG, CASP3, CASP8, CCL13, CCNE1, CCR1, CCR5, CD24, CD44, CD3E, CD3G, CDC42EP2, CDC42EP5, CDKN2A, CNTF, COL18A1, COL5A3, CORO1A, CSF1, CTTN, DCN, DOCK3, DYNLT1, EHD1, EPHA2, ERBB3, FAS, FAT1, FBN1, FCGR2A, FLNC, FN1, GAS2, GAS7, HCK, HGF, HSP90AA1, HSPB1, IGF1, ITGA3, ITGAM, ITGB1, ITGB6, KCNN4, K…	101	AFX_1
Cellular Growth and Proliferation	growth	growth of eukaryotic cells	1.09e-15	ABCC2, ADORA2A, AGT, AIF1, AKAP12, AKR1B1, AKT1, AKT3, ALOX5, ANXA1, ANXA7, AR, ARL11, B2M, BATF, BAX, BDNF, BMP2, BMP4, BMP15, C3, CALCR, CAMK2N1, CASP3, CCL6, CCNA2, CCNE1, CD14, CD24, CD44, CD3E, CDC2, CDCA4, CDCP1, CDH13, CDKN1A, CDKN1C, CDKN2A, CDKN2B, CLU, CNTF, COL18A1, COL1A1, CRABP2, CREG1, CSF1, CSF2RB, CTSD, CXADR, CXCL10, CXCR3, CXCR4, CYP19A1, DCN, DDIT3, DKK3, DLGAP5, EFEMP2, ENC1, …	169	AFX_1
Cell-mediated Immune Response	chemotaxis	chemotaxis	1.25e-15	ADORA1, ADORA2A, AGT, ANXA1, ANXA2, AXL, BDNF, BMP4, C3, C5, CASR, CCDC88A, CCL13, CCR1, CCR5, CD38, CD44, CD69, CNR1, CNR2, CORO1A, CSF1, CTSE, CXCL9, CXCL10, CXCL11, CXCL16, CXCR3, CXCR4, ERBB3, ETV4, FCER1G, FCGR2A, FN1, FOSL1, G6PC, GAS6, GFRA1, GNB1, HCK, HGF, IGF1, IL1A, ITGA3, ITGAM, ITGB1, ITGB4, LCK, LGALS1, LGALS3, LILRA6, LSP1, MAP3K1, MMP2, MMP9, MMP14, NPTX1, P2RY2, PDGFRB, PIK3CD, P…	84	AFX_1
Cellular Movement	chemotaxis	chemotaxis	1.25e-15	ADORA1, ADORA2A, AGT, ANXA1, ANXA2, AXL, BDNF, BMP4, C3, C5, CASR, CCDC88A, CCL13, CCR1, CCR5, CD38, CD44, CD69, CNR1, CNR2, CORO1A, CSF1, CTSE, CXCL9, CXCL10, CXCL11, CXCL16, CXCR3, CXCR4, ERBB3, ETV4, FCER1G, FCGR2A, FN1, FOSL1, G6PC, GAS6, GFRA1, GNB1, HCK, HGF, IGF1, IL1A, ITGA3, ITGAM, ITGB1, ITGB4, LCK, LGALS1, LGALS3, LILRA6, LSP1, MAP3K1, MMP2, MMP9, MMP14, NPTX1, P2RY2, PDGFRB, PIK3CD, P…	84	AFX_1
Cell-To-Cell Signaling and Interaction	binding	binding of eukaryotic cells	1.37e-15	A2M, AGT, AKT1, ALCAM, ANXA2, ANXA5, APOE, AR, AXL, BGN, C5, CALCR, CCL13, CCR1, CCR5, CD14, CD24, CD38, CD44, CD48, CD68, CD81, CD3E, COL18A1, CSF1, CXADR, CXCL9, CXCL10, CXCL11, CXCR3, CXCR4, DCN, ERBB3, FAS, FCGR2A, FCGR2B, FCGR3A, FHL2, FN1, FUT4, GFRA1, HCK, HGF, ICAM1, IFNGR1, IGF1, IL7, IL18R1, IL1A, INHBB, IRF8, ITGA3, ITGAM, ITGB1, ITGB4, JAM3, LAMA5, LBP, LCK, LCP2, LGALS3, LGALS3BP, LS…	86	AFX_1
Cell-To-Cell Signaling and Interaction	adhesion	adhesion of normal cells	1.5e-15	ADORA1, ADORA2A, AGT, ANXA1, ANXA5, APOE, AXL, BGN, BMP15, C3, C5, C1QA, C4B, C4BPA, CASR, CCL13, CD24, CD44, CD48, CD81, COL18A1, CORO1A, CSF1, CXCL9, CXCL10, CXCL11, CXCL16, CXCR3, FAS, FCER1G, FCGR2A, FN1, FUT4, GAS6, HCK, HGF, HIF1A, ICAM1, IFNGR1, IL7, IL1A, IL6R, IRGM, ITGA3, ITGAM, ITGB1, JAM3, LAMA5, LCP1, LGALS3, LRPAP1, MAP3K1, OLR1, PIK3CD, PLA2G6, PLAUR, PTPRC, RAC1, RAC2, RND1, SIRPA…	74	AFX_1
Cell Death	cell death	cell death of normal cells	1.55e-15	A2M, ABCC4, ADORA1, ADORA2A, AGT, AKT1, ALDH1A2, ANPEP, ANXA1, APOE, AR, AXL, BARHL1, BAX, BBC3, BCL2A1, BDNF, BGN, BIK, BIRC3, BLNK, BMP2, BMP4, C3, C5, C11ORF82, CASP3, CASP8, CASP12 (includes EG:12364), CASR, CCL13, CCNB1, CCR5, CD5, CD14, CD24, CD44, CD69, CD3E, CDC2, CDKN1A, CDKN1C, CDKN2A, CLCN2, CLU, CNP, CNTF, COL18A1, COL4A2, CSF1, CTSD, CTSS, CXCR4, CYP19A1, CYP1B1, DCN, DDIT3, EPHA7, E…	176	AFX_1
Hematological System Development and Function	quantity	quantity of blood cells	2.17e-15	ABCG2, ADORA2A, AGT, AKT1, ALOX5, APOE, ATF4, B2M, BATF, BAX, BCL2A1, BLNK, C3, C1QA, CASP8, CCL13, CD5, CD24, CD38, CD69, CD81, CD3D, CD3E, CD3G, CDKN1A, CDKN2A, CFH, CHST2, CNTF, CSF1, CSF2RB, CTSS, CXCL10, CXCR3, CXCR4, DKK3, ETS1, FAS, FCER1G, FCGR2A, FES, GJA1, HAVCR1, HGF, HIF1A, HLA-DQA1, HOXA9, ICAM1, IFNGR1, IGF1, IL7, IL18BP, IL1A, IRF1, IRF8, ISG15 (includes EG:9636), ITGAM, ITGB6, JAM…	98	AFX_1
Tissue Morphology	quantity	quantity of blood cells	2.17e-15	ABCG2, ADORA2A, AGT, AKT1, ALOX5, APOE, ATF4, B2M, BATF, BAX, BCL2A1, BLNK, C3, C1QA, CASP8, CCL13, CD5, CD24, CD38, CD69, CD81, CD3D, CD3E, CD3G, CDKN1A, CDKN2A, CFH, CHST2, CNTF, CSF1, CSF2RB, CTSS, CXCL10, CXCR3, CXCR4, DKK3, ETS1, FAS, FCER1G, FCGR2A, FES, GJA1, HAVCR1, HGF, HIF1A, HLA-DQA1, HOXA9, ICAM1, IFNGR1, IGF1, IL7, IL18BP, IL1A, IRF1, IRF8, ISG15 (includes EG:9636), ITGAM, ITGB6, JAM…	98	AFX_1
Inflammatory Disease	inflammatory disorder	inflammatory disorder	2.37e-15	A2BP1, A2M, ABCB11, ABCC2, ABCC4, ACSL1, ADAM8, ADAMTS1, ADAMTS16, ADCY2, ADCY3, ADORA1, ADORA2A, ADRA1D, AGPS, AGT, AHNAK, AIF1, AKT1, ALCAM, ALOX5, AMPD3 (includes EG:272), ANO3 (includes EG:63982), ANPEP, ANXA5, AOF1, APOE, ATP1A4, ATRNL1, B2M, BAALC, BAT1, BATF, BAX, BCAT1, BDNF, BGN, BHMT, BLNK, BMP1, BNC1, BTG3, C2, C3, C5, C10ORF128, C11ORF41, C15ORF48, C1ORF21, C1ORF135, C1QA, C1R, C1S, C…	323	AFX_1
Cellular Growth and Proliferation	proliferation	proliferation of normal cells	3.13e-15	A2M, ABCC4, ADAMTS1, ADORA2A, AGT, AIF1, AKR1B1, AKT1, ANGPTL4, APOE, AR, ATF4, AXL, B4GALT6, BATF, BAX, BCL2A1, BDNF, BGN, BLNK, BMP2, BMP4, BMP15, C3, C5, CASP3, CASP8, CASR, CCL13, CCNA2, CCNE1, CCNG1, CCR1, CCR5, CD5, CD14, CD24, CD37, CD38, CD44, CD48, CD81, CD276, CD3E, CD3G, CDH13, CDKN1A, CDKN1C, CDKN2A, CDKN2B, CLCF1, CLU, CNP, CNR1, CNTF, COL18A1, COL4A1, COL4A2, COL8A1, CORO1A, CSF1, C…	173	AFX_1
Cell-To-Cell Signaling and Interaction	activation	activation of leukocytes	5.56e-15	ADORA2A, AGRN, ANXA1, ANXA2, APOE, B2M, C3, C5, C1QA, C4B, CASP8, CASR, CCL13, CD14, CD38, CD44, CD48, CD81, CD276, CD3E, CDKN1A, CNR1, CORO1A, CSF1, CXCL9, ERAP1, FAS, FCER1G, FCGR2A, FCGR2B, FN1, GC, HAVCR1, HCK, HLA-C, HLA-DQA1, HLA-DQB2, HLA-DRA, HLA-DRB1, ICAM1, IGF1, IL7, IL18R1, IL1A, ITGA3, ITGAM, ITGB6, KSR1, LBP, LCK, LCN2, LCP2, LILRA6, LTB, LY96, PIK3CD, PRNP, PSMB8, PSMB9, PSME1, PSM…	81	AFX_1
Hematological System Development and Function	activation	activation of leukocytes	5.56e-15	ADORA2A, AGRN, ANXA1, ANXA2, APOE, B2M, C3, C5, C1QA, C4B, CASP8, CASR, CCL13, CD14, CD38, CD44, CD48, CD81, CD276, CD3E, CDKN1A, CNR1, CORO1A, CSF1, CXCL9, ERAP1, FAS, FCER1G, FCGR2A, FCGR2B, FN1, GC, HAVCR1, HCK, HLA-C, HLA-DQA1, HLA-DQB2, HLA-DRA, HLA-DRB1, ICAM1, IGF1, IL7, IL18R1, IL1A, ITGA3, ITGAM, ITGB6, KSR1, LBP, LCK, LCN2, LCP2, LILRA6, LTB, LY96, PIK3CD, PRNP, PSMB8, PSMB9, PSME1, PSM…	81	AFX_1
Immune Cell Trafficking	activation	activation of leukocytes	5.56e-15	ADORA2A, AGRN, ANXA1, ANXA2, APOE, B2M, C3, C5, C1QA, C4B, CASP8, CASR, CCL13, CD14, CD38, CD44, CD48, CD81, CD276, CD3E, CDKN1A, CNR1, CORO1A, CSF1, CXCL9, ERAP1, FAS, FCER1G, FCGR2A, FCGR2B, FN1, GC, HAVCR1, HCK, HLA-C, HLA-DQA1, HLA-DQB2, HLA-DRA, HLA-DRB1, ICAM1, IGF1, IL7, IL18R1, IL1A, ITGA3, ITGAM, ITGB6, KSR1, LBP, LCK, LCN2, LCP2, LILRA6, LTB, LY96, PIK3CD, PRNP, PSMB8, PSMB9, PSME1, PSM…	81	AFX_1
Connective Tissue Disorders	rheumatic disease	rheumatic disease	7.69e-15	A2BP1, A2M, ABCC4, ACSL1, ADAM8, ADAMTS1, ADAMTS16, ADCY2, AIF1, ALCAM, ALOX5, AMPD3 (includes EG:272), ANO3 (includes EG:63982), ANXA5, AOF1, APOE, ATRNL1, B2M, BAALC, BAT1, BAX, BCAT1, BDNF, BGN, BLNK, BMP1, BTG3, C2, C3, C5, C10ORF128, C1ORF21, C1QA, C1R, C1S, C4B, CACNA1C, CALCR, CAPN13, CCDC109B, CCL6, CCL13, CCNB1, CCR1, CCR5, CD24, CD44, CD53, CD68, CD69, CD81, CD3D, CDH6, CDH13, CDKN1A, C…	210	AFX_1
Inflammatory Disease	rheumatic disease	rheumatic disease	7.69e-15	A2BP1, A2M, ABCC4, ACSL1, ADAM8, ADAMTS1, ADAMTS16, ADCY2, AIF1, ALCAM, ALOX5, AMPD3 (includes EG:272), ANO3 (includes EG:63982), ANXA5, AOF1, APOE, ATRNL1, B2M, BAALC, BAT1, BAX, BCAT1, BDNF, BGN, BLNK, BMP1, BTG3, C2, C3, C5, C10ORF128, C1ORF21, C1QA, C1R, C1S, C4B, CACNA1C, CALCR, CAPN13, CCDC109B, CCL6, CCL13, CCNB1, CCR1, CCR5, CD24, CD44, CD53, CD68, CD69, CD81, CD3D, CDH6, CDH13, CDKN1A, C…	210	AFX_1
Skeletal and Muscular Disorders	rheumatic disease	rheumatic disease	7.69e-15	A2BP1, A2M, ABCC4, ACSL1, ADAM8, ADAMTS1, ADAMTS16, ADCY2, AIF1, ALCAM, ALOX5, AMPD3 (includes EG:272), ANO3 (includes EG:63982), ANXA5, AOF1, APOE, ATRNL1, B2M, BAALC, BAT1, BAX, BCAT1, BDNF, BGN, BLNK, BMP1, BTG3, C2, C3, C5, C10ORF128, C1ORF21, C1QA, C1R, C1S, C4B, CACNA1C, CALCR, CAPN13, CCDC109B, CCL6, CCL13, CCNB1, CCR1, CCR5, CD24, CD44, CD53, CD68, CD69, CD81, CD3D, CDH6, CDH13, CDKN1A, C…	210	AFX_1
Cellular Movement	cell movement	cell movement of cell lines	9.77e-15	AGT, ANPEP, ANXA2, ARPC1B, AXL, C3, C5, CASP8, CCL13, CCR1, CCR5, CD24, CD44, CD69, CD81, CDH13, CLDN4, CLU, CNR1, CSF1, CTTN, CXCL9, CXCL10, CXCL11, CXCR3, CXCR4, DKK3, ERBB3, ESR1, ETV4, FLNA, FN1, FOSL1, GAS6, GC, GNB1, HGF, IGF1, IGSF8, ITGA3, ITGB1, ITGB4, LAMA5, LCK, LCP1, LGALS3, LRPAP1, MMP2, MMP14, MYH9, NRG1, P2RY2, PIK3CD, PLAUR, PODXL2, PTAFR, PTP4A1, PVR, RAC1, S100A4, S1PR2, SDC2, S…	71	AFX_1
Cell-To-Cell Signaling and Interaction	binding	binding of blood cells	1.04e-14	A2M, AKT1, ANXA2, ANXA5, APOE, C5, CCL13, CCR1, CCR5, CD14, CD24, CD44, CD48, CD3E, CSF1, CXCL9, CXCL10, CXCL11, CXCR3, DCN, FAS, FCGR2A, FCGR2B, FCGR3A, FN1, FUT4, HCK, HGF, ICAM1, IFNGR1, IL7, IL1A, IRF8, ITGAM, ITGB1, JAM3, LBP, LCK, LCP2, LSP1, MRC1, NFE2L2, PTPRC, SCARB1, TNC, VASP, VCAM1, VWF	48	AFX_1
Cancer	invasion	invasion of eukaryotic cells	1.91e-14	AGT, AKT1, AKT3, ANPEP, ANXA1, AR, ASAP1, AXL, B4GALT5, BMP4, CASP3, CD14, CD24, CD44, CD53, CDKN2A, CLDN4, CLU, COL18A1, CSF1, CTSD, CTTN, CXCL10, CXCR4, DKK3, EPHA2, ERBB3, ESR1, ETS1, ETV4, FAM105A, FAS, FBLN1, FHIT, FN1, FOSL1, FXYD5, GDF15, HGF, HIF1A, HPN, IGF1, ITGA3, ITGB1, ITGB4, ITGB6, JAM3, LAMA5, LCN2, LCP1, LRPAP1, MAP4K4, MATK, MMP2, MMP9, MMP14, NFE2L2, NRG1, ODC1, PLAT, PLAUR, PPI…	82	AFX_1
Cellular Movement	invasion	invasion of eukaryotic cells	1.91e-14	AGT, AKT1, AKT3, ANPEP, ANXA1, AR, ASAP1, AXL, B4GALT5, BMP4, CASP3, CD14, CD24, CD44, CD53, CDKN2A, CLDN4, CLU, COL18A1, CSF1, CTSD, CTTN, CXCL10, CXCR4, DKK3, EPHA2, ERBB3, ESR1, ETS1, ETV4, FAM105A, FAS, FBLN1, FHIT, FN1, FOSL1, FXYD5, GDF15, HGF, HIF1A, HPN, IGF1, ITGA3, ITGB1, ITGB4, ITGB6, JAM3, LAMA5, LCN2, LCP1, LRPAP1, MAP4K4, MATK, MMP2, MMP9, MMP14, NFE2L2, NRG1, ODC1, PLAT, PLAUR, PPI…	82	AFX_1
Immunological Disease	immunological disorder	immunological disorder of rodents	2.2e-14	AKT1, ALCAM, APOE, AXL, B2M, BDNF, C3, C1QA, C4B, CASP8, CCL13, CCR1, CCR5, CD5, CD14, CD24, CD44, CD81, CD276, CDKN1A, CFH, CHRNA2, CSF1, CXCL10, CXCR3, CYBB (includes EG:1536), EPHB6, ESR1, ETS1, FAS, FCER1G, FCGR2A, FCGR2B, FCGR3A, GHRHR, HLA-C, HLA-DQA1, HLA-DQB2, HLA-DRA, IFNGR1, IFNGR2, IGF1, IL7, IL18BP, IL18R1, IL1A, IL6R, IRF1, LCP2, LTB, MMP2, MMP9, NFE2L2, NRG1, PIK3CD, PLAT, PTAFR, SI…	69	AFX_1
Cancer	invasion	invasion of tumor cell lines	2.2e-14	AGT, AKT1, AKT3, ANXA1, AR, ASAP1, AXL, BMP4, CASP3, CD24, CD44, CDKN2A, CLDN4, COL18A1, CTSD, CTTN, CXCR4, DKK3, EPHA2, ERBB3, ESR1, ETS1, ETV4, FAS, FBLN1, FHIT, FN1, FOSL1, FXYD5, GDF15, HGF, HIF1A, HPN, IGF1, ITGA3, ITGB1, ITGB4, ITGB6, JAM3, LAMA5, LCN2, LCP1, MAP4K4, MATK, MMP2, MMP9, MMP14, NRG1, PLAT, PLAUR, PPIC (includes EG:5480), PRKCI, RAC1, S100A4, S100A6, S100A10, SDC2, SLIT2, SPP1,…	68	AFX_1
Cellular Movement	invasion	invasion of tumor cell lines	2.2e-14	AGT, AKT1, AKT3, ANXA1, AR, ASAP1, AXL, BMP4, CASP3, CD24, CD44, CDKN2A, CLDN4, COL18A1, CTSD, CTTN, CXCR4, DKK3, EPHA2, ERBB3, ESR1, ETS1, ETV4, FAS, FBLN1, FHIT, FN1, FOSL1, FXYD5, GDF15, HGF, HIF1A, HPN, IGF1, ITGA3, ITGB1, ITGB4, ITGB6, JAM3, LAMA5, LCN2, LCP1, MAP4K4, MATK, MMP2, MMP9, MMP14, NRG1, PLAT, PLAUR, PPIC (includes EG:5480), PRKCI, RAC1, S100A4, S100A6, S100A10, SDC2, SLIT2, SPP1,…	68	AFX_1
Cell-To-Cell Signaling and Interaction	activation	activation of blood cells	2.69e-14	ADORA2A, AGRN, ANXA1, ANXA2, APOE, B2M, C3, C5, C1QA, C4B, CASP8, CASR, CCL13, CD14, CD38, CD44, CD48, CD81, CD276, CD3E, CDKN1A, CNR1, CORO1A, CSF1, CXCL9, ERAP1, FAS, FCER1G, FCGR2A, FCGR2B, FN1, GC, HAVCR1, HCK, HLA-C, HLA-DQA1, HLA-DQB2, HLA-DRA, HLA-DRB1, ICAM1, IGF1, IL7, IL18R1, IL1A, ITGA3, ITGAM, ITGB1, ITGB6, KSR1, LBP, LCK, LCN2, LCP2, LILRA6, LTB, LY96, PIK3CD, PLAT, PRNP, PSMB8, PSMB…	84	AFX_1
Hematological System Development and Function	activation	activation of blood cells	2.69e-14	ADORA2A, AGRN, ANXA1, ANXA2, APOE, B2M, C3, C5, C1QA, C4B, CASP8, CASR, CCL13, CD14, CD38, CD44, CD48, CD81, CD276, CD3E, CDKN1A, CNR1, CORO1A, CSF1, CXCL9, ERAP1, FAS, FCER1G, FCGR2A, FCGR2B, FN1, GC, HAVCR1, HCK, HLA-C, HLA-DQA1, HLA-DQB2, HLA-DRA, HLA-DRB1, ICAM1, IGF1, IL7, IL18R1, IL1A, ITGA3, ITGAM, ITGB1, ITGB6, KSR1, LBP, LCK, LCN2, LCP2, LILRA6, LTB, LY96, PIK3CD, PLAT, PRNP, PSMB8, PSMB…	84	AFX_1
Cell Death	survival	survival of cells	3.34e-14	ABCB1B, ABCG2, ADORA1, ADORA2A, AGRN, AKT1, ALCAM, APOE, AR, ATF4, AXL, B4GALT5, BAX, BBC3, BCL2A1, BDNF, BMP2, BMP4, BUB1B, C5, CAMK2N1, CASP3, CASP8, CCNG1, CCR1, CD44, CD81, CD3E, CDC2, CDH13, CDKN1A, CDKN2A, CLCF1, CLDN4, CLU, CNR1, CNTF, COL18A1, CRLF1, CSF1, CSF2RB, CXCL9, CXCR3, CXCR4, DDIT3, DYRK3, EHD4, ERBB3, FAS, FCER1G, FGFR2, FHIT, FN1, GAS6, GDF15, GFRA1, GHR, GLRX, GSTM1, HCK, HGF,…	137	AFX_1
Skeletal and Muscular Disorders	skeletal and muscular disorder	skeletal and muscular disorder	3.49e-14	A2BP1, A2M, ABCC4, ACSL1, ADAM8, ADAMTS1, ADAMTS16, ADCY2, ADORA2A, ADRA1D, AGT, AHCY, AHNAK, AIF1, AKT1, AKT3, ALCAM, ALOX5, AMPD3 (includes EG:272), ANO3 (includes EG:63982), ANXA2, ANXA5, AOF1, APOE, AR, ASNS, ATP2A2, ATRNL1, B2M, B4GALT5, B4GALT6, BAALC, BASP1, BAT1, BAX, BCAT1, BDNF, BEX4, BGN, BLNK, BMP1, BTG3, C2, C3, C5, C10ORF128, C1ORF21, C1QA, C1R, C1S, C4B, CACNA1C, CACNB3, CALCR, CAP…	333	AFX_1
Cancer	migration	migration of tumor cell lines	4.22e-14	AGT, AKT1, AKT3, ALCAM, ANPEP, ANXA2, AR, AXL, C5, CCDC88A, CCL13, CD44, CDKN2A, CLDN4, CLU, CXCL10, CXCR4, ERBB3, ESR1, ETS1, ETV4, FN1, GAS6, GIPC1, GJA1, HGF, IGF1, IGFBP6, IGSF8, IL1A, ITGAM, ITGB1, ITGB4, ITGB6, LAMA5, LAMB3, LAMC2, LCK, LTBP2, MAP3K1, MAP4K4, MATK, MFI2, MMP2, MMP9, MMP14, MMP19, NRG1, PLAUR, PPIC (includes EG:5480), PRKCI, PTPRZ1, PVR, RAC1, RAP1B, RARRES1, S1PR2, SDC1, SD…	71	AFX_1
Cellular Movement	migration	migration of tumor cell lines	4.22e-14	AGT, AKT1, AKT3, ALCAM, ANPEP, ANXA2, AR, AXL, C5, CCDC88A, CCL13, CD44, CDKN2A, CLDN4, CLU, CXCL10, CXCR4, ERBB3, ESR1, ETS1, ETV4, FN1, GAS6, GIPC1, GJA1, HGF, IGF1, IGFBP6, IGSF8, IL1A, ITGAM, ITGB1, ITGB4, ITGB6, LAMA5, LAMB3, LAMC2, LCK, LTBP2, MAP3K1, MAP4K4, MATK, MFI2, MMP2, MMP9, MMP14, MMP19, NRG1, PLAUR, PPIC (includes EG:5480), PRKCI, PTPRZ1, PVR, RAC1, RAP1B, RARRES1, S1PR2, SDC1, SD…	71	AFX_1
Immunological Disease	immunological disorder	immunological disorder	4.25e-14	A2BP1, A2M, ABCC4, ABCC8, ACSL1, ADAM8, ADCY2, ADORA1, ADORA2A, ADRA1D, AGT, AHNAK, AIF1, AKT1, ALCAM, ALOX5, AMPD3 (includes EG:272), ANO3 (includes EG:63982), ANXA3, ANXA5, AOF1, APOE, AR, ATP1A4, ATRNL1, AXL, B2M, BAALC, BAT1, BAX, BCAT1, BDNF, BGN, BLNK, BMP1, BTG3, C2, C3, C5, C10ORF11, C10ORF128, C11ORF41, C1ORF21, C1QA, C1R, C1S, C4B, CACNA1C, CALCR, CAP2, CAPN13, CASP8, CCDC109B, CCL6, CC…	279	AFX_1
Cell-To-Cell Signaling and Interaction	adhesion	adhesion of blood cells	4.53e-14	ADORA1, ADORA2A, AGT, ANXA1, ANXA5, AXL, C3, C5, C1QA, C4B, C4BPA, CCL13, CD24, CD44, CD48, CD81, CORO1A, CSF1, CXCL9, CXCL10, CXCL11, CXCR3, FAS, FCER1G, FCGR2A, FN1, FUT4, GAS6, HCK, HGF, ICAM1, IFNGR1, IL7, IL1A, IL6R, IRGM, ITGAM, ITGB1, JAM3, LAMA5, LCP1, LGALS3, LRPAP1, OLR1, PIK3CD, PLA2G6, PLAUR, PTPRC, RAC1, RAC2, SIRPA, SLC4A1, SPP1, SRC, TGFB1, TNFRSF11B, VASP, VCAM1, VWF	59	AFX_1
Hematological System Development and Function	quantity	quantity of mononuclear leukocytes	8.14e-14	ABCG2, AGT, AKT1, APOE, B2M, BATF, BCL2A1, BLNK, C3, CASP8, CCL13, CD5, CD24, CD38, CD69, CD81, CD3D, CD3E, CD3G, CDKN1A, CDKN2A, CNTF, CSF1, CSF2RB, CTSS, CXCL10, CXCR3, CXCR4, DKK3, ETS1, FAS, FCER1G, FCGR2A, GJA1, HIF1A, HLA-DQA1, HOXA9, ICAM1, IFNGR1, IGF1, IL7, IL1A, IRF1, ISG15 (includes EG:9636), ITGAM, ITGB6, JAM3, LCK, LCP2, LSP1, LTB, MDM2, MMP9, NOTCH1, NR4A1, PIK3CD, PRNP, PTPRC, RAC2…	73	AFX_1
Tissue Morphology	quantity	quantity of mononuclear leukocytes	8.14e-14	ABCG2, AGT, AKT1, APOE, B2M, BATF, BCL2A1, BLNK, C3, CASP8, CCL13, CD5, CD24, CD38, CD69, CD81, CD3D, CD3E, CD3G, CDKN1A, CDKN2A, CNTF, CSF1, CSF2RB, CTSS, CXCL10, CXCR3, CXCR4, DKK3, ETS1, FAS, FCER1G, FCGR2A, GJA1, HIF1A, HLA-DQA1, HOXA9, ICAM1, IFNGR1, IGF1, IL7, IL1A, IRF1, ISG15 (includes EG:9636), ITGAM, ITGB6, JAM3, LCK, LCP2, LSP1, LTB, MDM2, MMP9, NOTCH1, NR4A1, PIK3CD, PRNP, PTPRC, RAC2…	73	AFX_1
Cellular Movement	homing	homing of normal cells	1.27e-13	ADORA1, ADORA2A, AGT, ANXA1, BDNF, C3, C5, CASR, CCDC88A, CCL13, CCR1, CCR5, CD38, CD44, CHST2, CORO1A, CSF1, CTSE, CXCL9, CXCL10, CXCL11, CXCL16, CXCR3, CXCR4, ERBB3, FCER1G, FCGR2A, FN1, G6PC, GFRA1, HCK, HGF, IL1A, ITGA3, ITGAM, ITGB1, LGALS1, LILRA6, LSP1, MAP3K1, MMP2, MMP9, MMP14, NPTX1, PIK3CD, PLA2G6, PLAUR, PRKCB, PRNP, RAC1, RAC2, RARRES2, RPS19, SEMA3F, SERPINA3, SLC37A4, SLIT2, SPP1, …	65	AFX_1
Cancer	invasion	invasion of cell lines	2.62e-13	AGT, AKT1, AKT3, ANXA1, AR, ASAP1, AXL, BMP4, CASP3, CD24, CD44, CDKN2A, CLDN4, COL18A1, CTSD, CTTN, CXCR4, DKK3, EPHA2, ERBB3, ESR1, ETS1, ETV4, FAM105A, FAS, FBLN1, FHIT, FN1, FOSL1, FXYD5, GDF15, HGF, HIF1A, HPN, IGF1, ITGA3, ITGB1, ITGB4, ITGB6, JAM3, LAMA5, LCN2, LCP1, MAP4K4, MATK, MMP2, MMP9, MMP14, NRG1, ODC1, PLAT, PLAUR, PPIC (includes EG:5480), PRKCB, PRKCI, PTP4A1, RAC1, S100A4, S100A…	73	AFX_1
Cellular Movement	invasion	invasion of cell lines	2.62e-13	AGT, AKT1, AKT3, ANXA1, AR, ASAP1, AXL, BMP4, CASP3, CD24, CD44, CDKN2A, CLDN4, COL18A1, CTSD, CTTN, CXCR4, DKK3, EPHA2, ERBB3, ESR1, ETS1, ETV4, FAM105A, FAS, FBLN1, FHIT, FN1, FOSL1, FXYD5, GDF15, HGF, HIF1A, HPN, IGF1, ITGA3, ITGB1, ITGB4, ITGB6, JAM3, LAMA5, LCN2, LCP1, MAP4K4, MATK, MMP2, MMP9, MMP14, NRG1, ODC1, PLAT, PLAUR, PPIC (includes EG:5480), PRKCB, PRKCI, PTP4A1, RAC1, S100A4, S100A…	73	AFX_1
Cellular Movement	chemotaxis	chemotaxis of normal cells	6.02e-13	ADORA1, ADORA2A, AGT, ANXA1, BDNF, C3, C5, CASR, CCDC88A, CCL13, CCR1, CCR5, CD38, CORO1A, CSF1, CTSE, CXCL9, CXCL10, CXCL11, CXCL16, CXCR3, CXCR4, ERBB3, FCER1G, FCGR2A, FN1, G6PC, GFRA1, HCK, HGF, IL1A, ITGA3, ITGAM, ITGB1, LGALS1, LILRA6, LSP1, MAP3K1, MMP2, MMP9, MMP14, NPTX1, PIK3CD, PLA2G6, PLAUR, PRKCB, PRNP, RAC1, RAC2, RARRES2, RPS19, SEMA3F, SERPINA3, SLC37A4, SLIT2, SPP1, SRC, TGFB1, T…	62	AFX_1
Cell Death	survival	survival of eukaryotic cells	7.01e-13	ABCB1B, ABCG2, ADORA2A, AGRN, AKT1, APOE, AR, AXL, B4GALT5, BAX, BBC3, BCL2A1, BDNF, BMP2, BMP4, BUB1B, C5, CAMK2N1, CASP3, CASP8, CCNG1, CCR1, CD44, CD81, CD3E, CDC2, CDH13, CDKN1A, CDKN2A, CLCF1, CLDN4, CLU, CNR1, CNTF, CRLF1, CSF1, CSF2RB, CXCL9, CXCR3, DDIT3, DYRK3, EHD4, ERBB3, FAS, FCER1G, FGFR2, FHIT, FN1, GAS6, GDF15, GFRA1, GHR, GSTM1, HCK, HGF, HIF1A, HSPB1, ICAM1, ID4, IGF1, IGTP, IL7,…	124	AFX_1
Hematological System Development and Function	quantity	quantity of lymphocytes	7.02e-13	ABCG2, AGT, AKT1, APOE, B2M, BATF, BCL2A1, BLNK, C3, CASP8, CD5, CD24, CD38, CD69, CD81, CD3D, CD3E, CD3G, CDKN1A, CDKN2A, CNTF, CSF1, CSF2RB, CTSS, CXCL10, CXCR3, CXCR4, DKK3, ETS1, FAS, FCER1G, FCGR2A, GJA1, HIF1A, HLA-DQA1, HOXA9, ICAM1, IFNGR1, IGF1, IL7, IRF1, ISG15 (includes EG:9636), ITGAM, ITGB6, LCK, LCP2, LSP1, LTB, MDM2, NOTCH1, NR4A1, PIK3CD, PRNP, PTPRC, RAC2, RUNX1, SLA, SPP1, STAT1…	69	AFX_1
Tissue Morphology	quantity	quantity of lymphocytes	7.02e-13	ABCG2, AGT, AKT1, APOE, B2M, BATF, BCL2A1, BLNK, C3, CASP8, CD5, CD24, CD38, CD69, CD81, CD3D, CD3E, CD3G, CDKN1A, CDKN2A, CNTF, CSF1, CSF2RB, CTSS, CXCL10, CXCR3, CXCR4, DKK3, ETS1, FAS, FCER1G, FCGR2A, GJA1, HIF1A, HLA-DQA1, HOXA9, ICAM1, IFNGR1, IGF1, IL7, IRF1, ISG15 (includes EG:9636), ITGAM, ITGB6, LCK, LCP2, LSP1, LTB, MDM2, NOTCH1, NR4A1, PIK3CD, PRNP, PTPRC, RAC2, RUNX1, SLA, SPP1, STAT1…	69	AFX_1
Cancer	colon cancer	colon cancer	7.88e-13	ADAMTS1, AHCY, AKT1, AKT3, ATP2A2, BAX, BMP2, BUB1B, C15ORF23, C15ORF48, CAMK2N1, CCNA2, CCNB2, CCT5, CDCA7, CDKN1A, CLDN1, CLDN4, CLU, COL3A1, COL6A2, CRIP1, DDX39, DLGAP5, ENC1, FGFR2, FHIT, FN1, FZD4, GDF15, GJA1, GLRX3, GMNN, GPSM2, GPX2, IFITM1, IGF1, IL6R, ISG20, KIAA0101, KIF18B (includes EG:146909), KIFC1, LACTB2, LGALS3, LYAR, M6PRBP1, MCM3, MELK, MGLL, MMP7, NAP1L2, NQO1, NR0B2, NRG1, O…	72	AFX_1
Gastrointestinal Disease	colon cancer	colon cancer	7.88e-13	ADAMTS1, AHCY, AKT1, AKT3, ATP2A2, BAX, BMP2, BUB1B, C15ORF23, C15ORF48, CAMK2N1, CCNA2, CCNB2, CCT5, CDCA7, CDKN1A, CLDN1, CLDN4, CLU, COL3A1, COL6A2, CRIP1, DDX39, DLGAP5, ENC1, FGFR2, FHIT, FN1, FZD4, GDF15, GJA1, GLRX3, GMNN, GPSM2, GPX2, IFITM1, IGF1, IL6R, ISG20, KIAA0101, KIF18B (includes EG:146909), KIFC1, LACTB2, LGALS3, LYAR, M6PRBP1, MCM3, MELK, MGLL, MMP7, NAP1L2, NQO1, NR0B2, NRG1, O…	72	AFX_1
Genetic Disorder	colon cancer	colon cancer	7.88e-13	ADAMTS1, AHCY, AKT1, AKT3, ATP2A2, BAX, BMP2, BUB1B, C15ORF23, C15ORF48, CAMK2N1, CCNA2, CCNB2, CCT5, CDCA7, CDKN1A, CLDN1, CLDN4, CLU, COL3A1, COL6A2, CRIP1, DDX39, DLGAP5, ENC1, FGFR2, FHIT, FN1, FZD4, GDF15, GJA1, GLRX3, GMNN, GPSM2, GPX2, IFITM1, IGF1, IL6R, ISG20, KIAA0101, KIF18B (includes EG:146909), KIFC1, LACTB2, LGALS3, LYAR, M6PRBP1, MCM3, MELK, MGLL, MMP7, NAP1L2, NQO1, NR0B2, NRG1, O…	72	AFX_1
Reproductive System Disease	reproductive system disorder	reproductive system disorder	8.32e-13	ADRA1D, ALOX5, ANXA2, ANXA5, APOE, AR, ATF4, BAX, BCAT1, BMP15, BUB1B, C10ORF10, C1S, C4BPA, CASP3, CASP8, CCNA2, CCR1, CD14, CDC2, CDKN1C, COL18A1, COL6A2, CRIP1, CXADR, CXCL9, CXCL10, CXCR4, CYP19A1, DCN, DYNLL1, ECT2, ESR1, FBN1, FN1, GALNT4, GAS6, GHR, GREM1, GUCY1B2, HDAC1, HGF, HIF1A, HLA-C, HSD17B4, HSPB1, ICAM1, INHBB, ISG20, ITGAM, ITGB1, ITGB4, KIF20A, KSR1, LDHA, LOXL1, MAP3K8, MMP2, M…	99	AFX_1
Genetic Disorder	genetic disorder	genetic disorder of mice	9.32e-13	AGPAT6, AKT1, ALCAM, ANGPTL4, APOE, AR, AXL, B2M, BAX, BBS2, BDNF, C3, C1QA, C4B, CASP3, CASR, CCL13, CCR1, CCR5, CD5, CD24, CD38, CD44, CD276, CDKN1A, CDKN1C, CFH, CLCN6, CNR1, CPE, CSF1, CTSK, CXCL10, CYBB (includes EG:1536), CYP19A1, EIF4EBP1, EPHB6, ESR1, FAS, FCER1G, FCGR2A, FCGR2B, FCGR3A, FHL2, GCM1, GHRHR, GJA1, HCK, HLA-C, HLA-DQA1, HLA-DQB2, HLA-DRA, HOXA9, ICAM1, IFNGR1, IGF1, IL7, IL1…	98	AFX_1
Cancer	binding	binding of tumor cell lines	1.05e-12	AGT, ALCAM, ANXA2, ANXA5, AR, CCR5, CD14, CD24, CD44, CD68, CSF1, CXADR, CXCL9, CXCL10, CXCR3, CXCR4, DCN, FAS, FCGR2A, FN1, HGF, IGF1, ITGA3, ITGAM, ITGB1, ITGB4, JAM3, LAMA5, LCK, LGALS3, LGALS3BP, MMP2, PVR, RAMP2, S100A10, SCARB1, SPP1, ST6GAL1, TGFB1, TNC, VCAM1	41	AFX_1
Cell-To-Cell Signaling and Interaction	binding	binding of tumor cell lines	1.05e-12	AGT, ALCAM, ANXA2, ANXA5, AR, CCR5, CD14, CD24, CD44, CD68, CSF1, CXADR, CXCL9, CXCL10, CXCR3, CXCR4, DCN, FAS, FCGR2A, FN1, HGF, IGF1, ITGA3, ITGAM, ITGB1, ITGB4, JAM3, LAMA5, LCK, LGALS3, LGALS3BP, MMP2, PVR, RAMP2, S100A10, SCARB1, SPP1, ST6GAL1, TGFB1, TNC, VCAM1	41	AFX_1
Immunological Disease	autoimmune disease	autoimmune disease of mammalia	1.08e-12	ALCAM, AXL, B2M, C2, C3, C1QA, C1R, C1S, C4B, CCL13, CCR1, CCR5, CD5, CD24, CD44, CD276, CDKN1A, CFH, CHRNA2, CXCL10, CXCR3, EPHB6, ESR1, FAS, FCGR2A, FCGR2B, FCGR3A, GHRHR, HLA-C, HLA-DQA1, HLA-DQB2, HLA-DRA, HLA-DRB1, IFNGR1, IGF1, IL7, IL18R1, LTB, MMP2, MMP9, NFE2L2, NRG1, PLAT, SIRPA, SPP1, ST6GAL1, STAT1, TAP1, TGFB1, TNFRSF9, TNFRSF1A, TYROBP	52	AFX_1
Cell Death	apoptosis	apoptosis of lymphocytes	1.18e-12	ADORA2A, AKT1, APOE, BAX, BCL2A1, BLNK, CASP3, CASP8, CCL13, CCNB1, CCR5, CD5, CD24, CD44, CD3E, CDKN1A, CDKN2A, CXCR4, FAS, FCGR2B, FN1, HLA-G, HOXA9, IER3, IFNGR1, IGF1, IL7, IL6R, ITGB1, ITPR3, LCK, LGALS1, MDM2, NFE2L2, NQO1, NR4A1, PARP1, PAWR, PIK3CD, PRKCB, PTPRC, RAC1, RAC2, RCAN2, SHC1, SPP1, STAT1, TCF7, TGFB1, TGFB2, TNFRSF9, TNFRSF1A, TOP2A, TRB@, UBD	55	AFX_1
Hematological Disease	apoptosis	apoptosis of lymphocytes	1.18e-12	ADORA2A, AKT1, APOE, BAX, BCL2A1, BLNK, CASP3, CASP8, CCL13, CCNB1, CCR5, CD5, CD24, CD44, CD3E, CDKN1A, CDKN2A, CXCR4, FAS, FCGR2B, FN1, HLA-G, HOXA9, IER3, IFNGR1, IGF1, IL7, IL6R, ITGB1, ITPR3, LCK, LGALS1, MDM2, NFE2L2, NQO1, NR4A1, PARP1, PAWR, PIK3CD, PRKCB, PTPRC, RAC1, RAC2, RCAN2, SHC1, SPP1, STAT1, TCF7, TGFB1, TGFB2, TNFRSF9, TNFRSF1A, TOP2A, TRB@, UBD	55	AFX_1
Immunological Disease	apoptosis	apoptosis of lymphocytes	1.18e-12	ADORA2A, AKT1, APOE, BAX, BCL2A1, BLNK, CASP3, CASP8, CCL13, CCNB1, CCR5, CD5, CD24, CD44, CD3E, CDKN1A, CDKN2A, CXCR4, FAS, FCGR2B, FN1, HLA-G, HOXA9, IER3, IFNGR1, IGF1, IL7, IL6R, ITGB1, ITPR3, LCK, LGALS1, MDM2, NFE2L2, NQO1, NR4A1, PARP1, PAWR, PIK3CD, PRKCB, PTPRC, RAC1, RAC2, RCAN2, SHC1, SPP1, STAT1, TCF7, TGFB1, TGFB2, TNFRSF9, TNFRSF1A, TOP2A, TRB@, UBD	55	AFX_1
Immunological Disease	immunological disorder	immunological disorder of mice	1.36e-12	AKT1, ALCAM, APOE, AXL, B2M, C3, C1QA, C4B, CASP8, CCL13, CCR1, CCR5, CD5, CD14, CD24, CD44, CD276, CDKN1A, CFH, CSF1, CXCL10, CYBB (includes EG:1536), EPHB6, ESR1, ETS1, FAS, FCER1G, FCGR2A, FCGR2B, FCGR3A, GHRHR, HLA-C, HLA-DQA1, HLA-DQB2, HLA-DRA, IFNGR1, IFNGR2, IGF1, IL7, IL18BP, IL18R1, IL1A, IRF1, LCP2, LTB, MMP2, MMP9, NFE2L2, NRG1, PIK3CD, PLAT, PTAFR, SIRPA, SPHK2, SPP1, ST6GAL1, STAT1,…	64	AFX_1
Cell Death	apoptosis	apoptosis of mononuclear leukocytes	1.37e-12	ADORA2A, AKT1, APOE, BAX, BCL2A1, BLNK, CASP3, CASP8, CCL13, CCNB1, CCR5, CD5, CD24, CD44, CD3E, CDKN1A, CDKN2A, CSF1, CXCR4, FAS, FCGR2B, FN1, HLA-G, HOXA9, IER3, IFNGR1, IGF1, IL7, IL6R, ITGB1, ITPR3, LCK, LGALS1, MDM2, NFE2L2, NQO1, NR4A1, PARP1, PAWR, PIK3CD, PRKCB, PTPRC, RAC1, RAC2, RCAN2, SHC1, SPP1, STAT1, TCF7, TGFB1, TGFB2, TNFRSF9, TNFRSF1A, TOP2A, TRB@, UBD	56	AFX_1
Hematological Disease	apoptosis	apoptosis of mononuclear leukocytes	1.37e-12	ADORA2A, AKT1, APOE, BAX, BCL2A1, BLNK, CASP3, CASP8, CCL13, CCNB1, CCR5, CD5, CD24, CD44, CD3E, CDKN1A, CDKN2A, CSF1, CXCR4, FAS, FCGR2B, FN1, HLA-G, HOXA9, IER3, IFNGR1, IGF1, IL7, IL6R, ITGB1, ITPR3, LCK, LGALS1, MDM2, NFE2L2, NQO1, NR4A1, PARP1, PAWR, PIK3CD, PRKCB, PTPRC, RAC1, RAC2, RCAN2, SHC1, SPP1, STAT1, TCF7, TGFB1, TGFB2, TNFRSF9, TNFRSF1A, TOP2A, TRB@, UBD	56	AFX_1
Immunological Disease	apoptosis	apoptosis of mononuclear leukocytes	1.37e-12	ADORA2A, AKT1, APOE, BAX, BCL2A1, BLNK, CASP3, CASP8, CCL13, CCNB1, CCR5, CD5, CD24, CD44, CD3E, CDKN1A, CDKN2A, CSF1, CXCR4, FAS, FCGR2B, FN1, HLA-G, HOXA9, IER3, IFNGR1, IGF1, IL7, IL6R, ITGB1, ITPR3, LCK, LGALS1, MDM2, NFE2L2, NQO1, NR4A1, PARP1, PAWR, PIK3CD, PRKCB, PTPRC, RAC1, RAC2, RCAN2, SHC1, SPP1, STAT1, TCF7, TGFB1, TGFB2, TNFRSF9, TNFRSF1A, TOP2A, TRB@, UBD	56	AFX_1
Hematological Disease	hematological disorder	hematological disorder	1.57e-12	ABCC2, ABCC8, ADORA1, ADORA2A, ADRA1D, AGT, AKT1, AKT3, ALOX5, AMN, ANXA2, ANXA3, APOE, AR, ATF4, AXL, B2M, BAX, BCAT1, BDNF, BGN, C2, C3, C5, C1QA, CACNA1C, CALCR, CASP8, CBS (includes EG:875), CCL13, CD5, CD14, CD3G, CDC2, CDKN1A, CFH, CFI, CLU, CNP, CNR1, COL18A1, COL4A1, CSF2RB, CTSS, CXCL9, CXCL10, CXCR4, EFEMP2, EPHA2, ESR1, ETS1, FAS, FBLN1, FCER1G, FCGR2A, FCGR2B, FCGR3A, FGB, FGFR2, FN1,…	134	AFX_1
Cell-To-Cell Signaling and Interaction	binding	binding of leukocytes	1.81e-12	A2M, ANXA2, APOE, C5, CCL13, CCR1, CCR5, CD14, CD44, CD48, CD3E, CSF1, CXCL9, CXCL10, CXCL11, CXCR3, DCN, FAS, FCGR2A, FCGR2B, FCGR3A, FUT4, HCK, HGF, ICAM1, IFNGR1, IL7, IL1A, ITGAM, ITGB1, JAM3, LBP, LCK, LSP1, MRC1, PTPRC, SCARB1, TNC, VCAM1	39	AFX_1
Hematological System Development and Function	binding	binding of leukocytes	1.81e-12	A2M, ANXA2, APOE, C5, CCL13, CCR1, CCR5, CD14, CD44, CD48, CD3E, CSF1, CXCL9, CXCL10, CXCL11, CXCR3, DCN, FAS, FCGR2A, FCGR2B, FCGR3A, FUT4, HCK, HGF, ICAM1, IFNGR1, IL7, IL1A, ITGAM, ITGB1, JAM3, LBP, LCK, LSP1, MRC1, PTPRC, SCARB1, TNC, VCAM1	39	AFX_1
Reproductive System Disease	endometriosis	endometriosis	2.07e-12	APOE, AR, ATF4, BCAT1, BUB1B, C10ORF10, C1S, C4BPA, CASP8, CCNA2, CCR1, CDC2, COL18A1, COL6A2, CXADR, CXCL9, CXCL10, CXCR4, CYP19A1, DCN, DYNLL1, ESR1, FBN1, FN1, GALNT4, GAS6, GREM1, GUCY1B2, HDAC1, HGF, HIF1A, HLA-C, HSD17B4, HSPB1, ICAM1, ISG20, ITGAM, ITGB1, ITGB4, KIF20A, KSR1, LOXL1, MAP3K8, MMP2, MMP7, MMP9, MMP14, NR4A1, PDGFRB, PIK3CD, PLAUR, PLK2, PRKCB, PTAFR, PTGS1, PTP4A1, QSOX1, RAC…	78	AFX_1
Cancer	ovarian cancer	ovarian cancer	2.46e-12	AKT1, AKT3, ALDH1A2, APOE, AR, ARL4C, ATP6V1B1, BNC1, C8ORF84, CCT5, CD24, CDKN2A, CFH, CLDN4, CLU, COL15A1, COL18A1, COL4A1, CP, CYP19A1, ECT2, EPHA2, EPHB6, ERBB3, ESR1, EYA2, FGFR2, FN1, GSTM1, GSTM5, HDAC1, HN1, HSP90AA1, IFI27, IFITM2, IFNGR1, IFNGR2, JAG2, KIAA0101, LCK, LCN2, MGP, MMP2, MMP7, MTHFD2, PDGFRB, PRKCB, PRKCI, PTAFR, PTGS1, RRM2, SLC34A2, SLIT2, SLPI, SPP1, SRC, STAT1, TBC1D2B,…	64	AFX_1
Reproductive System Disease	ovarian cancer	ovarian cancer	2.46e-12	AKT1, AKT3, ALDH1A2, APOE, AR, ARL4C, ATP6V1B1, BNC1, C8ORF84, CCT5, CD24, CDKN2A, CFH, CLDN4, CLU, COL15A1, COL18A1, COL4A1, CP, CYP19A1, ECT2, EPHA2, EPHB6, ERBB3, ESR1, EYA2, FGFR2, FN1, GSTM1, GSTM5, HDAC1, HN1, HSP90AA1, IFI27, IFITM2, IFNGR1, IFNGR2, JAG2, KIAA0101, LCK, LCN2, MGP, MMP2, MMP7, MTHFD2, PDGFRB, PRKCB, PRKCI, PTAFR, PTGS1, RRM2, SLC34A2, SLIT2, SLPI, SPP1, SRC, STAT1, TBC1D2B,…	64	AFX_1
Cellular Growth and Proliferation	proliferation	proliferation of blood cells	2.55e-12	A2M, ADORA2A, AKT1, APOE, BATF, BAX, BLNK, BMP4, CASP3, CASP8, CCL13, CCR5, CD5, CD14, CD24, CD37, CD38, CD44, CD48, CD81, CD276, CD3E, CD3G, CDKN1A, CDKN1C, CDKN2A, CDKN2B, CLCF1, CORO1A, CSF1, CSF2RB, CXCR4, DCN, EPHB6, FAS, FCGR2B, FCGR3A, FN1, GDF15, HAVCR1, HCK, HGF, HIF1A, HLA-DRB1, HOXA9, ICAM1, IFNGR1, IGF1, IL7, IL1A, IRF8, ISG20, ISG15 (includes EG:9636), ITGAM, ITGB1, JAG2, KCNN4, LCK,…	92	AFX_1
Cellular Growth and Proliferation	proliferation	proliferation of leukocytes	3.22e-12	A2M, ADORA2A, AKT1, APOE, BATF, BAX, BLNK, BMP4, CASP3, CASP8, CCL13, CCR5, CD5, CD14, CD24, CD37, CD38, CD44, CD48, CD81, CD276, CD3E, CD3G, CDKN1A, CDKN2A, CDKN2B, CLCF1, CORO1A, CSF1, CSF2RB, CXCR4, DCN, EPHB6, FAS, FCGR2B, FCGR3A, FN1, HAVCR1, HCK, HGF, HIF1A, HLA-DRB1, HOXA9, ICAM1, IFNGR1, IGF1, IL7, IL1A, IRF8, ISG20, ISG15 (includes EG:9636), ITGAM, ITGB1, KCNN4, LCK, LCP2, LGALS1, LTBP1,…	87	AFX_1
Hematological System Development and Function	proliferation	proliferation of leukocytes	3.22e-12	A2M, ADORA2A, AKT1, APOE, BATF, BAX, BLNK, BMP4, CASP3, CASP8, CCL13, CCR5, CD5, CD14, CD24, CD37, CD38, CD44, CD48, CD81, CD276, CD3E, CD3G, CDKN1A, CDKN2A, CDKN2B, CLCF1, CORO1A, CSF1, CSF2RB, CXCR4, DCN, EPHB6, FAS, FCGR2B, FCGR3A, FN1, HAVCR1, HCK, HGF, HIF1A, HLA-DRB1, HOXA9, ICAM1, IFNGR1, IGF1, IL7, IL1A, IRF8, ISG20, ISG15 (includes EG:9636), ITGAM, ITGB1, KCNN4, LCK, LCP2, LGALS1, LTBP1,…	87	AFX_1
Connective Tissue Disorders	arthritis	arthritis	3.86e-12	A2BP1, A2M, ABCC4, ACSL1, ADAM8, ADAMTS1, ADAMTS16, ADCY2, AIF1, ALCAM, ALOX5, AMPD3 (includes EG:272), ANO3 (includes EG:63982), ANXA5, AOF1, APOE, ATRNL1, B2M, BAALC, BAT1, BCAT1, BDNF, BGN, BLNK, BMP1, BTG3, C2, C3, C5, C10ORF128, C1ORF21, C1R, C4B, CACNA1C, CALCR, CAPN13, CCDC109B, CCL6, CCL13, CCNB1, CCR1, CCR5, CD24, CD44, CD53, CD68, CD69, CD81, CD3D, CDH6, CDH13, CDKN1A, CDKN2A, CLCN6, CL…	195	AFX_1
Inflammatory Disease	arthritis	arthritis	3.86e-12	A2BP1, A2M, ABCC4, ACSL1, ADAM8, ADAMTS1, ADAMTS16, ADCY2, AIF1, ALCAM, ALOX5, AMPD3 (includes EG:272), ANO3 (includes EG:63982), ANXA5, AOF1, APOE, ATRNL1, B2M, BAALC, BAT1, BCAT1, BDNF, BGN, BLNK, BMP1, BTG3, C2, C3, C5, C10ORF128, C1ORF21, C1R, C4B, CACNA1C, CALCR, CAPN13, CCDC109B, CCL6, CCL13, CCNB1, CCR1, CCR5, CD24, CD44, CD53, CD68, CD69, CD81, CD3D, CDH6, CDH13, CDKN1A, CDKN2A, CLCN6, CL…	195	AFX_1
Skeletal and Muscular Disorders	arthritis	arthritis	3.86e-12	A2BP1, A2M, ABCC4, ACSL1, ADAM8, ADAMTS1, ADAMTS16, ADCY2, AIF1, ALCAM, ALOX5, AMPD3 (includes EG:272), ANO3 (includes EG:63982), ANXA5, AOF1, APOE, ATRNL1, B2M, BAALC, BAT1, BCAT1, BDNF, BGN, BLNK, BMP1, BTG3, C2, C3, C5, C10ORF128, C1ORF21, C1R, C4B, CACNA1C, CALCR, CAPN13, CCDC109B, CCL6, CCL13, CCNB1, CCR1, CCR5, CD24, CD44, CD53, CD68, CD69, CD81, CD3D, CDH6, CDH13, CDKN1A, CDKN2A, CLCN6, CL…	195	AFX_1
Cellular Movement	migration	migration of mononuclear leukocytes	4.78e-12	ABCB1B, AGT, ALOX5, C5, CCL13, CCR1, CCR5, CD44, CD69, COL1A1, COL4A1, CTSS, CXCL9, CXCL10, CXCL11, CXCR3, CXCR4, FN1, GREM1, HGF, HLA-G, ICAM1, IL7, ITGA3, ITGAM, ITGB1, LCK, LGALS3, LTK, MMP9, NT5E, PLA2G6, PVR, RARRES2, SIRPA, SPHK2, SPP1, TGFB1, TIMP1, TNFRSF1A, VCAM1	41	AFX_1
Immune Cell Trafficking	migration	migration of mononuclear leukocytes	4.78e-12	ABCB1B, AGT, ALOX5, C5, CCL13, CCR1, CCR5, CD44, CD69, COL1A1, COL4A1, CTSS, CXCL9, CXCL10, CXCL11, CXCR3, CXCR4, FN1, GREM1, HGF, HLA-G, ICAM1, IL7, ITGA3, ITGAM, ITGB1, LCK, LGALS3, LTK, MMP9, NT5E, PLA2G6, PVR, RARRES2, SIRPA, SPHK2, SPP1, TGFB1, TIMP1, TNFRSF1A, VCAM1	41	AFX_1
Inflammatory Disease	inflammatory disorder	inflammatory disorder of mammalia	5.05e-12	AKT1, ALOX5, APOE, B2M, C2, C3, C5, C1QA, C1R, C1S, C4B, CASP3, CASP8, CCL13, CCR1, CCR5, CD44, CD69, CDKN1A, CDKN2A, CFH, CLU, CNR1, CSF1, CTSS, CXCR3, CXCR4, CYBB (includes EG:1536), EFEMP2, ESR1, FAS, FBN1, FCER1G, FCGR2A, FCGR2B, HCK, HGF, HLA-DRA, HLA-DRB1, ICAM1, IFNGR1, IFNGR2, IGF1, IL7, IL18BP, IL1A, IL6R, ITGAM, ITGB6, KSR1, LGALS3, LTB, MMP2, MMP7, MMP9, MMP12, MMP14, NFE2L2, PIK3CD, P…	73	AFX_1
Cell Death	apoptosis	apoptosis of T lymphocytes	5.25e-12	ADORA2A, AKT1, APOE, BAX, BCL2A1, CASP3, CASP8, CCL13, CCNB1, CCR5, CD24, CD44, CD3E, CDKN1A, CDKN2A, CXCR4, FAS, FN1, HOXA9, IER3, IFNGR1, IGF1, IL7, IL6R, LCK, LGALS1, MDM2, NFE2L2, NQO1, NR4A1, PARP1, PAWR, PIK3CD, PTPRC, RAC1, RAC2, RCAN2, SHC1, SPP1, STAT1, TCF7, TGFB1, TGFB2, TNFRSF9, TNFRSF1A, TOP2A, TRB@	47	AFX_1
Hematological Disease	apoptosis	apoptosis of T lymphocytes	5.25e-12	ADORA2A, AKT1, APOE, BAX, BCL2A1, CASP3, CASP8, CCL13, CCNB1, CCR5, CD24, CD44, CD3E, CDKN1A, CDKN2A, CXCR4, FAS, FN1, HOXA9, IER3, IFNGR1, IGF1, IL7, IL6R, LCK, LGALS1, MDM2, NFE2L2, NQO1, NR4A1, PARP1, PAWR, PIK3CD, PTPRC, RAC1, RAC2, RCAN2, SHC1, SPP1, STAT1, TCF7, TGFB1, TGFB2, TNFRSF9, TNFRSF1A, TOP2A, TRB@	47	AFX_1
Immunological Disease	apoptosis	apoptosis of T lymphocytes	5.25e-12	ADORA2A, AKT1, APOE, BAX, BCL2A1, CASP3, CASP8, CCL13, CCNB1, CCR5, CD24, CD44, CD3E, CDKN1A, CDKN2A, CXCR4, FAS, FN1, HOXA9, IER3, IFNGR1, IGF1, IL7, IL6R, LCK, LGALS1, MDM2, NFE2L2, NQO1, NR4A1, PARP1, PAWR, PIK3CD, PTPRC, RAC1, RAC2, RCAN2, SHC1, SPP1, STAT1, TCF7, TGFB1, TGFB2, TNFRSF9, TNFRSF1A, TOP2A, TRB@	47	AFX_1
Cellular Growth and Proliferation	proliferation	proliferation of lymphocytes	5.75e-12	A2M, ADORA2A, AKT1, APOE, BATF, BAX, BLNK, BMP4, CASP3, CASP8, CCL13, CCR5, CD5, CD14, CD24, CD37, CD38, CD44, CD48, CD81, CD276, CD3E, CD3G, CDKN1A, CDKN2A, CDKN2B, CLCF1, CORO1A, CSF2RB, CXCR4, EPHB6, FAS, FCGR2B, FCGR3A, FN1, HAVCR1, HCK, HIF1A, HLA-DRB1, ICAM1, IFNGR1, IGF1, IL7, IL1A, ISG20, ISG15 (includes EG:9636), ITGAM, ITGB1, KCNN4, LCK, LCP2, LGALS1, LTBP1, LY96, MAP3K1, MDM2, MMP9, NO…	82	AFX_1
Hematological System Development and Function	proliferation	proliferation of lymphocytes	5.75e-12	A2M, ADORA2A, AKT1, APOE, BATF, BAX, BLNK, BMP4, CASP3, CASP8, CCL13, CCR5, CD5, CD14, CD24, CD37, CD38, CD44, CD48, CD81, CD276, CD3E, CD3G, CDKN1A, CDKN2A, CDKN2B, CLCF1, CORO1A, CSF2RB, CXCR4, EPHB6, FAS, FCGR2B, FCGR3A, FN1, HAVCR1, HCK, HIF1A, HLA-DRB1, ICAM1, IFNGR1, IGF1, IL7, IL1A, ISG20, ISG15 (includes EG:9636), ITGAM, ITGB1, KCNN4, LCK, LCP2, LGALS1, LTBP1, LY96, MAP3K1, MDM2, MMP9, NO…	82	AFX_1
Cellular Development	differentiation	differentiation of cells	6.45e-12	ACVR1C, ADORA1, ADORA2A, AGT, AKT1, ALDH1A2, ANXA1, ANXA2, AR, ATF4, BAX, BDNF, BHLHE22, BLNK, BMP1, BMP2, BMP4, C1QC, CALCR, CASP3, CASP8, CCL13, CCNE1, CCR1, CD14, CD24, CD38, CD44, CD81, CD276, CD3D, CD3E, CDK5RAP2, CDKN1A, CDKN1C, CDKN2A, CDKN2B, CDO1, CLCF1, CLU, CNR1, CNR2, CNTF, COL18A1, COL4A1, CREG1, CSF1, CSF2RB, CTSK, CXCR4, CYP19A1, DCN, DDIT3, DMBT1, DYRK3, ENC1, EPHA2, ERBB3, ESR1, …	180	AFX_1
Cellular Movement	cell movement	cell movement of bone marrow cells	7.96e-12	ADORA1, ADORA2A, AGT, ANXA1, C2, C3, C5, C4B, CCL13, CCR1, CD44, CD48, CORO1A, CSF1, CXCL9, CXCL10, CXCR3, FAS, FCER1G, FCGR2A, FUT4, G6PC, HCK, HGF, ICAM1, IL1A, IL6R, ITGA3, ITGAM, ITGB1, JAM3, LGALS1, LGALS3, LILRA6, LSP1, MMP12, MMP14, NFE2L2, PIK3CD, PLAT, PLAUR, RAC1, RAC2, RPS19, SIRPA, SLC37A4, SLPI, SPP1, TGFB1, TGFB2, TMSB4X, TNFRSF9, TNFRSF1A, VCAM1	54	AFX_1
Hematopoiesis	cell movement	cell movement of bone marrow cells	7.96e-12	ADORA1, ADORA2A, AGT, ANXA1, C2, C3, C5, C4B, CCL13, CCR1, CD44, CD48, CORO1A, CSF1, CXCL9, CXCL10, CXCR3, FAS, FCER1G, FCGR2A, FUT4, G6PC, HCK, HGF, ICAM1, IL1A, IL6R, ITGA3, ITGAM, ITGB1, JAM3, LGALS1, LGALS3, LILRA6, LSP1, MMP12, MMP14, NFE2L2, PIK3CD, PLAT, PLAUR, RAC1, RAC2, RPS19, SIRPA, SLC37A4, SLPI, SPP1, TGFB1, TGFB2, TMSB4X, TNFRSF9, TNFRSF1A, VCAM1	54	AFX_1
Immune Cell Trafficking	cell movement	cell movement of bone marrow cells	7.96e-12	ADORA1, ADORA2A, AGT, ANXA1, C2, C3, C5, C4B, CCL13, CCR1, CD44, CD48, CORO1A, CSF1, CXCL9, CXCL10, CXCR3, FAS, FCER1G, FCGR2A, FUT4, G6PC, HCK, HGF, ICAM1, IL1A, IL6R, ITGA3, ITGAM, ITGB1, JAM3, LGALS1, LGALS3, LILRA6, LSP1, MMP12, MMP14, NFE2L2, PIK3CD, PLAT, PLAUR, RAC1, RAC2, RPS19, SIRPA, SLC37A4, SLPI, SPP1, TGFB1, TGFB2, TMSB4X, TNFRSF9, TNFRSF1A, VCAM1	54	AFX_1
Inflammatory Response	cell movement	cell movement of bone marrow cells	7.96e-12	ADORA1, ADORA2A, AGT, ANXA1, C2, C3, C5, C4B, CCL13, CCR1, CD44, CD48, CORO1A, CSF1, CXCL9, CXCL10, CXCR3, FAS, FCER1G, FCGR2A, FUT4, G6PC, HCK, HGF, ICAM1, IL1A, IL6R, ITGA3, ITGAM, ITGB1, JAM3, LGALS1, LGALS3, LILRA6, LSP1, MMP12, MMP14, NFE2L2, PIK3CD, PLAT, PLAUR, RAC1, RAC2, RPS19, SIRPA, SLC37A4, SLPI, SPP1, TGFB1, TGFB2, TMSB4X, TNFRSF9, TNFRSF1A, VCAM1	54	AFX_1
Cellular Movement	cell movement	cell movement of granulocytes	8.46e-12	ADORA1, ADORA2A, AGT, ANXA1, C2, C3, C5, C4B, CCL13, CCR1, CD44, CD48, CORO1A, CSF1, CXCL9, CXCL10, CXCR3, FAS, FCER1G, FCGR2A, FUT4, G6PC, HCK, HGF, ICAM1, IL1A, IL6R, ITGA3, ITGAM, ITGB1, JAM3, LGALS1, LGALS3, LILRA6, LSP1, MMP12, NFE2L2, PIK3CD, PLAT, PLAUR, RAC1, RAC2, RPS19, SIRPA, SLC37A4, SLPI, SPP1, TGFB1, TGFB2, TMSB4X, TNFRSF9, TNFRSF1A, VCAM1	53	AFX_1
Hematological System Development and Function	cell movement	cell movement of granulocytes	8.46e-12	ADORA1, ADORA2A, AGT, ANXA1, C2, C3, C5, C4B, CCL13, CCR1, CD44, CD48, CORO1A, CSF1, CXCL9, CXCL10, CXCR3, FAS, FCER1G, FCGR2A, FUT4, G6PC, HCK, HGF, ICAM1, IL1A, IL6R, ITGA3, ITGAM, ITGB1, JAM3, LGALS1, LGALS3, LILRA6, LSP1, MMP12, NFE2L2, PIK3CD, PLAT, PLAUR, RAC1, RAC2, RPS19, SIRPA, SLC37A4, SLPI, SPP1, TGFB1, TGFB2, TMSB4X, TNFRSF9, TNFRSF1A, VCAM1	53	AFX_1
Immune Cell Trafficking	cell movement	cell movement of granulocytes	8.46e-12	ADORA1, ADORA2A, AGT, ANXA1, C2, C3, C5, C4B, CCL13, CCR1, CD44, CD48, CORO1A, CSF1, CXCL9, CXCL10, CXCR3, FAS, FCER1G, FCGR2A, FUT4, G6PC, HCK, HGF, ICAM1, IL1A, IL6R, ITGA3, ITGAM, ITGB1, JAM3, LGALS1, LGALS3, LILRA6, LSP1, MMP12, NFE2L2, PIK3CD, PLAT, PLAUR, RAC1, RAC2, RPS19, SIRPA, SLC37A4, SLPI, SPP1, TGFB1, TGFB2, TMSB4X, TNFRSF9, TNFRSF1A, VCAM1	53	AFX_1
Cellular Movement	cell movement	cell movement of lymphatic system cells	9.02e-12	ADORA1, ADORA2A, AGT, ANXA1, C2, C3, C5, C4B, CCL13, CCR1, CD44, CD48, CORO1A, CSF1, CXCL9, CXCL10, CXCR3, FAS, FCER1G, FCGR2A, FUT4, G6PC, HCK, HGF, ICAM1, IL1A, IL6R, ITGA3, ITGAM, ITGB1, JAM3, LCP2, LGALS1, LGALS3, LILRA6, LSP1, MMP12, MMP14, NFE2L2, PIK3CD, PLAT, PLAUR, RAC1, RAC2, RPS19, SIRPA, SLC37A4, SLPI, SPP1, TGFB1, TGFB2, TMSB4X, TNFRSF9, TNFRSF1A, VCAM1	55	AFX_1
Cell-To-Cell Signaling and Interaction	adhesion	adhesion of leukocytes	9.71e-12	ADORA1, ADORA2A, AGT, ANXA1, AXL, C3, C5, C1QA, CCL13, CD24, CD44, CD48, CD81, CORO1A, CSF1, CXCL9, CXCL11, CXCR3, FAS, FCGR2A, FN1, FUT4, GAS6, HCK, HGF, ICAM1, IFNGR1, IL7, IL1A, IL6R, IRGM, ITGAM, ITGB1, JAM3, LCP1, LGALS3, OLR1, PIK3CD, PLA2G6, PLAUR, PTPRC, RAC1, RAC2, SIRPA, SPP1, TGFB1, TNFRSF11B, VCAM1, VWF	49	AFX_1
Hematological System Development and Function	adhesion	adhesion of leukocytes	9.71e-12	ADORA1, ADORA2A, AGT, ANXA1, AXL, C3, C5, C1QA, CCL13, CD24, CD44, CD48, CD81, CORO1A, CSF1, CXCL9, CXCL11, CXCR3, FAS, FCGR2A, FN1, FUT4, GAS6, HCK, HGF, ICAM1, IFNGR1, IL7, IL1A, IL6R, IRGM, ITGAM, ITGB1, JAM3, LCP1, LGALS3, OLR1, PIK3CD, PLA2G6, PLAUR, PTPRC, RAC1, RAC2, SIRPA, SPP1, TGFB1, TNFRSF11B, VCAM1, VWF	49	AFX_1
Immune Cell Trafficking	adhesion	adhesion of leukocytes	9.71e-12	ADORA1, ADORA2A, AGT, ANXA1, AXL, C3, C5, C1QA, CCL13, CD24, CD44, CD48, CD81, CORO1A, CSF1, CXCL9, CXCL11, CXCR3, FAS, FCGR2A, FN1, FUT4, GAS6, HCK, HGF, ICAM1, IFNGR1, IL7, IL1A, IL6R, IRGM, ITGAM, ITGB1, JAM3, LCP1, LGALS3, OLR1, PIK3CD, PLA2G6, PLAUR, PTPRC, RAC1, RAC2, SIRPA, SPP1, TGFB1, TNFRSF11B, VCAM1, VWF	49	AFX_1
Cellular Growth and Proliferation	formation	formation of eukaryotic cells	1.01e-11	BAX, BDNF, CASP3, CASP8, CCNA2, CCR5, CD38, CD44, CD81, CDH11, CDKN1A, CDKN1C, CDKN2A, CLU, COL18A1, CSF1, CXCR4, CYP19A1, ENAH, ERBB3, FAS, FHL2, FN1, HGF, HOPX, IFNGR1, IGF1, IL7, IL1A, ITGB1, KIF23, LAMC1, LCP2, LTB, MMP14, MYH9, MYOF, NFIA, NOTCH1, NRG1, PRLR, RAC1, RPS19, SDC2, SEMA3F, SMAD2, SMARCA2, SRC, STAT1, TGFB1, TNFRSF9, TNFRSF11B, TNFRSF12A, TNFRSF1A, VASP	55	AFX_1
Organismal Injury and Abnormalities	fibrosis	fibrosis	1.03e-11	ADORA1, AGT, ALOX5, ANPEP, APOE, BAX, C3, C5, CACNA1C, CDKN2A, COL1A1, CXCL9, CXCL10, CXCL11, CXCR3, CXCR4, EPHA2, ETS1, FAS, FGFR2, GLIS2, HGF, IFI27, IFITM1, IFNGR1, IFNGR2, IGF1, IRF9, ITGB1, LCK, LGALS3, LYVE1, MKI67, MMP2, MMP7, MMP9, MMP12, MMP14, MX1, NT5E, PDGFRB, PLSCR1, PRKCB, PSMB9, SLC6A4, SPP1, SRC, STAT1, TGFB1, TIMP1, TNFRSF1A, TNNT2	52	AFX_1
Cellular Movement	movement	movement of lymphatic system cells	1.1e-11	ADORA2A, ANXA1, C5, CCL13, CCR1, CNR2, CXCL9, CXCL10, CXCL11, CXCR4, FAS, FHL2, FN1, HCK, HGF, HIF1A, ICAM1, IGF1, ITGAM, ITGB1, JAM3, LAMA5, LGALS1, LSP1, MMP7, MMP9, PDGFRB, PIK3CD, PLAUR, RAC1, SIRPA, SLPI, TGFB1, TMSB4X, TNFRSF1A, VCAM1	36	AFX_1
Cancer	digestive organ tumor	digestive organ tumor	1.11e-11	ABCC2, ADORA1, ADORA2A, AKT1, AKT3, ANPEP, ANXA1, ANXA2, APOE, AXL, BAT1, BAX, BGN, BHMT, C1S, C4BPA, CASP3, CASP8, CCNA2, CD14, CDC2, CDKN1A, CDKN2A, CHRNA2, CLU, COL1A1, CTSD, CTSS, DDX39, DPYD, DSTN, EPHA2, FGFR2, FHIT, FN1, GABRP, GC, GDF15, GJA1, GLUD1, GMNN, HDAC1, HGF, HIF1A, HLA-DRA, HLA-G, HSP90AA1, IFITM1, IRF1, ITGA3, ITGB4, KIF18B (includes EG:146909), KRT14, KRT18, LCK, LCN2, LYZ, MG…	85	AFX_1
Gastrointestinal Disease	digestive organ tumor	digestive organ tumor	1.11e-11	ABCC2, ADORA1, ADORA2A, AKT1, AKT3, ANPEP, ANXA1, ANXA2, APOE, AXL, BAT1, BAX, BGN, BHMT, C1S, C4BPA, CASP3, CASP8, CCNA2, CD14, CDC2, CDKN1A, CDKN2A, CHRNA2, CLU, COL1A1, CTSD, CTSS, DDX39, DPYD, DSTN, EPHA2, FGFR2, FHIT, FN1, GABRP, GC, GDF15, GJA1, GLUD1, GMNN, HDAC1, HGF, HIF1A, HLA-DRA, HLA-G, HSP90AA1, IFITM1, IRF1, ITGA3, ITGB4, KIF18B (includes EG:146909), KRT14, KRT18, LCK, LCN2, LYZ, MG…	85	AFX_1
Cellular Movement	homing	homing of leukocytes	1.26e-11	ADORA1, ADORA2A, ANXA1, C3, C5, CASR, CCDC88A, CCL13, CCR1, CCR5, CD38, CHST2, CORO1A, CSF1, CTSE, CXCL9, CXCL10, CXCL11, CXCL16, CXCR3, CXCR4, FCER1G, FCGR2A, FN1, G6PC, HCK, IL1A, ITGA3, ITGAM, ITGB1, LGALS1, LILRA6, LSP1, MMP9, PIK3CD, PLA2G6, PLAUR, PRKCB, PRNP, RAC1, RAC2, RARRES2, RPS19, SERPINA3, SLC37A4, SLIT2, SPP1, TGFB1, TGFB2, TIAM1, TMSB4X, TNFRSF1A	52	AFX_1
Hematological System Development and Function	homing	homing of leukocytes	1.26e-11	ADORA1, ADORA2A, ANXA1, C3, C5, CASR, CCDC88A, CCL13, CCR1, CCR5, CD38, CHST2, CORO1A, CSF1, CTSE, CXCL9, CXCL10, CXCL11, CXCL16, CXCR3, CXCR4, FCER1G, FCGR2A, FN1, G6PC, HCK, IL1A, ITGA3, ITGAM, ITGB1, LGALS1, LILRA6, LSP1, MMP9, PIK3CD, PLA2G6, PLAUR, PRKCB, PRNP, RAC1, RAC2, RARRES2, RPS19, SERPINA3, SLC37A4, SLIT2, SPP1, TGFB1, TGFB2, TIAM1, TMSB4X, TNFRSF1A	52	AFX_1
Immune Cell Trafficking	homing	homing of leukocytes	1.26e-11	ADORA1, ADORA2A, ANXA1, C3, C5, CASR, CCDC88A, CCL13, CCR1, CCR5, CD38, CHST2, CORO1A, CSF1, CTSE, CXCL9, CXCL10, CXCL11, CXCL16, CXCR3, CXCR4, FCER1G, FCGR2A, FN1, G6PC, HCK, IL1A, ITGA3, ITGAM, ITGB1, LGALS1, LILRA6, LSP1, MMP9, PIK3CD, PLA2G6, PLAUR, PRKCB, PRNP, RAC1, RAC2, RARRES2, RPS19, SERPINA3, SLC37A4, SLIT2, SPP1, TGFB1, TGFB2, TIAM1, TMSB4X, TNFRSF1A	52	AFX_1
Cellular Movement	chemotaxis	chemotaxis of leukocytes	1.33e-11	ADORA1, ADORA2A, ANXA1, C3, C5, CASR, CCDC88A, CCL13, CCR1, CCR5, CD38, CORO1A, CSF1, CTSE, CXCL9, CXCL10, CXCL11, CXCL16, CXCR3, CXCR4, FCER1G, FCGR2A, FN1, G6PC, HCK, IL1A, ITGA3, ITGAM, ITGB1, LGALS1, LILRA6, LSP1, MMP9, PIK3CD, PLA2G6, PLAUR, PRKCB, PRNP, RAC1, RAC2, RARRES2, RPS19, SERPINA3, SLC37A4, SLIT2, SPP1, TGFB1, TGFB2, TIAM1, TMSB4X, TNFRSF1A	51	AFX_1
Hematological System Development and Function	chemotaxis	chemotaxis of leukocytes	1.33e-11	ADORA1, ADORA2A, ANXA1, C3, C5, CASR, CCDC88A, CCL13, CCR1, CCR5, CD38, CORO1A, CSF1, CTSE, CXCL9, CXCL10, CXCL11, CXCL16, CXCR3, CXCR4, FCER1G, FCGR2A, FN1, G6PC, HCK, IL1A, ITGA3, ITGAM, ITGB1, LGALS1, LILRA6, LSP1, MMP9, PIK3CD, PLA2G6, PLAUR, PRKCB, PRNP, RAC1, RAC2, RARRES2, RPS19, SERPINA3, SLC37A4, SLIT2, SPP1, TGFB1, TGFB2, TIAM1, TMSB4X, TNFRSF1A	51	AFX_1
Immune Cell Trafficking	chemotaxis	chemotaxis of leukocytes	1.33e-11	ADORA1, ADORA2A, ANXA1, C3, C5, CASR, CCDC88A, CCL13, CCR1, CCR5, CD38, CORO1A, CSF1, CTSE, CXCL9, CXCL10, CXCL11, CXCL16, CXCR3, CXCR4, FCER1G, FCGR2A, FN1, G6PC, HCK, IL1A, ITGA3, ITGAM, ITGB1, LGALS1, LILRA6, LSP1, MMP9, PIK3CD, PLA2G6, PLAUR, PRKCB, PRNP, RAC1, RAC2, RARRES2, RPS19, SERPINA3, SLC37A4, SLIT2, SPP1, TGFB1, TGFB2, TIAM1, TMSB4X, TNFRSF1A	51	AFX_1
Cellular Movement	movement	movement of bone marrow cells	1.35e-11	ADORA2A, ANXA1, C5, CCL13, CCR1, CNR2, CXCL9, CXCL10, CXCL11, CXCR4, FAS, FHL2, FN1, HCK, HIF1A, ICAM1, ITGAM, ITGB1, JAM3, LAMA5, LGALS1, LSP1, MMP7, MMP9, PDGFRB, PIK3CD, PLAUR, RAC1, SIRPA, SLPI, TGFB1, TMSB4X, TNFRSF1A, VCAM1	34	AFX_1
Cellular Growth and Proliferation	growth	growth of cell lines	1.36e-11	AGT, AIF1, AKAP12, AKT1, AKT3, ALOX5, ANXA1, ANXA7, AR, ARL11, BATF, BAX, BMP2, BMP4, CALCR, CAMK2N1, CCL6, CCNE1, CD44, CDC2, CDCA4, CDCP1, CDH13, CDKN1A, CDKN1C, CDKN2A, CDKN2B, CLU, CNTF, COL18A1, COL1A1, CRABP2, CREG1, CSF1, CSF2RB, CTSD, CXADR, CXCR4, CYP19A1, DCN, DKK3, DLGAP5, ENC1, EPHA2, EPHB6, ERBB3, ESR1, ETS1, FCER1G, FES, FGFR2, FHIT, FN1, FOSL1, GABRP, GAS6, GBP2, GDF15, GHR, GHRHR,…	130	AFX_1
Organismal Injury and Abnormalities	damage	damage of organ	1.61e-11	ABCB1B, ADORA1, ADORA2A, AGT, ALOX5, ANXA1, BAX, BDNF, C2, C3, C5, C1QA, C4B, CACNA1C, CASP8, CCL13, CD44, CDKN1A, CFH, CXCL10, CYBB (includes EG:1536), FAS, FCGR2A, HAVCR1, HCK, HIF1A, IGF1, IL6R, ITGB6, KRT18, MAP2K6, MMP9, MMP12, NFE2L2, NR0B2, NT5E, PAWR, PLAT, PPOX, PRKAA2, PTAFR, RGN, SLPI, STAT1, TGFB1, TNFRSF1A, TRB@	47	AFX_1
Cancer	developmental process	developmental process of tumor cell lines	1.84e-11	ACVR1C, AGT, AKAP12, AKT1, AKT3, ALCAM, ANXA1, ANXA2, ANXA7, AR, ARL11, BAX, BDNF, BMP2, BMP4, CAMK2N1, CCNE1, CD14, CD38, CD44, CD3E, CDC2, CDCA4, CDCP1, CDH13, CDKN1A, CDKN1C, CDKN2A, CDKN2B, CLU, CNTF, COL18A1, CRABP2, CREG1, CSF1, CSF2RB, CTSD, CTSK, CXADR, CXCR4, CYP19A1, DCN, DDIT3, DKK3, ENC1, EPHA2, EPHB6, ERBB3, ESR1, ETS1, FCER1G, FES, FGFR2, FHIT, FN1, FOSL1, GABRP, GDF15, GHRHR, GJA1,…	128	AFX_1
Cell Death	survival	survival of normal cells	2.01e-11	ABCB1B, ADORA2A, AGRN, AKT1, APOE, AXL, B4GALT5, BAX, BBC3, BCL2A1, BDNF, BMP2, BMP4, C5, CASP3, CASP8, CCNG1, CCR1, CD44, CD3E, CDC2, CDKN1A, CLCF1, CLU, CNR1, CNTF, CRLF1, CSF1, CSF2RB, CXCL9, EHD4, FAS, FCER1G, FN1, GAS6, GDF15, GFRA1, HCK, HGF, HIF1A, HSPB1, ICAM1, IGF1, IL7, IL1A, IL6R, ITGB1, JAG2, KIF1B, KSR1, MAP3K1, MAPT, MDM2, MMP9, NOTCH1, NRG1, OLR1, PARP1, PIK3CD, PRKCB, PRNP, PTAFR,…	77	AFX_1
Antigen Presentation	immune response	immune response of organism	2.1e-11	A2M, ADORA2A, APOE, BAX, BLNK, C3, C4B, CARD9, CASP3, CCR1, CCR5, CD48, CD81, CD276, COL3A1, COLEC12, CTSS, CYBB (includes EG:1536), DMBT1, EPHA2, FCER1G, FCGR2A, FCGR2B, FES, HLA-C, HLA-DRA, IER3, INHBB, IRGM, KCNN4, LBP, LCN2, LILRA6, LSP1, LYVE1, MMP7, MX1, MX2, PIK3CD, PKLR, PRNP, PTPRCAP, SLC1A3, TAP1, TFF3, TGFB1, TGFB2, TLR7, TNFRSF9, TNFRSF1A, VWF	51	AFX_1
Cell-mediated Immune Response	immune response	immune response of organism	2.1e-11	A2M, ADORA2A, APOE, BAX, BLNK, C3, C4B, CARD9, CASP3, CCR1, CCR5, CD48, CD81, CD276, COL3A1, COLEC12, CTSS, CYBB (includes EG:1536), DMBT1, EPHA2, FCER1G, FCGR2A, FCGR2B, FES, HLA-C, HLA-DRA, IER3, INHBB, IRGM, KCNN4, LBP, LCN2, LILRA6, LSP1, LYVE1, MMP7, MX1, MX2, PIK3CD, PKLR, PRNP, PTPRCAP, SLC1A3, TAP1, TFF3, TGFB1, TGFB2, TLR7, TNFRSF9, TNFRSF1A, VWF	51	AFX_1
Humoral Immune Response	immune response	immune response of organism	2.1e-11	A2M, ADORA2A, APOE, BAX, BLNK, C3, C4B, CARD9, CASP3, CCR1, CCR5, CD48, CD81, CD276, COL3A1, COLEC12, CTSS, CYBB (includes EG:1536), DMBT1, EPHA2, FCER1G, FCGR2A, FCGR2B, FES, HLA-C, HLA-DRA, IER3, INHBB, IRGM, KCNN4, LBP, LCN2, LILRA6, LSP1, LYVE1, MMP7, MX1, MX2, PIK3CD, PKLR, PRNP, PTPRCAP, SLC1A3, TAP1, TFF3, TGFB1, TGFB2, TLR7, TNFRSF9, TNFRSF1A, VWF	51	AFX_1
Inflammatory Response	immune response	immune response of organism	2.1e-11	A2M, ADORA2A, APOE, BAX, BLNK, C3, C4B, CARD9, CASP3, CCR1, CCR5, CD48, CD81, CD276, COL3A1, COLEC12, CTSS, CYBB (includes EG:1536), DMBT1, EPHA2, FCER1G, FCGR2A, FCGR2B, FES, HLA-C, HLA-DRA, IER3, INHBB, IRGM, KCNN4, LBP, LCN2, LILRA6, LSP1, LYVE1, MMP7, MX1, MX2, PIK3CD, PKLR, PRNP, PTPRCAP, SLC1A3, TAP1, TFF3, TGFB1, TGFB2, TLR7, TNFRSF9, TNFRSF1A, VWF	51	AFX_1
Inflammatory Disease	inflammatory disorder	inflammatory disorder of mice	2.19e-11	AKT1, ALOX5, APOE, B2M, C3, C5, C1QA, C4B, CASP3, CASP8, CCL13, CCR1, CCR5, CD44, CD69, CDKN1A, CDKN2A, CFH, CLU, CNR1, CSF1, CTSS, CXCR4, CYBB (includes EG:1536), EFEMP2, ESR1, FAS, FBN1, FCER1G, FCGR2A, FCGR2B, HCK, HGF, HLA-DRA, ICAM1, IFNGR1, IFNGR2, IGF1, IL7, IL18BP, IL1A, IL6R, ITGAM, ITGB6, KSR1, LGALS3, LTB, MMP2, MMP7, MMP9, MMP12, MMP14, NFE2L2, PIK3CD, PLAT, PTAFR, PTPRC, RARRES2, SIR…	68	AFX_1
Immunological Disease	autoimmune disease	autoimmune disease of rodents	2.41e-11	ALCAM, AXL, B2M, C3, C1QA, C4B, CCL13, CCR1, CCR5, CD5, CD24, CD44, CD276, CDKN1A, CFH, CHRNA2, CXCL10, CXCR3, EPHB6, ESR1, FAS, FCGR2A, FCGR2B, FCGR3A, GHRHR, HLA-C, HLA-DQA1, HLA-DQB2, HLA-DRA, IFNGR1, IGF1, IL7, IL18R1, LTB, MMP2, MMP9, NFE2L2, NRG1, PLAT, SIRPA, SPP1, ST6GAL1, STAT1, TAP1, TGFB1, TNFRSF9, TNFRSF1A, TYROBP	48	AFX_1
Cell-To-Cell Signaling and Interaction	binding	binding of normal cells	2.64e-11	A2M, AGT, AKT1, ANXA2, ANXA5, APOE, BGN, C5, CCL13, CCR1, CCR5, CD14, CD24, CD44, CD48, CD81, CD3E, CSF1, CXCL9, CXCL10, CXCL11, CXCR3, DCN, FAS, FCGR2A, FCGR2B, FCGR3A, FN1, FUT4, HCK, HGF, ICAM1, IFNGR1, IGF1, IL7, IL1A, IRF8, ITGA3, ITGAM, ITGB1, ITGB4, JAM3, LBP, LCK, LCP2, LGALS3BP, LSP1, MRC1, NFE2L2, PLAUR, PTPRC, SCARB1, SDC2, TGFB1, TNC, VASP, VCAM1, VWF	58	AFX_1
Cell Death	cell death	cell death of mononuclear leukocytes	2.64e-11	ADORA2A, AKT1, APOE, BAX, BCL2A1, BLNK, CASP3, CASP8, CCL13, CCNB1, CCR5, CD5, CD24, CD44, CD3E, CDC2, CDKN1A, CDKN2A, CSF1, CTSD, CXCR4, FAS, FCGR2B, FN1, HLA-G, HOXA9, IER3, IFNGR1, IGF1, IL7, IL6R, ITGB1, ITPR3, LCK, LGALS1, MDM2, NFE2L2, NQO1, NR4A1, PARP1, PAWR, PIK3CD, PRKCB, PTPRC, RAC1, RAC2, RCAN2, SHC1, SPP1, STAT1, TCF7, TGFB1, TGFB2, TNFRSF9, TNFRSF1A, TOP2A, TRB@, UBD	58	AFX_1
Hematological Disease	cell death	cell death of mononuclear leukocytes	2.64e-11	ADORA2A, AKT1, APOE, BAX, BCL2A1, BLNK, CASP3, CASP8, CCL13, CCNB1, CCR5, CD5, CD24, CD44, CD3E, CDC2, CDKN1A, CDKN2A, CSF1, CTSD, CXCR4, FAS, FCGR2B, FN1, HLA-G, HOXA9, IER3, IFNGR1, IGF1, IL7, IL6R, ITGB1, ITPR3, LCK, LGALS1, MDM2, NFE2L2, NQO1, NR4A1, PARP1, PAWR, PIK3CD, PRKCB, PTPRC, RAC1, RAC2, RCAN2, SHC1, SPP1, STAT1, TCF7, TGFB1, TGFB2, TNFRSF9, TNFRSF1A, TOP2A, TRB@, UBD	58	AFX_1
Immunological Disease	cell death	cell death of mononuclear leukocytes	2.64e-11	ADORA2A, AKT1, APOE, BAX, BCL2A1, BLNK, CASP3, CASP8, CCL13, CCNB1, CCR5, CD5, CD24, CD44, CD3E, CDC2, CDKN1A, CDKN2A, CSF1, CTSD, CXCR4, FAS, FCGR2B, FN1, HLA-G, HOXA9, IER3, IFNGR1, IGF1, IL7, IL6R, ITGB1, ITPR3, LCK, LGALS1, MDM2, NFE2L2, NQO1, NR4A1, PARP1, PAWR, PIK3CD, PRKCB, PTPRC, RAC1, RAC2, RCAN2, SHC1, SPP1, STAT1, TCF7, TGFB1, TGFB2, TNFRSF9, TNFRSF1A, TOP2A, TRB@, UBD	58	AFX_1
Cell Death	cell death	cell death of lymphocytes	2.94e-11	ADORA2A, AKT1, APOE, BAX, BCL2A1, BLNK, CASP3, CASP8, CCL13, CCNB1, CCR5, CD5, CD24, CD44, CD3E, CDC2, CDKN1A, CDKN2A, CTSD, CXCR4, FAS, FCGR2B, FN1, HLA-G, HOXA9, IER3, IFNGR1, IGF1, IL7, IL6R, ITGB1, ITPR3, LCK, LGALS1, MDM2, NFE2L2, NQO1, NR4A1, PARP1, PAWR, PIK3CD, PRKCB, PTPRC, RAC1, RAC2, RCAN2, SHC1, SPP1, STAT1, TCF7, TGFB1, TGFB2, TNFRSF9, TNFRSF1A, TOP2A, TRB@, UBD	57	AFX_1
Hematological Disease	cell death	cell death of lymphocytes	2.94e-11	ADORA2A, AKT1, APOE, BAX, BCL2A1, BLNK, CASP3, CASP8, CCL13, CCNB1, CCR5, CD5, CD24, CD44, CD3E, CDC2, CDKN1A, CDKN2A, CTSD, CXCR4, FAS, FCGR2B, FN1, HLA-G, HOXA9, IER3, IFNGR1, IGF1, IL7, IL6R, ITGB1, ITPR3, LCK, LGALS1, MDM2, NFE2L2, NQO1, NR4A1, PARP1, PAWR, PIK3CD, PRKCB, PTPRC, RAC1, RAC2, RCAN2, SHC1, SPP1, STAT1, TCF7, TGFB1, TGFB2, TNFRSF9, TNFRSF1A, TOP2A, TRB@, UBD	57	AFX_1
Immunological Disease	cell death	cell death of lymphocytes	2.94e-11	ADORA2A, AKT1, APOE, BAX, BCL2A1, BLNK, CASP3, CASP8, CCL13, CCNB1, CCR5, CD5, CD24, CD44, CD3E, CDC2, CDKN1A, CDKN2A, CTSD, CXCR4, FAS, FCGR2B, FN1, HLA-G, HOXA9, IER3, IFNGR1, IGF1, IL7, IL6R, ITGB1, ITPR3, LCK, LGALS1, MDM2, NFE2L2, NQO1, NR4A1, PARP1, PAWR, PIK3CD, PRKCB, PTPRC, RAC1, RAC2, RCAN2, SHC1, SPP1, STAT1, TCF7, TGFB1, TGFB2, TNFRSF9, TNFRSF1A, TOP2A, TRB@, UBD	57	AFX_1
Cancer	cell movement	cell movement of tumor cell lines	3.12e-11	ANXA2, ARPC1B, AXL, C3, C5, CASP8, CCL13, CCR5, CD24, CD44, CD69, CD81, CDH13, CLDN4, CXCL9, CXCR4, DKK3, ERBB3, ESR1, ETV4, FLNA, FN1, FOSL1, GAS6, GC, GNB1, HGF, IGF1, IGSF8, ITGA3, ITGB1, ITGB4, LAMA5, LCK, LCP1, LRPAP1, MMP2, MMP14, NRG1, P2RY2, PIK3CD, PLAUR, RAC1, S100A4, SLIT2, SPP1, SRC, TGFB1, TMSB4X, WISP1	50	AFX_1
Cellular Movement	cell movement	cell movement of tumor cell lines	3.12e-11	ANXA2, ARPC1B, AXL, C3, C5, CASP8, CCL13, CCR5, CD24, CD44, CD69, CD81, CDH13, CLDN4, CXCL9, CXCR4, DKK3, ERBB3, ESR1, ETV4, FLNA, FN1, FOSL1, GAS6, GC, GNB1, HGF, IGF1, IGSF8, ITGA3, ITGB1, ITGB4, LAMA5, LCK, LCP1, LRPAP1, MMP2, MMP14, NRG1, P2RY2, PIK3CD, PLAUR, RAC1, S100A4, SLIT2, SPP1, SRC, TGFB1, TMSB4X, WISP1	50	AFX_1
Cellular Movement	migration	migration of lymphatic system cells	3.93e-11	ADORA2A, ANXA1, C5, CCL13, CCR1, CNR2, CXCL9, CXCL10, CXCL11, CXCR4, FAS, FHL2, FN1, HCK, HGF, HIF1A, ICAM1, IGF1, ITGAM, ITGB1, JAM3, LAMA5, LGALS1, LSP1, MMP7, MMP9, PDGFRB, PIK3CD, PLAUR, RAC1, SIRPA, SLPI, TGFB1, TNFRSF1A, VCAM1	35	AFX_1
Cellular Movement	migration	migration of bone marrow cells	5e-11	ADORA2A, ANXA1, C5, CCL13, CCR1, CNR2, CXCL9, CXCL10, CXCL11, CXCR4, FAS, FHL2, FN1, HCK, HIF1A, ICAM1, ITGAM, ITGB1, JAM3, LAMA5, LGALS1, LSP1, MMP7, MMP9, PDGFRB, PIK3CD, PLAUR, RAC1, SIRPA, SLPI, TGFB1, TNFRSF1A, VCAM1	33	AFX_1
Hematopoiesis	migration	migration of bone marrow cells	5e-11	ADORA2A, ANXA1, C5, CCL13, CCR1, CNR2, CXCL9, CXCL10, CXCL11, CXCR4, FAS, FHL2, FN1, HCK, HIF1A, ICAM1, ITGAM, ITGB1, JAM3, LAMA5, LGALS1, LSP1, MMP7, MMP9, PDGFRB, PIK3CD, PLAUR, RAC1, SIRPA, SLPI, TGFB1, TNFRSF1A, VCAM1	33	AFX_1
Immune Cell Trafficking	migration	migration of bone marrow cells	5e-11	ADORA2A, ANXA1, C5, CCL13, CCR1, CNR2, CXCL9, CXCL10, CXCL11, CXCR4, FAS, FHL2, FN1, HCK, HIF1A, ICAM1, ITGAM, ITGB1, JAM3, LAMA5, LGALS1, LSP1, MMP7, MMP9, PDGFRB, PIK3CD, PLAUR, RAC1, SIRPA, SLPI, TGFB1, TNFRSF1A, VCAM1	33	AFX_1
Inflammatory Disease	inflammatory disorder	inflammatory disorder of rodents	6.15e-11	AKT1, ALOX5, APOE, B2M, C3, C5, C1QA, C4B, CASP3, CASP8, CCL13, CCR1, CCR5, CD44, CD69, CDKN1A, CDKN2A, CFH, CLU, CNR1, CSF1, CTSS, CXCR3, CXCR4, CYBB (includes EG:1536), EFEMP2, ESR1, FAS, FBN1, FCER1G, FCGR2A, FCGR2B, HCK, HGF, HLA-DRA, ICAM1, IFNGR1, IFNGR2, IGF1, IL7, IL18BP, IL1A, IL6R, ITGAM, ITGB6, KSR1, LGALS3, LTB, MMP2, MMP7, MMP9, MMP12, MMP14, NFE2L2, PIK3CD, PLAT, PTAFR, PTPRC, RARRE…	69	AFX_1
Cell Death	cell death	cell death of T lymphocytes	7.25e-11	ADORA2A, AKT1, APOE, BAX, BCL2A1, CASP3, CASP8, CCL13, CCNB1, CCR5, CD24, CD44, CD3E, CDC2, CDKN1A, CDKN2A, CTSD, CXCR4, FAS, FN1, HOXA9, IER3, IFNGR1, IGF1, IL7, IL6R, LCK, LGALS1, MDM2, NFE2L2, NQO1, NR4A1, PARP1, PAWR, PIK3CD, PTPRC, RAC1, RAC2, RCAN2, SHC1, SPP1, STAT1, TCF7, TGFB1, TGFB2, TNFRSF9, TNFRSF1A, TOP2A, TRB@	49	AFX_1
Hematological Disease	cell death	cell death of T lymphocytes	7.25e-11	ADORA2A, AKT1, APOE, BAX, BCL2A1, CASP3, CASP8, CCL13, CCNB1, CCR5, CD24, CD44, CD3E, CDC2, CDKN1A, CDKN2A, CTSD, CXCR4, FAS, FN1, HOXA9, IER3, IFNGR1, IGF1, IL7, IL6R, LCK, LGALS1, MDM2, NFE2L2, NQO1, NR4A1, PARP1, PAWR, PIK3CD, PTPRC, RAC1, RAC2, RCAN2, SHC1, SPP1, STAT1, TCF7, TGFB1, TGFB2, TNFRSF9, TNFRSF1A, TOP2A, TRB@	49	AFX_1
Immunological Disease	cell death	cell death of T lymphocytes	7.25e-11	ADORA2A, AKT1, APOE, BAX, BCL2A1, CASP3, CASP8, CCL13, CCNB1, CCR5, CD24, CD44, CD3E, CDC2, CDKN1A, CDKN2A, CTSD, CXCR4, FAS, FN1, HOXA9, IER3, IFNGR1, IGF1, IL7, IL6R, LCK, LGALS1, MDM2, NFE2L2, NQO1, NR4A1, PARP1, PAWR, PIK3CD, PTPRC, RAC1, RAC2, RCAN2, SHC1, SPP1, STAT1, TCF7, TGFB1, TGFB2, TNFRSF9, TNFRSF1A, TOP2A, TRB@	49	AFX_1
Cell-To-Cell Signaling and Interaction	adhesion	adhesion of cell lines	8.5e-11	AKT1, ANXA1, ANXA5, C3, CASP8, CCL13, CD24, CD44, CD81, CDCP1, CDKN2A, CXCL10, CXCR3, CXCR4, DCN, DKK3, EPHA2, ETS1, FES, FN1, FXYD5, HGF, ICAM1, IGF1, IL1A, ITGA3, ITGAM, ITGB1, ITGB4, JAM3, LAMC2, LGALS3BP, MMP14, MMP19, MYH9, NRG1, PLAUR, PVRL2, RAC1, RAP1B, SDC1, SDC2, SEMA3F, SIRPA, SLC4A1, SLIT2, SPP1, SRC, ST6GAL1, TFF3, TGFB1, TGFBI, TIAM1, TIMP1, TMSB4X, VCAM1, VWF, ZAP70	58	AFX_1
Cancer	growth	growth of tumor cell lines	8.93e-11	AGT, AKAP12, AKT1, AKT3, ANXA1, ANXA7, AR, ARL11, BAX, CAMK2N1, CCNE1, CD44, CDC2, CDCA4, CDCP1, CDH13, CDKN1A, CDKN1C, CDKN2A, CDKN2B, CLU, CNTF, COL18A1, CRABP2, CREG1, CSF1, CTSD, CXADR, CXCR4, CYP19A1, DCN, DKK3, ENC1, EPHA2, EPHB6, ERBB3, ESR1, ETS1, FCER1G, FES, FGFR2, FHIT, FN1, FOSL1, GABRP, GDF15, GHRHR, GJA1, GNG7, GTPBP4, HGF, HPN, IER3, IGF1, IL7, IL24, IL6R, IRF1, ITGB1, ITGB4, KIF20…	103	AFX_1
Cellular Growth and Proliferation	growth	growth of tumor cell lines	8.93e-11	AGT, AKAP12, AKT1, AKT3, ANXA1, ANXA7, AR, ARL11, BAX, CAMK2N1, CCNE1, CD44, CDC2, CDCA4, CDCP1, CDH13, CDKN1A, CDKN1C, CDKN2A, CDKN2B, CLU, CNTF, COL18A1, CRABP2, CREG1, CSF1, CTSD, CXADR, CXCR4, CYP19A1, DCN, DKK3, ENC1, EPHA2, EPHB6, ERBB3, ESR1, ETS1, FCER1G, FES, FGFR2, FHIT, FN1, FOSL1, GABRP, GDF15, GHRHR, GJA1, GNG7, GTPBP4, HGF, HPN, IER3, IGF1, IL7, IL24, IL6R, IRF1, ITGB1, ITGB4, KIF20…	103	AFX_1
Cellular Movement	cell movement	cell movement of phagocytes	9.41e-11	ADORA1, ADORA2A, AGT, ANXA1, APOE, C2, C3, C5, C4B, CCDC88A, CCL13, CD44, CNP, CORO1A, CSF1, CTSE, CXCL9, CXCL10, CXCR3, FAS, FCER1G, FCGR2A, FUT4, G6PC, HCK, HGF, ICAM1, IL1A, IL6R, IRGM, ITGA3, ITGAM, ITGB1, JAM3, LILRA6, LSP1, MMP12, PIK3CD, PLAT, RAC1, RAC2, RARRES2, SLC37A4, SLPI, SPP1, TGFB1, TGFB2, TMSB4X, TNFRSF1A	49	AFX_1
Hematological System Development and Function	cell movement	cell movement of phagocytes	9.41e-11	ADORA1, ADORA2A, AGT, ANXA1, APOE, C2, C3, C5, C4B, CCDC88A, CCL13, CD44, CNP, CORO1A, CSF1, CTSE, CXCL9, CXCL10, CXCR3, FAS, FCER1G, FCGR2A, FUT4, G6PC, HCK, HGF, ICAM1, IL1A, IL6R, IRGM, ITGA3, ITGAM, ITGB1, JAM3, LILRA6, LSP1, MMP12, PIK3CD, PLAT, RAC1, RAC2, RARRES2, SLC37A4, SLPI, SPP1, TGFB1, TGFB2, TMSB4X, TNFRSF1A	49	AFX_1
Immune Cell Trafficking	cell movement	cell movement of phagocytes	9.41e-11	ADORA1, ADORA2A, AGT, ANXA1, APOE, C2, C3, C5, C4B, CCDC88A, CCL13, CD44, CNP, CORO1A, CSF1, CTSE, CXCL9, CXCL10, CXCR3, FAS, FCER1G, FCGR2A, FUT4, G6PC, HCK, HGF, ICAM1, IL1A, IL6R, IRGM, ITGA3, ITGAM, ITGB1, JAM3, LILRA6, LSP1, MMP12, PIK3CD, PLAT, RAC1, RAC2, RARRES2, SLC37A4, SLPI, SPP1, TGFB1, TGFB2, TMSB4X, TNFRSF1A	49	AFX_1
Inflammatory Response	cell movement	cell movement of phagocytes	9.41e-11	ADORA1, ADORA2A, AGT, ANXA1, APOE, C2, C3, C5, C4B, CCDC88A, CCL13, CD44, CNP, CORO1A, CSF1, CTSE, CXCL9, CXCL10, CXCR3, FAS, FCER1G, FCGR2A, FUT4, G6PC, HCK, HGF, ICAM1, IL1A, IL6R, IRGM, ITGA3, ITGAM, ITGB1, JAM3, LILRA6, LSP1, MMP12, PIK3CD, PLAT, RAC1, RAC2, RARRES2, SLC37A4, SLPI, SPP1, TGFB1, TGFB2, TMSB4X, TNFRSF1A	49	AFX_1
Cellular Movement	cell movement	cell movement of mononuclear leukocytes	1.14e-10	AGT, AKT1, ANXA1, APOE, C3, C5, CASR, CCL13, CCR1, CCR5, CD44, CD81, CHST2, COL1A1, COL4A1, CTSS, CXCL9, CXCL10, CXCL11, CXCL16, CXCR3, CXCR4, ESR1, FAS, FN1, FUT4, ICAM1, IL18BP, ITGB1, MMP9, MMP14, PIK3CD, PLA2G6, PLAUR, PRKCB, PRNP, PVR, RAC1, RAC2, RPS19, SERPINA3, SIRPA, SPP1, TGFB1, TIAM1, TNFRSF9, TNFRSF1A, VCAM1	48	AFX_1
Hematological System Development and Function	cell movement	cell movement of mononuclear leukocytes	1.14e-10	AGT, AKT1, ANXA1, APOE, C3, C5, CASR, CCL13, CCR1, CCR5, CD44, CD81, CHST2, COL1A1, COL4A1, CTSS, CXCL9, CXCL10, CXCL11, CXCL16, CXCR3, CXCR4, ESR1, FAS, FN1, FUT4, ICAM1, IL18BP, ITGB1, MMP9, MMP14, PIK3CD, PLA2G6, PLAUR, PRKCB, PRNP, PVR, RAC1, RAC2, RPS19, SERPINA3, SIRPA, SPP1, TGFB1, TIAM1, TNFRSF9, TNFRSF1A, VCAM1	48	AFX_1
Immune Cell Trafficking	cell movement	cell movement of mononuclear leukocytes	1.14e-10	AGT, AKT1, ANXA1, APOE, C3, C5, CASR, CCL13, CCR1, CCR5, CD44, CD81, CHST2, COL1A1, COL4A1, CTSS, CXCL9, CXCL10, CXCL11, CXCL16, CXCR3, CXCR4, ESR1, FAS, FN1, FUT4, ICAM1, IL18BP, ITGB1, MMP9, MMP14, PIK3CD, PLA2G6, PLAUR, PRKCB, PRNP, PVR, RAC1, RAC2, RPS19, SERPINA3, SIRPA, SPP1, TGFB1, TIAM1, TNFRSF9, TNFRSF1A, VCAM1	48	AFX_1
Organismal Survival	survival	survival of mammalia	1.74e-10	ABCB1B, ABCC4, ADORA1, ADORA2A, ADRA1D, ALDH1A2, APOE, AR, BAX, BCL2A1, BDNF, BGN, C5, CASP8, CCL13, CCNG1, CCR1, CD44, CDKN1A, CDKN2A, COL18A1, COL3A1, CRABP2, CXCL9, CXCL10, CXCR3, CYBB (includes EG:1536), ELK3, FAS, FCGR2B, HGF, HLA-DRA, ICAM1, IFNGR1, IGF1, IL7, IL18R1, IL6R, INHBB, IRGM, ITGB1, ITGB6, KRT18, LAMC1, LBP, LTK, LY96, MARCKSL1, MDM2, MGMT, MMP2, MMP9, MX1, NQO2, NRG1, PARP1, PCC…	72	AFX_1
Cellular Growth and Proliferation	proliferation	proliferation of cell lines	1.82e-10	A2M, ACVR1C, ADAMTS1, ADRA1D, AGPS, AGT, AKT1, AKT3, ANXA1, ANXA2, AR, AXL, BAX, BBC3, BDNF, BMP2, BMP4, BTG3, CASP8, CCL13, CCNA2, CCNE1, CD24, CD44, CD81, CD3E, CDH13, CDKN1A, CDKN1C, CDKN2A, CDKN2B, CKS2, CLU, CNTF, COL18A1, COL1A1, CRLF1, CSDA, CSF1, CSF2RB, CXCL10, CXCR4, CYP2C9, DCN, DDX21, EPHA2, EPHB6, ERBB3, ESR1, ETS1, FES, FGFR4, FHIT, FN1, FOSL1, GAS6, GCAT, GDF15, GHR, GHRHR, GJA1, G…	133	AFX_1
Neurological Disease	neurological disorder	neurological disorder	1.9e-10	A2BP1, A2M, ABCB11, ABCC2, ABCC4, ACSL1, ACSL4, ADAMTS16, ADCY2, ADORA1, ADORA2A, ADRA1D, AEN, AGT, AHCY, AKAP12, AKR1B1, AKT1, AKT3, ALCAM, ALOX5, ANO3 (includes EG:63982), ANXA2, ANXA3, ANXA5, AOF1, APOE, AR, ASNS, ATP1A4, ATP2A2, ATP6V1D, ATRNL1, B2M, B4GALT5, B4GALT6, BAALC, BARHL1, BASP1, BAX, BAZ1A, BBS2, BBS9, BDNF, BEX4, BGN, BLNK, BTD, C3, C5, C10ORF11, C10ORF33, C11ORF41, C1ORF21, C1QA,…	378	AFX_1
Antigen Presentation	respiratory burst	respiratory burst	1.93e-10	ANPEP, C3, C5, CD14, CD24, CYBB (includes EG:1536), FCER1G, FN1, G6PC, HCK, ICAM1, IRF8, ITGAM, ITGB1, LBP, LILRA6, SLC37A4, TGFB1, TYROBP, VCAM1	20	AFX_1
Cell-mediated Immune Response	respiratory burst	respiratory burst	1.93e-10	ANPEP, C3, C5, CD14, CD24, CYBB (includes EG:1536), FCER1G, FN1, G6PC, HCK, ICAM1, IRF8, ITGAM, ITGB1, LBP, LILRA6, SLC37A4, TGFB1, TYROBP, VCAM1	20	AFX_1
Cellular Compromise	respiratory burst	respiratory burst	1.93e-10	ANPEP, C3, C5, CD14, CD24, CYBB (includes EG:1536), FCER1G, FN1, G6PC, HCK, ICAM1, IRF8, ITGAM, ITGB1, LBP, LILRA6, SLC37A4, TGFB1, TYROBP, VCAM1	20	AFX_1
Humoral Immune Response	respiratory burst	respiratory burst	1.93e-10	ANPEP, C3, C5, CD14, CD24, CYBB (includes EG:1536), FCER1G, FN1, G6PC, HCK, ICAM1, IRF8, ITGAM, ITGB1, LBP, LILRA6, SLC37A4, TGFB1, TYROBP, VCAM1	20	AFX_1
Inflammatory Response	respiratory burst	respiratory burst	1.93e-10	ANPEP, C3, C5, CD14, CD24, CYBB (includes EG:1536), FCER1G, FN1, G6PC, HCK, ICAM1, IRF8, ITGAM, ITGB1, LBP, LILRA6, SLC37A4, TGFB1, TYROBP, VCAM1	20	AFX_1
Dermatological Diseases and Conditions	dermatological disorder	dermatological disorder	2e-10	ADRA1D, AHNAK, ALOX5, APOE, AR, ATP1A4, ATP2A2, B2M, BAX, C1R, C1S, C4B, CCL13, CD81, CDKN2A, CLDN1, CLU, COL12A1, COL15A1, COL16A1, COL18A1, COL1A1, COL24A1, COL3A1, COL4A1, COL4A2, COL5A1, COL5A2, COL5A3, COL6A2, COL8A1, CXCR4, CYP19A1, EFEMP2, EPHA2, ESR1, FAS, FCER1G, FCGR2A, FHIT, FN1, GJA1, GPX2, HAVCR1, HGF, HIF1A, HLA-C, HLA-DQA1, HLA-DRA, HLA-DRB1, HN1, ICAM1, IFNGR2, IL18BP, IL1A, ITGB4…	89	AFX_1
Genetic Disorder	autoimmune disease	autoimmune disease	2.14e-10	A2BP1, A2M, ABCC4, ABCC8, ACSL1, ADAM8, ADCY2, AGT, AIF1, ALCAM, ALOX5, AMPD3 (includes EG:272), ANO3 (includes EG:63982), ANXA5, AOF1, APOE, ATRNL1, AXL, B2M, BAALC, BAT1, BAX, BCAT1, BGN, BLNK, BMP1, BTG3, C2, C3, C5, C10ORF11, C10ORF128, C11ORF41, C1ORF21, C1QA, C1R, C1S, C4B, CACNA1C, CALCR, CAP2, CAPN13, CASP8, CCDC109B, CCL6, CCL13, CCNB1, CCR1, CCR5, CD5, CD24, CD44, CD53, CD68, CD69, CD27…	234	AFX_1
Immunological Disease	autoimmune disease	autoimmune disease	2.14e-10	A2BP1, A2M, ABCC4, ABCC8, ACSL1, ADAM8, ADCY2, AGT, AIF1, ALCAM, ALOX5, AMPD3 (includes EG:272), ANO3 (includes EG:63982), ANXA5, AOF1, APOE, ATRNL1, AXL, B2M, BAALC, BAT1, BAX, BCAT1, BGN, BLNK, BMP1, BTG3, C2, C3, C5, C10ORF11, C10ORF128, C11ORF41, C1ORF21, C1QA, C1R, C1S, C4B, CACNA1C, CALCR, CAP2, CAPN13, CASP8, CCDC109B, CCL6, CCL13, CCNB1, CCR1, CCR5, CD5, CD24, CD44, CD53, CD68, CD69, CD27…	234	AFX_1
Genetic Disorder	autoimmune disease	autoimmune disease of mice	2.15e-10	ALCAM, AXL, B2M, C3, C1QA, C4B, CCL13, CCR1, CCR5, CD5, CD24, CD44, CD276, CDKN1A, CFH, CXCL10, EPHB6, ESR1, FAS, FCGR2A, FCGR2B, FCGR3A, GHRHR, HLA-C, HLA-DQA1, HLA-DQB2, HLA-DRA, IFNGR1, IGF1, IL7, IL18R1, MMP2, MMP9, NFE2L2, NRG1, PLAT, SIRPA, SPP1, ST6GAL1, STAT1, TAP1, TGFB1, TNFRSF9, TNFRSF1A, TYROBP	45	AFX_1
Immunological Disease	autoimmune disease	autoimmune disease of mice	2.15e-10	ALCAM, AXL, B2M, C3, C1QA, C4B, CCL13, CCR1, CCR5, CD5, CD24, CD44, CD276, CDKN1A, CFH, CXCL10, EPHB6, ESR1, FAS, FCGR2A, FCGR2B, FCGR3A, GHRHR, HLA-C, HLA-DQA1, HLA-DQB2, HLA-DRA, IFNGR1, IGF1, IL7, IL18R1, MMP2, MMP9, NFE2L2, NRG1, PLAT, SIRPA, SPP1, ST6GAL1, STAT1, TAP1, TGFB1, TNFRSF9, TNFRSF1A, TYROBP	45	AFX_1
Cancer	adhesion	adhesion of tumor cell lines	2.34e-10	ANXA1, CASP8, CCL13, CD24, CD44, CD81, CDCP1, CDKN2A, CXCL10, CXCR4, DCN, DKK3, EPHA2, ETS1, FES, FN1, FXYD5, HGF, ICAM1, IGF1, ITGA3, ITGAM, ITGB1, ITGB4, JAM3, LAMC2, MMP14, MMP19, MYH9, NRG1, PLAUR, PVRL2, RAC1, RAP1B, SDC1, SDC2, SEMA3F, SLC4A1, SLIT2, SPP1, ST6GAL1, TFF3, TGFB1, TIAM1, VCAM1, ZAP70	46	AFX_1
Cell-To-Cell Signaling and Interaction	adhesion	adhesion of tumor cell lines	2.34e-10	ANXA1, CASP8, CCL13, CD24, CD44, CD81, CDCP1, CDKN2A, CXCL10, CXCR4, DCN, DKK3, EPHA2, ETS1, FES, FN1, FXYD5, HGF, ICAM1, IGF1, ITGA3, ITGAM, ITGB1, ITGB4, JAM3, LAMC2, MMP14, MMP19, MYH9, NRG1, PLAUR, PVRL2, RAC1, RAP1B, SDC1, SDC2, SEMA3F, SLC4A1, SLIT2, SPP1, ST6GAL1, TFF3, TGFB1, TIAM1, VCAM1, ZAP70	46	AFX_1
Cellular Movement	movement	movement of phagocytes	4.5e-10	ADORA2A, ANXA1, C5, CCL13, CCR1, CSF1, FAS, FN1, HCK, HIF1A, ICAM1, ITGAM, ITGB1, JAM3, LGALS3, LSP1, MMP7, MMP9, MMP12, PIK3CD, RAC1, RAC2, RARRES2, SDC1, SLPI, TGFB1, TMSB4X, TNFRSF1A, VCAM1	29	AFX_1
Cellular Movement	cell movement	cell movement of neutrophils	4.61e-10	ADORA1, ADORA2A, AGT, ANXA1, C2, C3, C5, C4B, CCL13, CD44, CORO1A, CSF1, CXCL10, FAS, FCER1G, FCGR2A, FUT4, G6PC, HCK, HGF, ICAM1, IL1A, IL6R, ITGA3, ITGAM, ITGB1, JAM3, LILRA6, LSP1, MMP12, PIK3CD, PLAT, RAC1, RAC2, SLC37A4, SLPI, SPP1, TGFB1, TGFB2, TMSB4X, TNFRSF1A	41	AFX_1
Hematological System Development and Function	cell movement	cell movement of neutrophils	4.61e-10	ADORA1, ADORA2A, AGT, ANXA1, C2, C3, C5, C4B, CCL13, CD44, CORO1A, CSF1, CXCL10, FAS, FCER1G, FCGR2A, FUT4, G6PC, HCK, HGF, ICAM1, IL1A, IL6R, ITGA3, ITGAM, ITGB1, JAM3, LILRA6, LSP1, MMP12, PIK3CD, PLAT, RAC1, RAC2, SLC37A4, SLPI, SPP1, TGFB1, TGFB2, TMSB4X, TNFRSF1A	41	AFX_1
Immune Cell Trafficking	cell movement	cell movement of neutrophils	4.61e-10	ADORA1, ADORA2A, AGT, ANXA1, C2, C3, C5, C4B, CCL13, CD44, CORO1A, CSF1, CXCL10, FAS, FCER1G, FCGR2A, FUT4, G6PC, HCK, HGF, ICAM1, IL1A, IL6R, ITGA3, ITGAM, ITGB1, JAM3, LILRA6, LSP1, MMP12, PIK3CD, PLAT, RAC1, RAC2, SLC37A4, SLPI, SPP1, TGFB1, TGFB2, TMSB4X, TNFRSF1A	41	AFX_1
Inflammatory Response	cell movement	cell movement of neutrophils	4.61e-10	ADORA1, ADORA2A, AGT, ANXA1, C2, C3, C5, C4B, CCL13, CD44, CORO1A, CSF1, CXCL10, FAS, FCER1G, FCGR2A, FUT4, G6PC, HCK, HGF, ICAM1, IL1A, IL6R, ITGA3, ITGAM, ITGB1, JAM3, LILRA6, LSP1, MMP12, PIK3CD, PLAT, RAC1, RAC2, SLC37A4, SLPI, SPP1, TGFB1, TGFB2, TMSB4X, TNFRSF1A	41	AFX_1
Organismal Survival	death	death of rodents	4.84e-10	ABCB1B, ADORA1, ADORA2A, AGT, AKT1, AKT3, ALOX5, ANXA1, APOE, B2M, BCL2A1, BGN, C3, C4B, CASP3, CASP8, CASR, CBS (includes EG:875), CCL13, CCNE1, CCR1, CCR5, CD14, CD44, CD3E, CDKN1A, CDKN2A, CKS2, CLDN1, CNP, CNR1, CNTF, COL4A1, COL4A2, COL5A1, CRLF1, CSF1, CXCL9, CXCL10, CXCR3, CXCR4, CYBB (includes EG:1536), DCN, DMBT1, EFEMP2, ENAH, ERBB3, ESR1, ETS1, FAS, FBLN1, FBN1, FCER1G, FCGR2B, FES, FG…	132	AFX_1
Cellular Development	developmental process	developmental process of leukocytes	5.14e-10	ADORA2A, AGT, AKT1, B2M, BAX, BLNK, BMP2, BMP4, C3, C1QC, CASP8, CCL13, CCNA2, CCR1, CD14, CD24, CD44, CD69, CD81, CD3D, CD3E, CD3G, CDKN1A, CDKN2A, CLCF1, CNR2, CSF1, CSF2RB, CXCL10, CXCL11, CXCR4, EPHA2, EPHB6, ESR1, ETS1, FAS, FCER1G, FCGR2A, FCGR2B, FN1, GFRA1, GJA1, HGF, HIF1A, HLA-DQA1, HOXA9, HSP90AA1, ICAM1, IFNGR2, IGF1, IL7, IL18R1, IL1A, IL6R, IRF1, IRF8, ITGAM, ITGB6, JAG2, LCK, LCP2,…	91	AFX_1
Organismal Survival	death	death of mammalia	5.49e-10	ABCB1B, ADORA1, ADORA2A, AGT, AKT1, AKT3, ALOX5, ANXA1, APOE, B2M, BCL2A1, BGN, C3, C5, C4B, CASP3, CASP8, CASR, CBS (includes EG:875), CCL13, CCNE1, CCR1, CCR5, CD14, CD44, CD3E, CDKN1A, CDKN2A, CKS2, CLDN1, CNP, CNR1, CNTF, COL4A1, COL4A2, COL5A1, CRLF1, CSF1, CXCL9, CXCL10, CXCR3, CXCR4, CYBB (includes EG:1536), DCN, DMBT1, EFEMP2, ENAH, ERBB3, ESR1, ETS1, FAS, FBLN1, FBN1, FCER1G, FCGR2B, FES…	133	AFX_1
Cellular Movement	homing	homing of bone marrow cells	5.52e-10	ADORA1, ADORA2A, ANXA1, C5, CCL13, CD44, CORO1A, CSF1, CXCL9, CXCL10, CXCR3, FCER1G, FCGR2A, G6PC, HCK, ITGA3, ITGAM, ITGB1, LGALS1, LILRA6, LSP1, MMP14, PLAUR, RAC1, RAC2, RPS19, SLC37A4, TGFB1, TGFB2, TMSB4X, TNFRSF1A, VCAM1	32	AFX_1
Hematopoiesis	homing	homing of bone marrow cells	5.52e-10	ADORA1, ADORA2A, ANXA1, C5, CCL13, CD44, CORO1A, CSF1, CXCL9, CXCL10, CXCR3, FCER1G, FCGR2A, G6PC, HCK, ITGA3, ITGAM, ITGB1, LGALS1, LILRA6, LSP1, MMP14, PLAUR, RAC1, RAC2, RPS19, SLC37A4, TGFB1, TGFB2, TMSB4X, TNFRSF1A, VCAM1	32	AFX_1
Immune Cell Trafficking	homing	homing of bone marrow cells	5.52e-10	ADORA1, ADORA2A, ANXA1, C5, CCL13, CD44, CORO1A, CSF1, CXCL9, CXCL10, CXCR3, FCER1G, FCGR2A, G6PC, HCK, ITGA3, ITGAM, ITGB1, LGALS1, LILRA6, LSP1, MMP14, PLAUR, RAC1, RAC2, RPS19, SLC37A4, TGFB1, TGFB2, TMSB4X, TNFRSF1A, VCAM1	32	AFX_1
Endocrine System Disorders	experimentally-induced diabetes	experimentally-induced diabetes	6.66e-10	A2M, AGT, ANXA1, ANXA5, C2, C3, C1S, CCNG1, COL4A1, CP, CSDA, FN1, GBP2, HLA-C, HSPB1, ICAM1, IFITM3, IRF1, LCN2, LGALS3, PRKCB, S100A10, SCARB1, SCN1B, SERPINA3, SPP1, TGFB1, TIMP1	28	AFX_1
Metabolic Disease	experimentally-induced diabetes	experimentally-induced diabetes	6.66e-10	A2M, AGT, ANXA1, ANXA5, C2, C3, C1S, CCNG1, COL4A1, CP, CSDA, FN1, GBP2, HLA-C, HSPB1, ICAM1, IFITM3, IRF1, LCN2, LGALS3, PRKCB, S100A10, SCARB1, SCN1B, SERPINA3, SPP1, TGFB1, TIMP1	28	AFX_1
Cell Morphology	morphology	morphology of cells	7.43e-10	ACVR1C, AIF1, ANXA1, APOE, BAX, BMP4, BNC1, CASP3, CCNA2, CD44, CDC42EP5, CDCP1, CDKN1A, CDKN1C, CDKN2A, CEP170, CLCN2, COL15A1, COL1A1, CSF1, CXCL10, CYP21A2, DKK3, DOCK3, ERBB3, ESR1, FAS, FBLIM1, FLNC, FN1, FOSL1, GDF15, GJA1, HGF, HPN, IGF1, IL1A, IL6R, IRF6, IRGM, ITGA3, KRT18, LCN2, LCP2, LGALS3, LSP1, LTBP2, MAPT, MARCKSL1, MDM2, MMP14, NFE2L2, NRG1, ODC1, PDGFRB, PLAUR, PLSCR1, PVRL2, RAC…	77	AFX_1
Organismal Survival	death	death of mice	7.44e-10	ABCB1B, ADORA1, ADORA2A, AGT, AKT1, AKT3, ALOX5, ANXA1, APOE, B2M, BCL2A1, BGN, C3, C4B, CASP3, CASP8, CASR, CBS (includes EG:875), CCL13, CCNE1, CCR1, CCR5, CD14, CD44, CD3E, CDKN1A, CDKN2A, CKS2, CLDN1, CNP, CNR1, CNTF, COL4A1, COL4A2, COL5A1, CRLF1, CSF1, CXCL9, CXCL10, CXCR3, CXCR4, CYBB (includes EG:1536), DCN, DMBT1, EFEMP2, ENAH, ERBB3, ESR1, ETS1, FAS, FBLN1, FBN1, FCER1G, FCGR2B, FES, FG…	131	AFX_1
Cellular Movement	movement	movement of granulocytes	8.22e-10	ADORA2A, ANXA1, C5, CCL13, CCR1, CXCL9, CXCL10, CXCL11, FAS, FN1, HCK, ICAM1, ITGAM, ITGB1, JAM3, LAMA5, LGALS1, LSP1, MMP7, MMP9, PIK3CD, PLAUR, RAC1, SIRPA, SLPI, TGFB1, TMSB4X, TNFRSF1A, VCAM1	29	AFX_1
Cellular Assembly and Organization	formation	formation of filaments	8.56e-10	A2M, AGT, APOE, AR, CDC42EP2, CDC42EP5, CDKN1A, CLU, CNP, COL18A1, COL5A1, DLGAP5, DSTN, FBLIM1, FCGR2A, FHIT, FHL1, FN1, GAS7, GNB1, GNG2, GNG7, HGF, ICAM1, IGF1, IL1A, ITGA3, ITGB1, KRT14, KRT18, KSR1, MAP1B, MAP3K1, MAPT, MCF2L, MDM1, MMP2, NEFM, PLAUR, PRKCI, RAC1, RND1, S1PR2, SERPINA3, SIRPA, SNCA, TGFB1, TIAM1, TNC, TPM1, TPM3, TRIP10, TUBB, VASP, VCAM1, VIM	56	AFX_1
Cell Signaling	mobilization	mobilization of calcium	8.68e-10	A2M, ADORA2A, ADRA1D, AGT, ANXA1, ATP2A2, B2M, BAX, BLNK, C3, C5, CACNB3, CCL13, CCR1, CCR5, CD5, CD38, CD44, CD3D, CD3E, CD3G, CXCL9, CXCL10, CXCL11, CXCL16, CXCR3, CXCR4, FAS, FCER1G, FCGR2A, FCGR2B, GNB1, ITGB1, ITPR3, LCK, LCP2, LGALS1, LGALS3, LILRA6, P2RY2, PILRA, PLAUR, PLSCR1, PPP1R1B, PTAFR, PTPRC, RAC2, RARRES2, RFTN1, RGS19, S1PR2, SH3BP2, SIRPA, SLA, SRC, TGFB1, TRB@, TYROBP, ZAP70	59	AFX_1
Molecular Transport	mobilization	mobilization of calcium	8.68e-10	A2M, ADORA2A, ADRA1D, AGT, ANXA1, ATP2A2, B2M, BAX, BLNK, C3, C5, CACNB3, CCL13, CCR1, CCR5, CD5, CD38, CD44, CD3D, CD3E, CD3G, CXCL9, CXCL10, CXCL11, CXCL16, CXCR3, CXCR4, FAS, FCER1G, FCGR2A, FCGR2B, GNB1, ITGB1, ITPR3, LCK, LCP2, LGALS1, LGALS3, LILRA6, P2RY2, PILRA, PLAUR, PLSCR1, PPP1R1B, PTAFR, PTPRC, RAC2, RARRES2, RFTN1, RGS19, S1PR2, SH3BP2, SIRPA, SLA, SRC, TGFB1, TRB@, TYROBP, ZAP70	59	AFX_1
Vitamin and Mineral Metabolism	mobilization	mobilization of calcium	8.68e-10	A2M, ADORA2A, ADRA1D, AGT, ANXA1, ATP2A2, B2M, BAX, BLNK, C3, C5, CACNB3, CCL13, CCR1, CCR5, CD5, CD38, CD44, CD3D, CD3E, CD3G, CXCL9, CXCL10, CXCL11, CXCL16, CXCR3, CXCR4, FAS, FCER1G, FCGR2A, FCGR2B, GNB1, ITGB1, ITPR3, LCK, LCP2, LGALS1, LGALS3, LILRA6, P2RY2, PILRA, PLAUR, PLSCR1, PPP1R1B, PTAFR, PTPRC, RAC2, RARRES2, RFTN1, RGS19, S1PR2, SH3BP2, SIRPA, SLA, SRC, TGFB1, TRB@, TYROBP, ZAP70	59	AFX_1
Cell Cycle	cell division process	cell division process of eukaryotic cells	8.69e-10	A2M, ADCY2, ADRA1D, AGT, AIF1, AKAP12, AKT1, APOE, AR, AURKB, AXL, BAX, BIK, BLNK, BMP2, BMP4, BMP15, C5, C11ORF82, CALCR, CAMK2N1, CCNA2, CCNB1, CCNE1, CCNG1, CD37, CD38, CD44, CD3E, CDC2, CDH13, CDKN1A, CDKN1C, CDKN2A, CDKN2B, CENPE, CKAP2, CKS2, CLCN2, CLU, COL1A1, CREG1, CSF1, CXCL10, DCN, DDIT3, DLGAP5, ECT2, ERBB3, ESR1, FAS, FCGR2B, FGFR2, FHIT, FN1, GAS6, GDF15, GFRA1, GHR, GJA1, GMNN, HA…	121	AFX_1
Organismal Survival	survival	survival of rodents	9.61e-10	ABCB1B, ABCC4, ADORA1, ADRA1D, APOE, AR, BAX, BCL2A1, BDNF, BGN, C5, CASP8, CCL13, CCNG1, CCR1, CDKN1A, CDKN2A, COL18A1, COL3A1, CRABP2, CXCL9, CXCL10, CXCR3, CYBB (includes EG:1536), ELK3, FAS, FCGR2B, HGF, HLA-DRA, ICAM1, IFNGR1, IGF1, IL7, IL18R1, IL6R, INHBB, IRGM, ITGB1, KRT18, LAMC1, LBP, LTK, LY96, MARCKSL1, MDM2, MGMT, MMP2, MMP9, MX1, NQO2, NRG1, PARP1, PCCA, PLAT, PRKCB, PRNP, PTGS1, RA…	68	AFX_1
Organismal Survival	death	death of animal	9.92e-10	ABCB1B, ADORA1, ADORA2A, AGT, AKT1, AKT3, ALDH1A2, ALOX5, ANXA1, APOE, B2M, BCL2A1, BGN, C3, C5, C4B, CASP3, CASP8, CASR, CBS (includes EG:875), CCL13, CCNE1, CCR1, CCR5, CD14, CD44, CD3E, CDKN1A, CDKN2A, CKS2, CLDN1, CNP, CNR1, CNTF, COL4A1, COL4A2, COL5A1, CRLF1, CSF1, CXCL9, CXCL10, CXCR3, CXCR4, CYBB (includes EG:1536), DCN, DMBT1, EFEMP2, ENAH, ERBB3, ESR1, ETS1, FAS, FBLN1, FBN1, FCER1G, FC…	134	AFX_1
Cell-mediated Immune Response	proliferation	proliferation of T lymphocytes	9.96e-10	A2M, ADORA2A, AKT1, APOE, BATF, BAX, BMP4, CASP3, CASP8, CCL13, CCR5, CD14, CD24, CD37, CD38, CD44, CD48, CD81, CD276, CD3E, CD3G, CDKN1A, CDKN2A, CORO1A, CSF2RB, CXCR4, EPHB6, FAS, FCGR3A, FN1, HAVCR1, HLA-DRB1, ICAM1, IFNGR1, IGF1, IL7, IL1A, ISG20, ITGAM, ITGB1, KCNN4, LCK, LCP2, LGALS1, LTBP1, MMP9, NOTCH1, NT5E, PAWR, PIK3CD, PTPRC, PTPRCAP, RAC2, SHC1, SIRPA, SPHK2, SPP1, STAT1, TCF7, TGFB1…	66	AFX_1
Cellular Growth and Proliferation	proliferation	proliferation of T lymphocytes	9.96e-10	A2M, ADORA2A, AKT1, APOE, BATF, BAX, BMP4, CASP3, CASP8, CCL13, CCR5, CD14, CD24, CD37, CD38, CD44, CD48, CD81, CD276, CD3E, CD3G, CDKN1A, CDKN2A, CORO1A, CSF2RB, CXCR4, EPHB6, FAS, FCGR3A, FN1, HAVCR1, HLA-DRB1, ICAM1, IFNGR1, IGF1, IL7, IL1A, ISG20, ITGAM, ITGB1, KCNN4, LCK, LCP2, LGALS1, LTBP1, MMP9, NOTCH1, NT5E, PAWR, PIK3CD, PTPRC, PTPRCAP, RAC2, SHC1, SIRPA, SPHK2, SPP1, STAT1, TCF7, TGFB1…	66	AFX_1
Hematological System Development and Function	proliferation	proliferation of T lymphocytes	9.96e-10	A2M, ADORA2A, AKT1, APOE, BATF, BAX, BMP4, CASP3, CASP8, CCL13, CCR5, CD14, CD24, CD37, CD38, CD44, CD48, CD81, CD276, CD3E, CD3G, CDKN1A, CDKN2A, CORO1A, CSF2RB, CXCR4, EPHB6, FAS, FCGR3A, FN1, HAVCR1, HLA-DRB1, ICAM1, IFNGR1, IGF1, IL7, IL1A, ISG20, ITGAM, ITGB1, KCNN4, LCK, LCP2, LGALS1, LTBP1, MMP9, NOTCH1, NT5E, PAWR, PIK3CD, PTPRC, PTPRCAP, RAC2, SHC1, SIRPA, SPHK2, SPP1, STAT1, TCF7, TGFB1…	66	AFX_1
Tissue Development	aggregation	aggregation of cells	1.02e-09	ADORA2A, AKT1, ASAM, AXL, BDNF, C4BPA, CD24, CD38, CD44, CDH11, CDH13, CDKN1A, CLU, CXCL9, CXCL10, CXCR3, FCER1G, FCGR2A, GAS6, GC, GTPBP4, HGF, HIF1A, ICAM1, IGSF8, IL7, ITGA3, ITGAM, ITGB1, LCK, LCP2, MMP7, MMP9, NRG1, PLAT, PTPRC, PVRL2, RAP1B, SCARF2, SHC1, SIRPA, SLIT2, TGFB1, TIMP1, TNFRSF9, TNFRSF1A, TRB@, VWF	48	AFX_1
Organismal Survival	survival	survival of mice	1.13e-09	ABCB1B, ABCC4, ADORA1, ADRA1D, APOE, AR, BAX, BCL2A1, BDNF, BGN, C5, CASP8, CCL13, CCNG1, CCR1, CDKN1A, CDKN2A, COL18A1, COL3A1, CRABP2, CXCL9, CXCL10, CXCR3, CYBB (includes EG:1536), ELK3, FAS, FCGR2B, HGF, HLA-DRA, ICAM1, IFNGR1, IGF1, IL7, IL18R1, INHBB, IRGM, ITGB1, KRT18, LAMC1, LBP, LTK, LY96, MARCKSL1, MDM2, MGMT, MMP2, MMP9, MX1, NQO2, NRG1, PARP1, PCCA, PLAT, PRKCB, PRNP, PTGS1, RAMP2, S…	67	AFX_1
Cancer	genital tumor	genital tumor	1.33e-09	ABCC4, AKT1, AKT3, ALDH1A2, ANXA2, APOE, AR, ARL4C, BAX, BNC1, C3, C1R, C8ORF84, CD24, CDC2, CDKN2A, CFH, CFI, CLU, COL15A1, COL18A1, CP, CSF2RB, CYP19A1, EPHA2, EPHB6, ESR1, FAS, FCGR3A, FGFR2, FHL2, FLNA, GBP2, GDF15, GPX2, GSTM1, GSTM5, HDAC1, HN1, HSP90AA1, IER3, IFITM2, IFNGR1, IFNGR2, IRF1, ITGB4, JAG2, LCK, LCN2, LY6E, MGP, MMP2, MMP7, ODC1, PDGFRB, PRC1, PRKCB, PTGS1, RCAN2, RRM2, SLIT2, …	71	AFX_1
Reproductive System Disease	genital tumor	genital tumor	1.33e-09	ABCC4, AKT1, AKT3, ALDH1A2, ANXA2, APOE, AR, ARL4C, BAX, BNC1, C3, C1R, C8ORF84, CD24, CDC2, CDKN2A, CFH, CFI, CLU, COL15A1, COL18A1, CP, CSF2RB, CYP19A1, EPHA2, EPHB6, ESR1, FAS, FCGR3A, FGFR2, FHL2, FLNA, GBP2, GDF15, GPX2, GSTM1, GSTM5, HDAC1, HN1, HSP90AA1, IER3, IFITM2, IFNGR1, IFNGR2, IRF1, ITGB4, JAG2, LCK, LCN2, LY6E, MGP, MMP2, MMP7, ODC1, PDGFRB, PRC1, PRKCB, PTGS1, RCAN2, RRM2, SLIT2, …	71	AFX_1
Cellular Movement	chemotaxis	chemotaxis of phagocytes	1.47e-09	ADORA1, ADORA2A, C5, CCDC88A, CCL13, CORO1A, CSF1, CTSE, CXCL9, CXCL10, CXCR3, FCER1G, FCGR2A, G6PC, HCK, ITGA3, ITGAM, ITGB1, LILRA6, LSP1, PIK3CD, RAC1, RAC2, RARRES2, SLC37A4, TGFB1, TGFB2, TMSB4X, TNFRSF1A	29	AFX_1
Hematological System Development and Function	chemotaxis	chemotaxis of phagocytes	1.47e-09	ADORA1, ADORA2A, C5, CCDC88A, CCL13, CORO1A, CSF1, CTSE, CXCL9, CXCL10, CXCR3, FCER1G, FCGR2A, G6PC, HCK, ITGA3, ITGAM, ITGB1, LILRA6, LSP1, PIK3CD, RAC1, RAC2, RARRES2, SLC37A4, TGFB1, TGFB2, TMSB4X, TNFRSF1A	29	AFX_1
Immune Cell Trafficking	chemotaxis	chemotaxis of phagocytes	1.47e-09	ADORA1, ADORA2A, C5, CCDC88A, CCL13, CORO1A, CSF1, CTSE, CXCL9, CXCL10, CXCR3, FCER1G, FCGR2A, G6PC, HCK, ITGA3, ITGAM, ITGB1, LILRA6, LSP1, PIK3CD, RAC1, RAC2, RARRES2, SLC37A4, TGFB1, TGFB2, TMSB4X, TNFRSF1A	29	AFX_1
Inflammatory Response	chemotaxis	chemotaxis of phagocytes	1.47e-09	ADORA1, ADORA2A, C5, CCDC88A, CCL13, CORO1A, CSF1, CTSE, CXCL9, CXCL10, CXCR3, FCER1G, FCGR2A, G6PC, HCK, ITGA3, ITGAM, ITGB1, LILRA6, LSP1, PIK3CD, RAC1, RAC2, RARRES2, SLC37A4, TGFB1, TGFB2, TMSB4X, TNFRSF1A	29	AFX_1
Cellular Movement	migration	migration of phagocytes	1.65e-09	ADORA2A, ANXA1, C5, CCL13, CCR1, CSF1, FAS, FN1, HCK, HIF1A, ICAM1, ITGAM, ITGB1, JAM3, LGALS3, LSP1, MMP7, MMP9, MMP12, PIK3CD, RAC1, RAC2, RARRES2, SDC1, SLPI, TGFB1, TNFRSF1A, VCAM1	28	AFX_1
Inflammatory Response	migration	migration of phagocytes	1.65e-09	ADORA2A, ANXA1, C5, CCL13, CCR1, CSF1, FAS, FN1, HCK, HIF1A, ICAM1, ITGAM, ITGB1, JAM3, LGALS3, LSP1, MMP7, MMP9, MMP12, PIK3CD, RAC1, RAC2, RARRES2, SDC1, SLPI, TGFB1, TNFRSF1A, VCAM1	28	AFX_1
Cell Morphology	shape change	shape change of eukaryotic cells	1.71e-09	A2M, ACVR1C, AGT, AKT1, ANXA5, ASAP1, BASP1, BDNF, CAPG, CASP3, CCL13, CCNE1, CD24, CD44, CD3E, CDKN2A, CNTF, COL18A1, COL5A3, CORO1A, CSF1, CTTN, DCN, DOCK3, EHD1, EPHA2, FAS, FBN1, FCGR2A, FLNC, FN1, HCK, HGF, HSP90AA1, ITGA3, ITGAM, ITGB1, KCNN4, KSR1, LAMA5, MATK, MMP9, MYH9, PLAUR, PLEKHG2, PVR, RAC1, S1PR2, SDC1, SERPINA3, SIRPA, SPP1, SRC, TGFB1, TGFBI, TIAM1, TNC, TNIK, VASP, VCAM1, VWF	61	AFX_1
Cancer	papillary carcinoma	papillary carcinoma	1.93e-09	ADAMTS1, CD44, CD48, CST7, CXCR4, ETS1, FN1, GABBR2, HAVCR1, LGALS3, LTB, MMP2, MMP9, PDGFRB, PRKAR1A, PTPRC, S100A11, SPP1, SYT12, TFF3, TIMP1, VIM	22	AFX_1
Connective Tissue Disorders	rheumatoid arthritis	rheumatoid arthritis	2.15e-09	A2BP1, A2M, ABCC4, ACSL1, ADAM8, ADCY2, AIF1, ALCAM, ALOX5, AMPD3 (includes EG:272), ANO3 (includes EG:63982), ANXA5, AOF1, APOE, ATRNL1, B2M, BAALC, BAT1, BCAT1, BGN, BLNK, BMP1, BTG3, C2, C5, C10ORF128, C1ORF21, C1R, C4B, CACNA1C, CALCR, CAPN13, CCDC109B, CCL6, CCL13, CCNB1, CCR1, CCR5, CD24, CD44, CD53, CD68, CD69, CD3D, CDH6, CDH13, CLCN6, CLEC4A, COL18A1, COL24A1, COL4A1, COL4A2, CORO2A, CSF…	167	AFX_1
Genetic Disorder	rheumatoid arthritis	rheumatoid arthritis	2.15e-09	A2BP1, A2M, ABCC4, ACSL1, ADAM8, ADCY2, AIF1, ALCAM, ALOX5, AMPD3 (includes EG:272), ANO3 (includes EG:63982), ANXA5, AOF1, APOE, ATRNL1, B2M, BAALC, BAT1, BCAT1, BGN, BLNK, BMP1, BTG3, C2, C5, C10ORF128, C1ORF21, C1R, C4B, CACNA1C, CALCR, CAPN13, CCDC109B, CCL6, CCL13, CCNB1, CCR1, CCR5, CD24, CD44, CD53, CD68, CD69, CD3D, CDH6, CDH13, CLCN6, CLEC4A, COL18A1, COL24A1, COL4A1, COL4A2, CORO2A, CSF…	167	AFX_1
Immunological Disease	rheumatoid arthritis	rheumatoid arthritis	2.15e-09	A2BP1, A2M, ABCC4, ACSL1, ADAM8, ADCY2, AIF1, ALCAM, ALOX5, AMPD3 (includes EG:272), ANO3 (includes EG:63982), ANXA5, AOF1, APOE, ATRNL1, B2M, BAALC, BAT1, BCAT1, BGN, BLNK, BMP1, BTG3, C2, C5, C10ORF128, C1ORF21, C1R, C4B, CACNA1C, CALCR, CAPN13, CCDC109B, CCL6, CCL13, CCNB1, CCR1, CCR5, CD24, CD44, CD53, CD68, CD69, CD3D, CDH6, CDH13, CLCN6, CLEC4A, COL18A1, COL24A1, COL4A1, COL4A2, CORO2A, CSF…	167	AFX_1
Inflammatory Disease	rheumatoid arthritis	rheumatoid arthritis	2.15e-09	A2BP1, A2M, ABCC4, ACSL1, ADAM8, ADCY2, AIF1, ALCAM, ALOX5, AMPD3 (includes EG:272), ANO3 (includes EG:63982), ANXA5, AOF1, APOE, ATRNL1, B2M, BAALC, BAT1, BCAT1, BGN, BLNK, BMP1, BTG3, C2, C5, C10ORF128, C1ORF21, C1R, C4B, CACNA1C, CALCR, CAPN13, CCDC109B, CCL6, CCL13, CCNB1, CCR1, CCR5, CD24, CD44, CD53, CD68, CD69, CD3D, CDH6, CDH13, CLCN6, CLEC4A, COL18A1, COL24A1, COL4A1, COL4A2, CORO2A, CSF…	167	AFX_1
Skeletal and Muscular Disorders	rheumatoid arthritis	rheumatoid arthritis	2.15e-09	A2BP1, A2M, ABCC4, ACSL1, ADAM8, ADCY2, AIF1, ALCAM, ALOX5, AMPD3 (includes EG:272), ANO3 (includes EG:63982), ANXA5, AOF1, APOE, ATRNL1, B2M, BAALC, BAT1, BCAT1, BGN, BLNK, BMP1, BTG3, C2, C5, C10ORF128, C1ORF21, C1R, C4B, CACNA1C, CALCR, CAPN13, CCDC109B, CCL6, CCL13, CCNB1, CCR1, CCR5, CD24, CD44, CD53, CD68, CD69, CD3D, CDH6, CDH13, CLCN6, CLEC4A, COL18A1, COL24A1, COL4A1, COL4A2, CORO2A, CSF…	167	AFX_1
Cellular Assembly and Organization	formation	formation of plasma membrane projections	2.67e-09	ACAP1, AGT, AKAP12, AKT1, ANPEP, ASAP1, BDNF, C5, CCL13, CD44, CDC42EP2, CDC42EP5, CSF1, CTTN, CXCR4, ENAH, ERBB3, FARP2, FN1, GPM6A, HCK, HGF, HSP90AA1, IGF1, ITGA3, ITGB1, ITGB4, KIF23, LAMA5, LCP2, MAP1B, MAP3K1, MAPT, NFIA, NRG1, PDGFRB, PKP1, PVR, RAC1, RAC2, RAP1B, RND1, SDC2, SLIT2, SRC, TGFB1, TIAM1, TNC, TNFRSF12A, TPM1, VASP	51	AFX_1
Respiratory Disease	respiratory disorder	respiratory disorder	2.72e-09	ACSL1, ACTN1, ADORA1, ADORA2A, ADRA1D, ALOX5, ANPEP, ANXA3, APOE, ARL4C, BDNF, C5, CASP3, CCL13, CCR5, CD14, CD24, CD44, CD3E, CLU, CNTF, COL18A1, CSF1, CSF2RB, CTSS, CXCL10, CXCL11, CYBB (includes EG:1536), EFEMP2, EIF1AY, ELK3, FBN1, FCGR3A, FGFR2, FLNC, FN1, GHR, HAVCR1, HCK, HIF1A, HLA-DRA, HLA-DRB1, HLA-G, HLX, HNMT, ICAM1, IER3, IFNGR1, IFNGR2, IL7, IL6R, IRAK3, IRF8, ITGAM, ITGB6, LBP, LCK…	87	AFX_1
Cellular Movement	migration	migration of granulocytes	2.95e-09	ADORA2A, ANXA1, C5, CCL13, CCR1, CXCL9, CXCL10, CXCL11, FAS, FN1, HCK, ICAM1, ITGAM, ITGB1, JAM3, LAMA5, LGALS1, LSP1, MMP7, MMP9, PIK3CD, PLAUR, RAC1, SIRPA, SLPI, TGFB1, TNFRSF1A, VCAM1	28	AFX_1
Immune Cell Trafficking	migration	migration of granulocytes	2.95e-09	ADORA2A, ANXA1, C5, CCL13, CCR1, CXCL9, CXCL10, CXCL11, FAS, FN1, HCK, ICAM1, ITGAM, ITGB1, JAM3, LAMA5, LGALS1, LSP1, MMP7, MMP9, PIK3CD, PLAUR, RAC1, SIRPA, SLPI, TGFB1, TNFRSF1A, VCAM1	28	AFX_1
Cancer	invasion	invasion of fibrosarcoma cell lines	3.14e-09	AKT1, COL18A1, ETV4, FN1, JAM3, MMP2, MMP9, MMP14, PLAUR, RAC1, S100A10, SDC2, TIAM1	13	AFX_1
Cellular Movement	invasion	invasion of fibrosarcoma cell lines	3.14e-09	AKT1, COL18A1, ETV4, FN1, JAM3, MMP2, MMP9, MMP14, PLAUR, RAC1, S100A10, SDC2, TIAM1	13	AFX_1
Cancer	benign tumor	benign tumor	3.66e-09	ADRA1D, AKT1, ALDH1B1, ANXA1, ANXA5, AR, ASH2L, ATP1A4, ATRNL1, AURKB, BUB1B, CD24, CDKN1A, CDKN2A, CFH, CLU, CNP, CNR1, COL18A1, CRABP2, CYP19A1, CYP1B1, DR1, EIF4EBP1, EPHA2, ERBB3, ESR1, FAM57A, FAS, FBLN1, FBN1, FGFR2, FGFR4, FHIT, GLRX, GPM6A, HAVCR1, HGF, HNMT, HOPX, IFI44L, IGF1, IL1A, KCNJ11, KIF1B, LCK, LCN2, LSP1, LTBP1, MDH1, MMP2, MMP7, MTHFD2, ODC1, PCCA, PDGFRB, PEA15, PLA2G6, PRLR,…	81	AFX_1
Cellular Movement	chemotaxis	chemotaxis of bone marrow cells	3.75e-09	ADORA1, ADORA2A, ANXA1, C5, CCL13, CORO1A, CSF1, CXCL9, CXCL10, CXCR3, FCER1G, FCGR2A, G6PC, HCK, ITGA3, ITGAM, ITGB1, LGALS1, LILRA6, LSP1, MMP14, PLAUR, RAC1, RAC2, RPS19, SLC37A4, TGFB1, TGFB2, TMSB4X, TNFRSF1A	30	AFX_1
Hematopoiesis	chemotaxis	chemotaxis of bone marrow cells	3.75e-09	ADORA1, ADORA2A, ANXA1, C5, CCL13, CORO1A, CSF1, CXCL9, CXCL10, CXCR3, FCER1G, FCGR2A, G6PC, HCK, ITGA3, ITGAM, ITGB1, LGALS1, LILRA6, LSP1, MMP14, PLAUR, RAC1, RAC2, RPS19, SLC37A4, TGFB1, TGFB2, TMSB4X, TNFRSF1A	30	AFX_1
Immune Cell Trafficking	chemotaxis	chemotaxis of bone marrow cells	3.75e-09	ADORA1, ADORA2A, ANXA1, C5, CCL13, CORO1A, CSF1, CXCL9, CXCL10, CXCR3, FCER1G, FCGR2A, G6PC, HCK, ITGA3, ITGAM, ITGB1, LGALS1, LILRA6, LSP1, MMP14, PLAUR, RAC1, RAC2, RPS19, SLC37A4, TGFB1, TGFB2, TMSB4X, TNFRSF1A	30	AFX_1
Connective Tissue Disorders	Dupuytren contracture	Dupuytren contracture	3.83e-09	ADAMTS1, ADAMTS16, COL12A1, COL15A1, COL16A1, COL18A1, COL1A1, COL24A1, COL3A1, COL4A1, COL4A2, COL5A1, COL5A2, COL5A3, COL6A2, COL8A1, MMP2, MMP7, MMP14, MMP19, TIMP1	21	AFX_1
Genetic Disorder	Dupuytren contracture	Dupuytren contracture	3.83e-09	ADAMTS1, ADAMTS16, COL12A1, COL15A1, COL16A1, COL18A1, COL1A1, COL24A1, COL3A1, COL4A1, COL4A2, COL5A1, COL5A2, COL5A3, COL6A2, COL8A1, MMP2, MMP7, MMP14, MMP19, TIMP1	21	AFX_1
Cancer	developmental process	developmental process of tumor	4.17e-09	AKT1, ANGPTL4, BAX, BUB1B, CASP3, CD44, CDKN1A, CDKN2A, CNR1, COL18A1, COL4A1, CRABP2, CSF1, CTSS, EPHA2, ERBB3, ESR1, FAS, FGFR2, FHIT, FN1, GJA1, HGF, HIF1A, IER3, IGF1, IRF1, ITGB1, ITGB6, JAM3, KSR1, LCK, LOXL2, MGMT, MMP2, MMP9, MMP14, NOTCH1, NQO2, NRG1, OLR1, PTPRC, RUNX1, SDC1, SPP1, TGFB1, TIAM1, TIMP1, TNFRSF9, TPM1	50	AFX_1
Cellular Assembly and Organization	growth	growth of plasma membrane projections	4.36e-09	A2M, ADORA2A, APOE, AR, BASP1, BDNF, BMP2, BMP4, CDC2, CDKN1A, CNR1, CNTF, CSF1, CXCL9, CYP19A1, EIF4EBP1, ELMO2, EPHA2, FAS, FCGR2A, FGFR4, FN1, GAS7, GEFT, GFRA1, GJA1, HGF, IGF1, ITGA3, ITGB1, LCP2, MAP1B, MAPT, MATK, MMP2, MYH9, NDN, NOTCH1, NRG1, PDGFRB, PLAT, PRNP, PTPRZ1, RAB13, RAC1, RAP1B, RND1, S100A4, SEMA3F, SHC1, SLIT2, SMAD2, SPRR1A, SRC, TIAM1, TNC, TNFRSF12A, TPM3, VCAM1, VIM, WNT…	61	AFX_1
Cell Morphology	morphology	morphology of eukaryotic cells	4.36e-09	ACVR1C, AIF1, ANXA1, APOE, BAX, BMP4, BNC1, CASP3, CD44, CDC42EP5, CDCP1, CDKN1A, CDKN1C, CDKN2A, CLCN2, COL15A1, COL1A1, CSF1, CYP21A2, DKK3, DOCK3, ESR1, FAS, FLNC, FN1, FOSL1, GDF15, GJA1, HGF, HPN, IGF1, IL1A, IL6R, IRF6, IRGM, ITGA3, KRT18, LCN2, LCP2, LGALS3, LSP1, LTBP2, MAPT, MARCKSL1, MDM2, MMP14, NFE2L2, NRG1, ODC1, PDGFRB, PLAUR, PLSCR1, PVRL2, RAC1, SCARB1, SDC2, SHC1, SIRPA, SRC, TGF…	69	AFX_1
Cellular Assembly and Organization	organization	organization of cytoskeleton	5.18e-09	AXL, CCDC88A, CCL13, CD44, CDKN2A, CLU, CSF1, CXCL9, EPHA2, FAS, FHL2, FLNA, FLNC, FN1, GAS6, HGF, ICAM1, IGF1, LCK, LCP1, MYH9, PLAUR, RAC1, SDC2, SHC1, SPP1, TIAM1, TREM2, TRIP10, VWF, ZAP70	31	AFX_1
Cellular Function and Maintenance	organization	organization of cytoskeleton	5.18e-09	AXL, CCDC88A, CCL13, CD44, CDKN2A, CLU, CSF1, CXCL9, EPHA2, FAS, FHL2, FLNA, FLNC, FN1, GAS6, HGF, ICAM1, IGF1, LCK, LCP1, MYH9, PLAUR, RAC1, SDC2, SHC1, SPP1, TIAM1, TREM2, TRIP10, VWF, ZAP70	31	AFX_1
Cell Cycle	cell stage	cell stage of eukaryotic cells	5.5e-09	ADRA1D, AGT, AKAP12, AKT1, AR, AURKB, BAX, BMP2, BMP4, BMP15, C5, C11ORF82, CALCR, CAMK2N1, CCNA2, CCNB1, CCNE1, CCNG1, CD44, CDC2, CDH13, CDKN1A, CDKN1C, CDKN2A, CDKN2B, CENPE, CKAP2, CKS2, CLCN2, CREG1, CSF1, DCN, DDIT3, DLGAP5, ECT2, ERBB3, FHIT, FN1, GDF15, GHR, GJA1, GMNN, HAVCR1, HGF, HIF1A, HSPA2, IGF1, IL7, IL24, IL1A, IL6R, ITGB1, KIF23, KIF20A, KIFC1, LGALS1, LGALS3, LMNA, MAP2K6, MAP3K…	89	AFX_1
Cell-To-Cell Signaling and Interaction	activation	activation of mononuclear leukocytes	5.8e-09	ADORA2A, AGRN, APOE, B2M, C3, C5, C1QA, C4B, CASP8, CASR, CCL13, CD14, CD38, CD44, CD48, CD81, CD276, CD3E, CDKN1A, CNR1, CORO1A, CSF1, FAS, FCER1G, FCGR2A, FCGR2B, FN1, HAVCR1, HLA-DRA, HLA-DRB1, ICAM1, IL7, IL18R1, ITGA3, KSR1, LBP, LCK, LILRA6, LY96, PIK3CD, PRNP, PTPRC, SIRPA, SPHK2, SPP1, SRC, STAT1, TGFB1, TLR7, TNC, TNFRSF9, TRB@, TYROBP	53	AFX_1
Hematological System Development and Function	activation	activation of mononuclear leukocytes	5.8e-09	ADORA2A, AGRN, APOE, B2M, C3, C5, C1QA, C4B, CASP8, CASR, CCL13, CD14, CD38, CD44, CD48, CD81, CD276, CD3E, CDKN1A, CNR1, CORO1A, CSF1, FAS, FCER1G, FCGR2A, FCGR2B, FN1, HAVCR1, HLA-DRA, HLA-DRB1, ICAM1, IL7, IL18R1, ITGA3, KSR1, LBP, LCK, LILRA6, LY96, PIK3CD, PRNP, PTPRC, SIRPA, SPHK2, SPP1, SRC, STAT1, TGFB1, TLR7, TNC, TNFRSF9, TRB@, TYROBP	53	AFX_1
Immune Cell Trafficking	activation	activation of mononuclear leukocytes	5.8e-09	ADORA2A, AGRN, APOE, B2M, C3, C5, C1QA, C4B, CASP8, CASR, CCL13, CD14, CD38, CD44, CD48, CD81, CD276, CD3E, CDKN1A, CNR1, CORO1A, CSF1, FAS, FCER1G, FCGR2A, FCGR2B, FN1, HAVCR1, HLA-DRA, HLA-DRB1, ICAM1, IL7, IL18R1, ITGA3, KSR1, LBP, LCK, LILRA6, LY96, PIK3CD, PRNP, PTPRC, SIRPA, SPHK2, SPP1, SRC, STAT1, TGFB1, TLR7, TNC, TNFRSF9, TRB@, TYROBP	53	AFX_1
Cell Morphology	cell spreading	cell spreading of eukaryotic cells	5.96e-09	A2M, AKT1, ASAP1, CD24, CD44, CD3E, CDKN2A, COL5A3, CORO1A, EHD1, EPHA2, FBN1, FCGR2A, FLNC, FN1, HCK, HGF, ITGA3, ITGAM, ITGB1, LAMA5, MATK, MMP9, PLEKHG2, PVR, RAC1, SDC1, SERPINA3, SIRPA, SPP1, SRC, TGFBI, TIAM1, TNC, TNIK, VASP, VCAM1, VWF	38	AFX_1
Cellular Compromise	respiratory burst	respiratory burst of cells	6.02e-09	ANPEP, C3, C5, CD14, FCER1G, FN1, G6PC, HCK, ICAM1, IRF8, ITGAM, ITGB1, LILRA6, TGFB1, TYROBP, VCAM1	16	AFX_1
Cell Death	cell death	cell death of epithelial cells	6.3e-09	BAX, BCL2A1, BIK, CASP3, CASP12 (includes EG:12364), CASR, CDKN1A, CDKN2A, CTSS, CYP19A1, DCN, DDIT3, FAS, FN1, GDF15, HGF, ICAM1, IGF1, IRF1, ITGB1, KRT18, KSR1, LGALS3, MDM2, MMP2, NPM1 (includes EG:18148), NQO2, PARP1, PEA15, PLA2G6, PLAT, PLAUR, PTAFR, PTGS1, SMAD2, SPHK2, SRC, TGFB1, TIMP1, TNFRSF1A	40	AFX_1
Cellular Development	developmental process	developmental process of blood cells	6.34e-09	ADORA2A, AGT, AKT1, B2M, BAX, BLNK, BMP2, BMP4, C3, C1QC, CASP8, CCL13, CCNA2, CCR1, CD14, CD24, CD44, CD69, CD81, CD3D, CD3E, CD3G, CDKN1A, CDKN2A, CDKN2B, CLCF1, CNR2, CSF1, CSF2RB, CXCL10, CXCL11, CXCR4, DYRK3, EPHA2, EPHB6, ESR1, ETS1, FAS, FCER1G, FCGR2A, FCGR2B, FN1, FOSL1, G6PD, GFRA1, GJA1, HGF, HIF1A, HLA-DQA1, HOXA9, HSP90AA1, ICAM1, IFNGR2, IGF1, IL7, IL18R1, IL1A, IL6R, IRF1, IRF8, IT…	98	AFX_1
Cell Cycle	cell stage	arrest in cell stage of eukaryotic cells	6.37e-09	ADRA1D, AKAP12, AR, BMP2, BMP4, C11ORF82, CALCR, CAMK2N1, CCNA2, CCNB1, CCNE1, CCNG1, CD44, CDC2, CDH13, CDKN1A, CDKN1C, CDKN2A, CDKN2B, CENPE, CKAP2, CKS2, CSF1, DCN, DDIT3, DLGAP5, FHIT, FN1, GDF15, GHR, HAVCR1, HGF, IGF1, IL7, IL24, IL1A, ITGB1, KIFC1, LGALS1, LGALS3, LMNA, MAP2K6, MDM2, MGMT, MMP9, NOTCH1, NRG1, PARP1, PCBP4, PLAUR, PTPN22, RPRM, SMARCA2, SPHK2, SPO11, SRC, TGFB1	57	AFX_1
Cell Cycle	cell stage	arrest in cell stage of cells	6.41e-09	ADRA1D, AKAP12, AR, AURKB, BMP2, BMP4, BUB1B, C11ORF82, CALCR, CAMK2N1, CCNA2, CCNB1, CCNE1, CCNG1, CD44, CDC2, CDH13, CDKN1A, CDKN1C, CDKN2A, CDKN2B, CENPE, CKAP2, CKS2, CSF1, DCN, DDIT3, DLGAP5, FHIT, FLNA, FN1, GDF15, GHR, HAVCR1, HDAC1, HGF, IGF1, IL7, IL24, IL1A, ITGB1, KIFC1, LGALS1, LGALS3, LMNA, MAP2K6, MDM2, MGMT, MMP9, NOTCH1, NRG1, PARP1, PCBP4, PLAUR, PTPN22, RPRM, RUNX1, SDC2, SMARCA…	64	AFX_1
Cell Death	cell death	cell death of phagocytes	6.79e-09	ABCC4, ANPEP, ANXA1, APOE, BCL2A1, BIRC3, C5, CASP3, CASP8, CD14, CDKN1A, CDKN2A, CSF1, CXCR4, DCN, DDIT3, FAS, G6PC, HIF1A, IRF1, LGALS3, NR4A1, PARP1, PLA2G6, PYCARD, TGFB1, TNFRSF9, TNFRSF1A	28	AFX_1
Hematological Disease	cell death	cell death of phagocytes	6.79e-09	ABCC4, ANPEP, ANXA1, APOE, BCL2A1, BIRC3, C5, CASP3, CASP8, CD14, CDKN1A, CDKN2A, CSF1, CXCR4, DCN, DDIT3, FAS, G6PC, HIF1A, IRF1, LGALS3, NR4A1, PARP1, PLA2G6, PYCARD, TGFB1, TNFRSF9, TNFRSF1A	28	AFX_1
Immunological Disease	cell death	cell death of phagocytes	6.79e-09	ABCC4, ANPEP, ANXA1, APOE, BCL2A1, BIRC3, C5, CASP3, CASP8, CD14, CDKN1A, CDKN2A, CSF1, CXCR4, DCN, DDIT3, FAS, G6PC, HIF1A, IRF1, LGALS3, NR4A1, PARP1, PLA2G6, PYCARD, TGFB1, TNFRSF9, TNFRSF1A	28	AFX_1
Cellular Movement	infiltration	infiltration of normal cells	7.19e-09	ADORA2A, AGT, AKT1, ANXA1, APOE, BGN, C2, C3, C5, C4B, CCL13, CCR1, CCR5, CD44, CD48, CNP, CSF1, CXCL10, CYP19A1, ESR1, FAS, FCER1G, FCGR2B, FGB, FN1, FUT4, HGF, ICAM1, IL18BP, IL1A, IL6R, ITGAM, JAM3, LCP2, LTB, MMP2, MMP9, MMP12, MMP14, NFE2L2, NFKBIZ, PLAT, RAC2, SPP1, TGFB1, TNFRSF9, TNFRSF1A, VCAM1	48	AFX_1
Carbohydrate Metabolism	binding	binding of carbohydrate	7.58e-09	AKT1, ANXA2, APOE, CD14, CD44, CXCL10, FN1, IGF1, KRT14, LAMA5, LBP, LY96, MMP14, PPP1R1A, PRNP, SLPI, SPP1, SULF2, TGFB1, TNC	20	AFX_1
Cell Morphology	cell spreading	cell spreading	7.61e-09	A2M, AKT1, ASAP1, CCR5, CD24, CD44, CD3E, CDKN2A, COL5A3, CORO1A, EHD1, EPHA2, ERBB3, FBN1, FCGR2A, FLNC, FN1, HCK, HGF, ITGA3, ITGAM, ITGB1, LAMA5, MATK, MMP9, PLEKHG2, PVR, RAC1, SDC1, SERPINA3, SIRPA, SPP1, SRC, TGFBI, TIAM1, TNC, TNIK, TPM1, VASP, VCAM1, VWF, ZYX	42	AFX_1
Cell-mediated Immune Response	cell spreading	cell spreading	7.61e-09	A2M, AKT1, ASAP1, CCR5, CD24, CD44, CD3E, CDKN2A, COL5A3, CORO1A, EHD1, EPHA2, ERBB3, FBN1, FCGR2A, FLNC, FN1, HCK, HGF, ITGA3, ITGAM, ITGB1, LAMA5, MATK, MMP9, PLEKHG2, PVR, RAC1, SDC1, SERPINA3, SIRPA, SPP1, SRC, TGFBI, TIAM1, TNC, TNIK, TPM1, VASP, VCAM1, VWF, ZYX	42	AFX_1
Cell Cycle	cell division process	cell division process of cells	7.78e-09	A2M, ADCY2, ADRA1D, AGT, AIF1, AKAP12, AKT1, APOE, AR, AURKB, AXL, BAX, BCAT1, BCL2A1, BIK, BLNK, BMP2, BMP4, BMP15, BTG3, BUB1B, C5, C11ORF82, CALCR, CAMK2N1, CASP3, CCNA2, CCNB1, CCNE1, CCNG1, CD37, CD38, CD44, CD3E, CDC2, CDH13, CDKN1A, CDKN1C, CDKN2A, CDKN2B, CENPE, CKAP2, CKS2, CLCN2, CLU, COL1A1, CREG1, CSF1, CXCL10, DCN, DDIT3, DLGAP5, DSTN, ECT2, ERBB3, ESR1, FAS, FCGR2B, FGFR2, FHIT, FLN…	140	AFX_1
Cellular Movement	chemotaxis	chemotaxis of granulocytes	9.68e-09	ADORA1, ADORA2A, ANXA1, C5, CCL13, CORO1A, CSF1, CXCL9, CXCL10, CXCR3, FCER1G, FCGR2A, G6PC, HCK, ITGA3, ITGAM, ITGB1, LGALS1, LILRA6, LSP1, PLAUR, RAC1, RAC2, RPS19, SLC37A4, TGFB1, TGFB2, TMSB4X, TNFRSF1A	29	AFX_1
Hematological System Development and Function	chemotaxis	chemotaxis of granulocytes	9.68e-09	ADORA1, ADORA2A, ANXA1, C5, CCL13, CORO1A, CSF1, CXCL9, CXCL10, CXCR3, FCER1G, FCGR2A, G6PC, HCK, ITGA3, ITGAM, ITGB1, LGALS1, LILRA6, LSP1, PLAUR, RAC1, RAC2, RPS19, SLC37A4, TGFB1, TGFB2, TMSB4X, TNFRSF1A	29	AFX_1
Immune Cell Trafficking	chemotaxis	chemotaxis of granulocytes	9.68e-09	ADORA1, ADORA2A, ANXA1, C5, CCL13, CORO1A, CSF1, CXCL9, CXCL10, CXCR3, FCER1G, FCGR2A, G6PC, HCK, ITGA3, ITGAM, ITGB1, LGALS1, LILRA6, LSP1, PLAUR, RAC1, RAC2, RPS19, SLC37A4, TGFB1, TGFB2, TMSB4X, TNFRSF1A	29	AFX_1
Renal and Urological Disease	renal and urological disorder	renal and urological disorder	9.89e-09	ADORA1, ADORA2A, ADRA1D, AGT, AMN, APOE, AR, ATP6V1B1, BAX, C3, C5, C1QA, C4B, CASR, CCL13, CCNA2, CCNB1, CCR1, CDKN1A, CFH, CFI, CLU, CNR1, CSF1, CXCL16, CYP19A1, ESR1, FAS, FCGR2B, FN1, GAS6, GHR, GIPC1, GLIS2, HAVCR1, HGF, HIF1A, ICAM1, IFNGR1, IGF1, IL18R1, IL1A, LGALS3, MDM2, MMP2, MMP9, MMP12, MMP14, MYH9, NFE2L2, PDGFRB, PRKCB, PTGS1, PTPRC, SCTR, SLC1A3, SLC4A1, SLC6A4, SPP1, TGFB1, TIMP1…	66	AFX_1
Cellular Growth and Proliferation	formation	formation of normal cells	1.03e-08	BAX, CASP3, CASP8, CCNA2, CD38, CD44, CDH11, CDKN1A, CDKN1C, CDKN2A, CSF1, CYP19A1, ENAH, ERBB3, FAS, FHL2, FN1, HGF, HOPX, IFNGR1, IGF1, IL7, IL1A, ITGB1, LAMC1, LCP2, LTB, MMP14, MYH9, MYOF, NFIA, NOTCH1, NRG1, PRLR, RAC1, RPS19, SMAD2, STAT1, TGFB1, TNFRSF9, TNFRSF11B, TNFRSF12A, TNFRSF1A, VASP	44	AFX_1
Cellular Development	maturation	maturation of cells	1.03e-08	ABCG2, AGPAT6, BAX, BDNF, BLNK, BMP2, CCNB1, CD44, CDKN1A, CDKN1C, CLU, CNP, CNTF, CSF1, EPHB6, ERBB3, FAS, FCGR2B, FHL2, G6PD, GFRA1, GHRHR, GJA1, HIF1A, IGF1, IL7, IL1A, IRF1, IRF8, ITGAM, ITGB1, KCNE1, LCK, MAP2K6, MMP2, MMP14, NOTCH1, PRKCB, PRNP, PTPRC, RGS19, RUNX1, SHC1, SIRPA, SMAD2, STAT1, TCF7, TGFB1, TLR7, TNFRSF1A, TREM2, TYROBP, WNT7A	53	AFX_1
Renal and Urological Disease	proteinuria	proteinuria of rodents	1.04e-08	AGT, AMN, C3, CCL13, CDKN1A, CYP19A1, ESR1, FAS, GAS6, GIPC1, GLIS2, HIF1A, IFNGR1, IL18R1, TGFB1, TNFRSF9	16	AFX_1
Antigen Presentation	activation	activation of antigen presenting cells	1.07e-08	ANXA2, APOE, CSF1, ERAP1, FAS, FCER1G, FCGR2A, FN1, GC, HCK, HLA-C, HLA-DQA1, HLA-DQB2, ICAM1, IGF1, ITGB6, LBP, LTB, PSMB8, PSMB9, PSME1, PSME2, RARRES2, REG3G, S100A10, SBNO2, SLPI, TGFB1, TLR7, TNFRSF1A, TREM2	31	AFX_1
Cell-To-Cell Signaling and Interaction	activation	activation of antigen presenting cells	1.07e-08	ANXA2, APOE, CSF1, ERAP1, FAS, FCER1G, FCGR2A, FN1, GC, HCK, HLA-C, HLA-DQA1, HLA-DQB2, ICAM1, IGF1, ITGB6, LBP, LTB, PSMB8, PSMB9, PSME1, PSME2, RARRES2, REG3G, S100A10, SBNO2, SLPI, TGFB1, TLR7, TNFRSF1A, TREM2	31	AFX_1
Hematological System Development and Function	activation	activation of antigen presenting cells	1.07e-08	ANXA2, APOE, CSF1, ERAP1, FAS, FCER1G, FCGR2A, FN1, GC, HCK, HLA-C, HLA-DQA1, HLA-DQB2, ICAM1, IGF1, ITGB6, LBP, LTB, PSMB8, PSMB9, PSME1, PSME2, RARRES2, REG3G, S100A10, SBNO2, SLPI, TGFB1, TLR7, TNFRSF1A, TREM2	31	AFX_1
Immune Cell Trafficking	activation	activation of antigen presenting cells	1.07e-08	ANXA2, APOE, CSF1, ERAP1, FAS, FCER1G, FCGR2A, FN1, GC, HCK, HLA-C, HLA-DQA1, HLA-DQB2, ICAM1, IGF1, ITGB6, LBP, LTB, PSMB8, PSMB9, PSME1, PSME2, RARRES2, REG3G, S100A10, SBNO2, SLPI, TGFB1, TLR7, TNFRSF1A, TREM2	31	AFX_1
Cellular Movement	migration	migration of antigen presenting cells	1.19e-08	AGT, APOE, C3, C5, CCR1, CCR5, CD38, CD44, CSF1, CXCL9, CXCL10, CXCL11, CXCR3, CXCR4, ICAM1, ITGB1, LGALS3, MMP12, RAC1, RAC2, RARRES2, SDC1, SIRPA, SLIT2, SPP1, TIMP1	26	AFX_1
Hepatic System Disease	hepatic system disorder	hepatic system disorder	1.24e-08	ABCB11, ABCB1B, ABCC2, ABCG2, ACSL1, ADRA1D, ASAM, BIN2, BLVRA, CASP3, CCR5, CD14, CD44, CD68, CNR1, CNTF, COL1A1, CORO2A, CPE, CYP19A1, DDX21, ESR1, FAS, FGFR2, GJA1, GPM6A, GPX2, HGF, IFNGR1, IFNGR2, IGF1, KRT18, LBP, LGALS3, LPIN2, MGST2, MMP2, MMP7, MYPN, NFE2L2, NR0B2, NT5E, PDGFRB, PPARGC1B, PTPRC, RDH16, SCARB1, SLC10A2, SLC25A13, SLC6A4, SLCO1A1, SP110, SPP1, TAP2, TGFB1, TIMP1, TNC, TNFR…	64	AFX_1
Cancer	transformation	transformation of cell lines	1.24e-08	ADCY2, AKT1, AKT3, AURKB, AXL, BAX, BMP2, CCNA2, CCNE1, CDCA7, CDKN1A, CDKN2A, CDKN2B, CLU, COL1A1, CSF1, CSF2RB, DYNLL1, EPHA2, ERBB3, ESR1, ETS1, FCGR3A, FES, FGFR2, FGFR4, FOSL1, G6PD, HCK, HGF, HSP90AA1, IRF1, ITGB4, KSR1, LDHA, MAP3K8, MATK, MCF2L, MDM2, NOTCH1, NRG1, ODC1, PAWR, PDGFRB, PIK3CD, PLEKHG2, PRKAR1A, PRKCI, RAC1, RUNX1, SIRPA, SPP1, SRC, TGFB1, TPM3, WISP1, WNT7A	57	AFX_1
Cell Morphology	transformation	transformation of cell lines	1.24e-08	ADCY2, AKT1, AKT3, AURKB, AXL, BAX, BMP2, CCNA2, CCNE1, CDCA7, CDKN1A, CDKN2A, CDKN2B, CLU, COL1A1, CSF1, CSF2RB, DYNLL1, EPHA2, ERBB3, ESR1, ETS1, FCGR3A, FES, FGFR2, FGFR4, FOSL1, G6PD, HCK, HGF, HSP90AA1, IRF1, ITGB4, KSR1, LDHA, MAP3K8, MATK, MCF2L, MDM2, NOTCH1, NRG1, ODC1, PAWR, PDGFRB, PIK3CD, PLEKHG2, PRKAR1A, PRKCI, RAC1, RUNX1, SIRPA, SPP1, SRC, TGFB1, TPM3, WISP1, WNT7A	57	AFX_1
Cancer	head and neck cancer	head and neck cancer	1.31e-08	ABCG2, ADAMTS1, AKT1, AKT3, ALOX5, ANXA1, B4GALT5, BGN, CCR5, CDC2, CDKN2A, CDKN2B, CHRNA2, CLK2, CSF2RB, CXCR4, CYGB, DMBT1, ENC1, EPHA2, ESR1, ETS1, ETV4, FGFR2, FHIT, FN1, GRIA3, HDAC1, HIF1A, HSP90AA1, IGF1, KRT14, KRT18, LCK, MAP4K4, MGMT, MMP2, MMP9, MMP14, NOTCH1, PARP1, PDGFRB, PLAT, PRIM2, PRKCB, PRLR, PTGS1, RASAL1, ROS1, RRM2, SEMA3F, SLC6A4, SMO, SPP1, SRC, TGFB1, TGFB2, TIMP1, TNC, T…	62	AFX_1
Cellular Movement	infiltration	infiltration of blood cells	1.32e-08	ADORA2A, AGT, AKT1, ANXA1, APOE, BGN, C2, C3, C5, C4B, CCL13, CCR1, CCR5, CD44, CD48, CNP, CSF1, CXCL10, CYP19A1, ESR1, FAS, FCER1G, FCGR2B, FGB, FN1, FUT4, HGF, ICAM1, IL18BP, IL1A, IL6R, ITGAM, JAM3, LTB, MMP2, MMP9, MMP12, MMP14, NFE2L2, NFKBIZ, PLAT, RAC2, SPP1, TGFB1, TNFRSF9, TNFRSF1A, VCAM1	47	AFX_1
Cancer	cell death	cell death of breast cancer cell lines	1.35e-08	ABCC4, ABCG2, AKT1, B2M, BAX, BIK, BIRC3, CASP3, CASP8, CDC2, CDKN1A, CLU, CRABP2, EPHA2, ESR1, FAS, FBLN1, FHIT, FN1, GPX2, GPX7, HGF, HIF1A, IGF1, IL24, IRF1, ITGB1, ITGB4, KRT18, KSR1, LGALS3, NQO1, NRG1, ODC1, PARP1, PEA15, PLK2, PRNP, RAC1, SDC1, SPHK2, STAT1, TGFB1, TGFB2, TGM1, TNFRSF1A, TPM1	47	AFX_1
Cell Death	cell death	cell death of breast cancer cell lines	1.35e-08	ABCC4, ABCG2, AKT1, B2M, BAX, BIK, BIRC3, CASP3, CASP8, CDC2, CDKN1A, CLU, CRABP2, EPHA2, ESR1, FAS, FBLN1, FHIT, FN1, GPX2, GPX7, HGF, HIF1A, IGF1, IL24, IRF1, ITGB1, ITGB4, KRT18, KSR1, LGALS3, NQO1, NRG1, ODC1, PARP1, PEA15, PLK2, PRNP, RAC1, SDC1, SPHK2, STAT1, TGFB1, TGFB2, TGM1, TNFRSF1A, TPM1	47	AFX_1
Reproductive System Disease	cell death	cell death of breast cancer cell lines	1.35e-08	ABCC4, ABCG2, AKT1, B2M, BAX, BIK, BIRC3, CASP3, CASP8, CDC2, CDKN1A, CLU, CRABP2, EPHA2, ESR1, FAS, FBLN1, FHIT, FN1, GPX2, GPX7, HGF, HIF1A, IGF1, IL24, IRF1, ITGB1, ITGB4, KRT18, KSR1, LGALS3, NQO1, NRG1, ODC1, PARP1, PEA15, PLK2, PRNP, RAC1, SDC1, SPHK2, STAT1, TGFB1, TGFB2, TGM1, TNFRSF1A, TPM1	47	AFX_1
Cancer	transformation	transformation	1.36e-08	ADCY2, AKT1, AKT3, AURKB, AXL, BAX, BCL2A1, BMP2, CCNA2, CCNE1, CDCA7, CDKN1A, CDKN1C, CDKN2A, CDKN2B, CLU, COL1A1, CSF1, CSF2RB, CYP19A1, CYP2C9, CYP2D6, DYNLL1, EFEMP2, EIF4EBP1, EPHA2, ERBB3, ESR1, ETS1, FCGR3A, FES, FGFR2, FGFR4, FOSL1, G6PD, HCK, HGF, HOXA9, HSP90AA1, IGF1, IRF1, ITGB1, ITGB4, KSR1, LCK, LDHA, LGALS1, MAP2K6, MAP3K8, MATK, MCF2L, MDM2, MMP2, MMP9, NOL3, NOTCH1, NPM1 (include…	80	AFX_1
Cellular Movement	chemotaxis	chemotaxis of cell lines	1.48e-08	AGT, ANXA2, AXL, C3, C5, CCL13, CCR1, CCR5, CD69, CNR1, CSF1, CXCL9, CXCL10, CXCL11, CXCR3, CXCR4, ETV4, FN1, GAS6, GNB1, HGF, IGF1, ITGB1, ITGB4, LCK, LGALS3, P2RY2, PIK3CD, PLAUR, PTAFR, S1PR2, SIRPA, SLIT2, SRC, TFF3, TGFB1	36	AFX_1
Cellular Movement	cell rolling	cell rolling of eukaryotic cells	1.5e-08	ANXA1, C5, CCL13, CD14, CD24, CD44, CD81, CHST2, FCGR2A, FCGR3A, FUT4, ICAM1, ITGAM, ITGB1, LGALS3, PODXL2, RAC2, TNFRSF11B, VCAM1	19	AFX_1
Cellular Assembly and Organization	growth	growth of neurites	1.5e-08	A2M, ADORA2A, APOE, AR, BASP1, BDNF, BMP2, BMP4, CDC2, CDKN1A, CNR1, CNTF, CSF1, CXCL9, CYP19A1, EIF4EBP1, ELMO2, EPHA2, FAS, FGFR4, FN1, GAS7, GEFT, GFRA1, GJA1, HGF, IGF1, ITGA3, ITGB1, MAP1B, MAPT, MATK, MMP2, MYH9, NDN, NOTCH1, NRG1, PDGFRB, PLAT, PRNP, PTPRZ1, RAB13, RAC1, RAP1B, RND1, S100A4, SEMA3F, SHC1, SLIT2, SMAD2, SPRR1A, SRC, TIAM1, TNC, TNFRSF12A, TPM3, VCAM1, VIM, WNT7A	59	AFX_1
Nervous System Development and Function	growth	growth of neurites	1.5e-08	A2M, ADORA2A, APOE, AR, BASP1, BDNF, BMP2, BMP4, CDC2, CDKN1A, CNR1, CNTF, CSF1, CXCL9, CYP19A1, EIF4EBP1, ELMO2, EPHA2, FAS, FGFR4, FN1, GAS7, GEFT, GFRA1, GJA1, HGF, IGF1, ITGA3, ITGB1, MAP1B, MAPT, MATK, MMP2, MYH9, NDN, NOTCH1, NRG1, PDGFRB, PLAT, PRNP, PTPRZ1, RAB13, RAC1, RAP1B, RND1, S100A4, SEMA3F, SHC1, SLIT2, SMAD2, SPRR1A, SRC, TIAM1, TNC, TNFRSF12A, TPM3, VCAM1, VIM, WNT7A	59	AFX_1
Renal and Urological Disease	proteinuria	proteinuria	1.52e-08	AGT, AMN, C3, CCL13, CDKN1A, CYP19A1, ESR1, FAS, GAS6, GIPC1, GLIS2, HAVCR1, HIF1A, IFNGR1, IL18R1, TGFB1, TNFRSF9	17	AFX_1
Cell Morphology	tubulation	tubulation of eukaryotic cells	1.65e-08	ALCAM, ANGPTL4, AXL, COL1A1, CSF2RB, CXCR4, FES, G6PD, HGF, IGF1, IL1A, ITGB1, MGP, NR4A1, NRG1, OLR1, PTPRZ1, RAP1B, SLIT2, SRC	20	AFX_1
Renal and Urological Disease	renal and urological disorder	renal and urological disorder of rodents	1.8e-08	ADORA1, AGT, AMN, APOE, C3, C5, C1QA, C4B, CCL13, CCR1, CDKN1A, CFH, CLU, CSF1, CYP19A1, ESR1, FAS, FCGR2B, GAS6, GHR, GIPC1, GLIS2, HGF, HIF1A, IFNGR1, IGF1, IL18R1, IL1A, LGALS3, MMP2, NFE2L2, PDGFRB, PTGS1, PTPRC, TGFB1, TNFRSF9, UPK3A	37	AFX_1
Cancer	apoptosis	apoptosis of breast cancer cell lines	1.9e-08	AKT1, B2M, BAX, BIK, BIRC3, CASP3, CASP8, CDC2, CDKN1A, CLU, CRABP2, EPHA2, ESR1, FAS, FBLN1, FHIT, FN1, GPX2, HGF, HIF1A, IGF1, IL24, IRF1, ITGB1, ITGB4, KRT18, KSR1, LGALS3, NQO1, NRG1, PARP1, PEA15, PLK2, PRNP, RAC1, SDC1, SPHK2, STAT1, TGFB1, TGFB2, TGM1, TNFRSF1A, TPM1	43	AFX_1
Cell Death	apoptosis	apoptosis of breast cancer cell lines	1.9e-08	AKT1, B2M, BAX, BIK, BIRC3, CASP3, CASP8, CDC2, CDKN1A, CLU, CRABP2, EPHA2, ESR1, FAS, FBLN1, FHIT, FN1, GPX2, HGF, HIF1A, IGF1, IL24, IRF1, ITGB1, ITGB4, KRT18, KSR1, LGALS3, NQO1, NRG1, PARP1, PEA15, PLK2, PRNP, RAC1, SDC1, SPHK2, STAT1, TGFB1, TGFB2, TGM1, TNFRSF1A, TPM1	43	AFX_1
Reproductive System Disease	apoptosis	apoptosis of breast cancer cell lines	1.9e-08	AKT1, B2M, BAX, BIK, BIRC3, CASP3, CASP8, CDC2, CDKN1A, CLU, CRABP2, EPHA2, ESR1, FAS, FBLN1, FHIT, FN1, GPX2, HGF, HIF1A, IGF1, IL24, IRF1, ITGB1, ITGB4, KRT18, KSR1, LGALS3, NQO1, NRG1, PARP1, PEA15, PLK2, PRNP, RAC1, SDC1, SPHK2, STAT1, TGFB1, TGFB2, TGM1, TNFRSF1A, TPM1	43	AFX_1
Cancer	head and neck tumor	head and neck tumor	1.9e-08	ABCG2, ADAMTS1, AKT1, AKT3, ALOX5, ANXA1, B4GALT5, BGN, CCR5, CDC2, CDKN2A, CDKN2B, CLK2, CXCR4, CYGB, DMBT1, ENC1, EPHA2, ESR1, ETS1, ETV4, FHIT, FN1, GRIA3, HDAC1, HIF1A, IGF1, KRT14, KRT18, LCK, MAP4K4, MGMT, MMP2, MMP9, MMP14, NOTCH1, PARP1, PDGFRB, PLAT, PRKCB, PRLR, PTGS1, RASAL1, ROS1, RRM2, SEMA3F, SMO, SPP1, SRC, TGFB1, TGFB2, TIMP1, TNC, TNFRSF9, TOP2A, TUBB2C	56	AFX_1
Cellular Growth and Proliferation	growth	growth of normal cells	2.14e-08	ABCC2, ADORA2A, AGT, AIF1, AKR1B1, AKT1, ALOX5, AR, B2M, BDNF, BMP2, BMP4, BMP15, C3, CCNA2, CCNE1, CD14, CD24, CD3E, CDKN1A, CDKN2A, CNTF, CSF1, CXCL10, CXCR3, FAS, FGFR2, FHL2, FOSL1, GDF15, HGF, HIF1A, HOXA9, IGF1, IL7, IL24, IL1A, IL6R, IRF1, IRF8, LAMA5, LCP2, LDHA, MAP2K6, MAP3K1, MDM2, MRAP, NOTCH1, NPM1 (includes EG:18148), NRG1, PIK3CD, PLK2, RAC1, RAP1B, RUNX1, S100A11, SLIT2, SPP1, SRC…	69	AFX_1
Renal and Urological Disease	damage	damage of kidney	2.42e-08	ADORA1, ADORA2A, AGT, ALOX5, C3, C5, C1QA, C4B, CCL13, CFH, FAS, FCGR2A, HAVCR1, HCK, IGF1, ITGB6, PLAT, TGFB1	18	AFX_1
Cell-To-Cell Signaling and Interaction	activation	activation of neuroglia	2.44e-08	ADORA2A, AGT, ANXA2, APOE, BDNF, CCL13, CDKN1C, CNR2, CNTF, CYBB (includes EG:1536), FN1, HGF, IGF1, ITGB1, PLAT, PRNP, SNCA, STAT1, TGFB1, TNFRSF12A, VIM	21	AFX_1
Nervous System Development and Function	activation	activation of neuroglia	2.44e-08	ADORA2A, AGT, ANXA2, APOE, BDNF, CCL13, CDKN1C, CNR2, CNTF, CYBB (includes EG:1536), FN1, HGF, IGF1, ITGB1, PLAT, PRNP, SNCA, STAT1, TGFB1, TNFRSF12A, VIM	21	AFX_1
Renal and Urological Disease	renal and urological disorder	renal and urological disorder of mice	2.45e-08	ADORA1, AGT, AMN, APOE, C3, C5, C1QA, C4B, CCL13, CCR1, CDKN1A, CFH, CLU, CSF1, CYP19A1, ESR1, FAS, FCGR2B, GAS6, GHR, GIPC1, GLIS2, HGF, HIF1A, IFNGR1, IGF1, IL18R1, LGALS3, MMP2, NFE2L2, PTGS1, PTPRC, TGFB1, TNFRSF9, UPK3A	35	AFX_1
Cancer	invasion	invasion of breast cancer cell lines	2.48e-08	ASAP1, CASP3, CD24, CD44, CTTN, CXCR4, ESR1, FAS, FN1, FXYD5, HGF, IGF1, ITGA3, ITGB1, ITGB4, LCN2, MATK, MMP2, MMP9, MMP14, NRG1, PLAUR, PPIC (includes EG:5480), RAC1, SLIT2, SPP1, TIAM1, TIMP1	28	AFX_1
Cellular Movement	invasion	invasion of breast cancer cell lines	2.48e-08	ASAP1, CASP3, CD24, CD44, CTTN, CXCR4, ESR1, FAS, FN1, FXYD5, HGF, IGF1, ITGA3, ITGB1, ITGB4, LCN2, MATK, MMP2, MMP9, MMP14, NRG1, PLAUR, PPIC (includes EG:5480), RAC1, SLIT2, SPP1, TIAM1, TIMP1	28	AFX_1
Reproductive System Disease	invasion	invasion of breast cancer cell lines	2.48e-08	ASAP1, CASP3, CD24, CD44, CTTN, CXCR4, ESR1, FAS, FN1, FXYD5, HGF, IGF1, ITGA3, ITGB1, ITGB4, LCN2, MATK, MMP2, MMP9, MMP14, NRG1, PLAUR, PPIC (includes EG:5480), RAC1, SLIT2, SPP1, TIAM1, TIMP1	28	AFX_1
Cell Signaling	quantity	quantity of calcium	2.57e-08	A2M, ABCC8, ADORA1, AGT, APOE, ATP2A2, BAX, BDNF, BLNK, C3, C5, CACNA1C, CALCR, CASR, CCKAR, CCL13, CCR1, CCR5, CD5, CD38, CD3E, CSF1, CXCL9, CXCL10, CXCL11, CXCR3, CXCR4, DCN, ESR1, FAS, FCER1G, FCGR2A, FCGR3A, FN1, GNB1, GUCA2A, HGF, ICAM1, IGF1, ITGAM, ITGB1, ITPR3, KCNJ11, LCK, LCP2, LGALS1, LRPAP1, LTBP1, LYZ, MARCKSL1, P2RY2, PIK3CD, PLAUR, PLCD4, PRKCB, PRNP, PTPRC, S100A4, S1PR2, SHC1, SP…	68	AFX_1
Molecular Transport	quantity	quantity of calcium	2.57e-08	A2M, ABCC8, ADORA1, AGT, APOE, ATP2A2, BAX, BDNF, BLNK, C3, C5, CACNA1C, CALCR, CASR, CCKAR, CCL13, CCR1, CCR5, CD5, CD38, CD3E, CSF1, CXCL9, CXCL10, CXCL11, CXCR3, CXCR4, DCN, ESR1, FAS, FCER1G, FCGR2A, FCGR3A, FN1, GNB1, GUCA2A, HGF, ICAM1, IGF1, ITGAM, ITGB1, ITPR3, KCNJ11, LCK, LCP2, LGALS1, LRPAP1, LTBP1, LYZ, MARCKSL1, P2RY2, PIK3CD, PLAUR, PLCD4, PRKCB, PRNP, PTPRC, S100A4, S1PR2, SHC1, SP…	68	AFX_1
Vitamin and Mineral Metabolism	quantity	quantity of calcium	2.57e-08	A2M, ABCC8, ADORA1, AGT, APOE, ATP2A2, BAX, BDNF, BLNK, C3, C5, CACNA1C, CALCR, CASR, CCKAR, CCL13, CCR1, CCR5, CD5, CD38, CD3E, CSF1, CXCL9, CXCL10, CXCL11, CXCR3, CXCR4, DCN, ESR1, FAS, FCER1G, FCGR2A, FCGR3A, FN1, GNB1, GUCA2A, HGF, ICAM1, IGF1, ITGAM, ITGB1, ITPR3, KCNJ11, LCK, LCP2, LGALS1, LRPAP1, LTBP1, LYZ, MARCKSL1, P2RY2, PIK3CD, PLAUR, PLCD4, PRKCB, PRNP, PTPRC, S100A4, S1PR2, SHC1, SP…	68	AFX_1
Cancer	transformation	transformation of cells	2.62e-08	ADCY2, AKT1, AKT3, AURKB, AXL, BAX, BCL2A1, BMP2, CCNA2, CCNE1, CDCA7, CDKN1A, CDKN1C, CDKN2A, CDKN2B, CLU, COL1A1, CSF1, CSF2RB, DYNLL1, EFEMP2, EIF4EBP1, EPHA2, ERBB3, ESR1, ETS1, FCGR3A, FES, FGFR2, FGFR4, FOSL1, G6PD, HCK, HGF, HOXA9, HSP90AA1, IGF1, IRF1, ITGB1, ITGB4, KSR1, LCK, LDHA, LGALS1, MAP2K6, MAP3K8, MATK, MCF2L, MDM2, MMP2, MMP9, NOL3, NOTCH1, NPM1 (includes EG:18148), NRG1, ODC1, …	77	AFX_1
Cell Morphology	transformation	transformation of cells	2.62e-08	ADCY2, AKT1, AKT3, AURKB, AXL, BAX, BCL2A1, BMP2, CCNA2, CCNE1, CDCA7, CDKN1A, CDKN1C, CDKN2A, CDKN2B, CLU, COL1A1, CSF1, CSF2RB, DYNLL1, EFEMP2, EIF4EBP1, EPHA2, ERBB3, ESR1, ETS1, FCGR3A, FES, FGFR2, FGFR4, FOSL1, G6PD, HCK, HGF, HOXA9, HSP90AA1, IGF1, IRF1, ITGB1, ITGB4, KSR1, LCK, LDHA, LGALS1, MAP2K6, MAP3K8, MATK, MCF2L, MDM2, MMP2, MMP9, NOL3, NOTCH1, NPM1 (includes EG:18148), NRG1, ODC1, …	77	AFX_1
Cancer	pancreatic adenocarcinoma	pancreatic adenocarcinoma	2.89e-08	AXL, CDKN1A, CTSD, GABRP, HIF1A, HLA-DRA, HLA-G, IFITM1, ITGA3, ITGB4, LCN2, MMP7, PLAT, RRM2, SPP1, TIMP1	16	AFX_1
Gastrointestinal Disease	pancreatic adenocarcinoma	pancreatic adenocarcinoma	2.89e-08	AXL, CDKN1A, CTSD, GABRP, HIF1A, HLA-DRA, HLA-G, IFITM1, ITGA3, ITGB4, LCN2, MMP7, PLAT, RRM2, SPP1, TIMP1	16	AFX_1
Cell Cycle	cell stage	cell stage of cell lines	2.99e-08	ADRA1D, AGT, AKAP12, AKT1, AR, AURKB, BAX, BMP2, BMP4, C11ORF82, CALCR, CAMK2N1, CCNA2, CCNB1, CCNE1, CCNG1, CDC2, CDH13, CDKN1A, CDKN1C, CDKN2A, CDKN2B, CENPE, CKAP2, CKS2, CREG1, CSF1, DCN, DDIT3, DLGAP5, ECT2, FHIT, FN1, GDF15, GHR, GJA1, GMNN, HGF, HIF1A, IGF1, IL24, IL1A, ITGB1, KIF23, KIF20A, KIFC1, LGALS1, LGALS3, LMNA, MAP2K6, MAP3K8, MATK, MDM2, MGMT, MMP9, NOTCH1, NRG1, PARP1, PCBP4, PL…	73	AFX_1
Connective Tissue Disorders	systemic lupus erythematosus	systemic lupus erythematosus	3.17e-08	BAX, C2, C5, C1QA, C1R, C1S, C4B, CLU, CXCL16, ESR1, FAS, FCGR2A, FCGR2B, FCGR3A, HAVCR1, HLA-DRA, ITGAM, PTPN22, PTPRC, SIRPA, SPP1, ST6GAL1, TAP1, TNFRSF9, TNFRSF1A, VCAM1	26	AFX_1
Genetic Disorder	systemic lupus erythematosus	systemic lupus erythematosus	3.17e-08	BAX, C2, C5, C1QA, C1R, C1S, C4B, CLU, CXCL16, ESR1, FAS, FCGR2A, FCGR2B, FCGR3A, HAVCR1, HLA-DRA, ITGAM, PTPN22, PTPRC, SIRPA, SPP1, ST6GAL1, TAP1, TNFRSF9, TNFRSF1A, VCAM1	26	AFX_1
Immunological Disease	systemic lupus erythematosus	systemic lupus erythematosus	3.17e-08	BAX, C2, C5, C1QA, C1R, C1S, C4B, CLU, CXCL16, ESR1, FAS, FCGR2A, FCGR2B, FCGR3A, HAVCR1, HLA-DRA, ITGAM, PTPN22, PTPRC, SIRPA, SPP1, ST6GAL1, TAP1, TNFRSF9, TNFRSF1A, VCAM1	26	AFX_1
Inflammatory Disease	systemic lupus erythematosus	systemic lupus erythematosus	3.17e-08	BAX, C2, C5, C1QA, C1R, C1S, C4B, CLU, CXCL16, ESR1, FAS, FCGR2A, FCGR2B, FCGR3A, HAVCR1, HLA-DRA, ITGAM, PTPN22, PTPRC, SIRPA, SPP1, ST6GAL1, TAP1, TNFRSF9, TNFRSF1A, VCAM1	26	AFX_1
Skeletal and Muscular Disorders	systemic lupus erythematosus	systemic lupus erythematosus	3.17e-08	BAX, C2, C5, C1QA, C1R, C1S, C4B, CLU, CXCL16, ESR1, FAS, FCGR2A, FCGR2B, FCGR3A, HAVCR1, HLA-DRA, ITGAM, PTPN22, PTPRC, SIRPA, SPP1, ST6GAL1, TAP1, TNFRSF9, TNFRSF1A, VCAM1	26	AFX_1
Cellular Function and Maintenance	respiratory burst	respiratory burst of leukocytes	3.23e-08	ANPEP, C3, C5, FCER1G, FN1, G6PC, HCK, ICAM1, IRF8, ITGAM, ITGB1, LILRA6, TGFB1, TYROBP, VCAM1	15	AFX_1
Cellular Movement	migration	migration of lymphocytes	3.28e-08	ABCB1B, ALOX5, CCL13, CCR1, CCR5, CD44, CD69, COL1A1, COL4A1, CXCL9, CXCL10, CXCL11, CXCR3, CXCR4, FN1, HGF, HLA-G, ICAM1, IL7, ITGA3, ITGB1, LCK, LTK, NT5E, PVR, RARRES2, SPHK2, TIMP1, TNFRSF1A, VCAM1	30	AFX_1
Cellular Function and Maintenance	respiratory burst	respiratory burst of phagocytes	3.31e-08	ANPEP, C3, C5, FCER1G, FN1, G6PC, HCK, ICAM1, IRF8, ITGAM, ITGB1, LILRA6, TYROBP, VCAM1	14	AFX_1
Inflammatory Response	respiratory burst	respiratory burst of phagocytes	3.31e-08	ANPEP, C3, C5, FCER1G, FN1, G6PC, HCK, ICAM1, IRF8, ITGAM, ITGB1, LILRA6, TYROBP, VCAM1	14	AFX_1
Cell Cycle	cell division process	cell division process of cell lines	3.37e-08	ADCY2, ADRA1D, AGT, AIF1, AKAP12, AKT1, AR, AURKB, AXL, BAX, BMP2, BMP4, C11ORF82, CALCR, CAMK2N1, CCNA2, CCNB1, CCNE1, CCNG1, CD44, CDC2, CDH13, CDKN1A, CDKN1C, CDKN2A, CDKN2B, CENPE, CKAP2, CKS2, CLU, CREG1, CSF1, DCN, DDIT3, DLGAP5, ECT2, ERBB3, ESR1, FCGR2B, FGFR2, FHIT, FN1, GAS6, GDF15, GHR, GJA1, GMNN, HGF, HIF1A, IER3, IGF1, IL7, IL24, IL1A, IRF1, ITGB1, KIF23, KIF20A, KIFC1, LGALS1, LGAL…	96	AFX_1
Cellular Growth and Proliferation	colony formation	colony formation of eukaryotic cells	3.4e-08	AKAP12, ANXA1, ANXA7, CCL13, CCNE1, CD44, CDCA7, CDKN1A, CDKN2A, CLDN4, CLU, CSF1, CSF2RB, CTSD, DCN, DDIT3, DYRK3, EIF4EBP1, ESR1, FAS, FBLN1, GHRHR, GJA1, HGF, HOXA9, HPN, ID4, IGF1, IL7, IL24, IL1A, IL6R, IRF8, ITGB4, ITGB6, LOXL1, MCF2L, MMP9, MMP14, NDN, NOTCH1, NRG1, PEA15, PLK4, PLSCR1, PRKAR1A, PTPRS (includes EG:5802), RAC2, RPS19, RRM2, RUNX1, SEMA3F, SIRPA, SLPI, SRC, TES, TFR2, TGFB1,…	62	AFX_1
Cellular Movement	migration	migration of neuroglia	3.79e-08	BDNF, CCL13, CNR2, FN1, HGF, ITGB1, NDN, NFIA, NRG1, PARP1, PRNP, RAC1, SEMA3F, SLIT2, TGFB2, TIAM1, TNC	17	AFX_1
Nervous System Development and Function	migration	migration of neuroglia	3.79e-08	BDNF, CCL13, CNR2, FN1, HGF, ITGB1, NDN, NFIA, NRG1, PARP1, PRNP, RAC1, SEMA3F, SLIT2, TGFB2, TIAM1, TNC	17	AFX_1
Cell Death	cell death	cell death of lymphatic system cells	4.16e-08	ABCC4, ANPEP, ANXA1, BAX, BCL2A1, BGN, C5, CASP3, CD44, CD69, CDKN1A, CDKN2A, CXCR4, DCN, FAS, G6PC, HOXA9, IGF1, IL6R, IRF8, ITGAM, MMP14, NQO2, PARP1, PAWR, SPHK2, SPP1, STAT1, TGFB1, TNFRSF9	30	AFX_1
Immunological Disease	cell death	cell death of lymphatic system cells	4.16e-08	ABCC4, ANPEP, ANXA1, BAX, BCL2A1, BGN, C5, CASP3, CD44, CD69, CDKN1A, CDKN2A, CXCR4, DCN, FAS, G6PC, HOXA9, IGF1, IL6R, IRF8, ITGAM, MMP14, NQO2, PARP1, PAWR, SPHK2, SPP1, STAT1, TGFB1, TNFRSF9	30	AFX_1
Cancer	growth	growth of tumor	4.16e-08	ANGPTL4, CASP3, CD44, CDKN1A, CDKN2A, CNR1, COL18A1, COL4A1, CRABP2, CTSS, EPHA2, ERBB3, FAS, FGFR2, FHIT, FN1, GJA1, HGF, HIF1A, IGF1, IRF1, ITGB1, ITGB6, JAM3, LOXL2, MMP2, MMP9, OLR1, RUNX1, SPP1, TGFB1, TIAM1, TIMP1, TNFRSF9, TPM1	35	AFX_1
Tumor Morphology	growth	growth of tumor	4.16e-08	ANGPTL4, CASP3, CD44, CDKN1A, CDKN2A, CNR1, COL18A1, COL4A1, CRABP2, CTSS, EPHA2, ERBB3, FAS, FGFR2, FHIT, FN1, GJA1, HGF, HIF1A, IGF1, IRF1, ITGB1, ITGB6, JAM3, LOXL2, MMP2, MMP9, OLR1, RUNX1, SPP1, TGFB1, TIAM1, TIMP1, TNFRSF9, TPM1	35	AFX_1
Cancer	non-hodgkin lymphoma	non-hodgkin lymphoma	4.26e-08	ADORA1, ADORA2A, AKT1, AKT3, AURKB, BAX, BBC3, CD3D, CD3E, CD3G, CDKN2A, COL12A1, COL3A1, COL4A1, COL4A2, CXCL9, CXCL10, CXCR3, CXCR4, DCN, EPHA2, FAS, FN1, HDAC1, IER3, LCK, MAP3K8, MAP4K4, MDM2, ODC1, PARP1, PDGFRB, PRKCB, RRM2, SRC, TOP2A, TUBB2C	37	AFX_1
Cell Death	activation-induced cell death	activation-induced cell death	4.45e-08	AKT1, CASP3, CASP8, CCNB1, CCR5, CD3E, CDKN1A, FAS, IFNGR1, ITGB1, LTB, NR4A1, PARP1, RAC1, RAC2, STAT1, TGFB1, TNFRSF9	18	AFX_1
Cancer	lymphoid cancer	lymphoid cancer	4.48e-08	ADORA1, ADORA2A, AKT1, AKT3, AURKB, BAX, BBC3, CD44, CD3D, CD3E, CD3G, CDC2, CDKN2A, COL12A1, COL3A1, COL4A1, COL4A2, CXCL9, CXCL10, CXCR3, CXCR4, DCN, EPHA2, FAS, FGFR2, FN1, HDAC1, HSP90AA1, IER3, IFNGR1, LCK, MAP3K8, MAP4K4, MDM2, MGMT, MRE11A, ODC1, PARP1, PDGFRB, PRIM2, PRKCB, PTPRC, RRM2, SRC, TNFRSF9, TOP2A, TUBB2C	47	AFX_1
Cellular Movement	movement	movement of neutrophils	4.48e-08	ADORA2A, ANXA1, C5, CCL13, CCR1, FAS, FN1, HCK, ICAM1, ITGAM, ITGB1, JAM3, LSP1, MMP7, MMP9, PIK3CD, RAC1, SLPI, TGFB1, TMSB4X, TNFRSF1A, VCAM1	22	AFX_1
Cell-mediated Immune Response	immunological process	immunological process	4.66e-08	ANXA1, ANXA3, C3, C5, C4B, CASP3, CCL13, CCR1, CD14, CD44, CD81, CXCR4, ETS1, FCER1G, FCGR2A, FCGR2B, FCN1, HCK, IFNGR2, IL7, IL6R, ITGAM, LBP, LCP2, LILRA6, PIK3CD, PILRA, PLAT, PLAUR, PLSCR1, RAB27A, RAC1, RAC2, S1PR2, SH3BP2, SLA, TGFB1, TLR7, TNFRSF9, TNFRSF1A, VCAM1, VWF	42	AFX_1
Cell Signaling	mobilization	mobilization of Ca2+	4.93e-08	A2M, ADRA1D, AGT, B2M, BAX, BLNK, C3, C5, CCR1, CD44, CD3D, CD3E, CD3G, CXCL9, CXCL10, CXCL11, CXCR3, CXCR4, FCGR2A, FCGR2B, GNB1, LCK, LGALS1, LILRA6, PLAUR, PTAFR, SH3BP2, SIRPA, SRC, TRB@, TYROBP, ZAP70	32	AFX_1
Molecular Transport	mobilization	mobilization of Ca2+	4.93e-08	A2M, ADRA1D, AGT, B2M, BAX, BLNK, C3, C5, CCR1, CD44, CD3D, CD3E, CD3G, CXCL9, CXCL10, CXCL11, CXCR3, CXCR4, FCGR2A, FCGR2B, GNB1, LCK, LGALS1, LILRA6, PLAUR, PTAFR, SH3BP2, SIRPA, SRC, TRB@, TYROBP, ZAP70	32	AFX_1
Vitamin and Mineral Metabolism	mobilization	mobilization of Ca2+	4.93e-08	A2M, ADRA1D, AGT, B2M, BAX, BLNK, C3, C5, CCR1, CD44, CD3D, CD3E, CD3G, CXCL9, CXCL10, CXCL11, CXCR3, CXCR4, FCGR2A, FCGR2B, GNB1, LCK, LGALS1, LILRA6, PLAUR, PTAFR, SH3BP2, SIRPA, SRC, TRB@, TYROBP, ZAP70	32	AFX_1
Cell Cycle	interphase	arrest in interphase of eukaryotic cells	5.42e-08	ADRA1D, AKAP12, AR, BMP2, BMP4, C11ORF82, CALCR, CAMK2N1, CCNA2, CCNB1, CCNE1, CCNG1, CD44, CDC2, CDH13, CDKN1A, CDKN1C, CDKN2A, CDKN2B, CKS2, CSF1, DCN, DDIT3, FHIT, FN1, GDF15, GHR, HAVCR1, HGF, IGF1, IL7, IL24, IL1A, ITGB1, LGALS1, LGALS3, LMNA, MAP2K6, MDM2, MGMT, MMP9, NOTCH1, NRG1, PARP1, PCBP4, PLAUR, PTPN22, RPRM, SMARCA2, SPHK2, SRC, TGFB1	52	AFX_1
Antigen Presentation	inflammation	inflammation	5.57e-08	ADORA1, ADORA2A, AGT, ALCAM, APOE, B2M, BAX, C5, CASP3, CASP8, CCL6, CCL13, CCR5, CD14, CD44, CD276, CLU, CTSD, CTSS, CXCL10, CYP19A1, ESR1, FAS, FCER1G, FCGR2A, FCGR2B, FCGR3A, GJA1, ICAM1, IGF1, IL18R1, IL1A, IL6R, IRAK3, IRF9, ITGB1, LBP, LGALS1, MMP9, NFE2L2, NT5E, PTAFR, PTGS1, PTPRC, PYCARD, SLPI, SPP1, STAT1, TGFB1, TNFRSF9, TNFRSF1A	51	AFX_1
Cell-mediated Immune Response	inflammation	inflammation	5.57e-08	ADORA1, ADORA2A, AGT, ALCAM, APOE, B2M, BAX, C5, CASP3, CASP8, CCL6, CCL13, CCR5, CD14, CD44, CD276, CLU, CTSD, CTSS, CXCL10, CYP19A1, ESR1, FAS, FCER1G, FCGR2A, FCGR2B, FCGR3A, GJA1, ICAM1, IGF1, IL18R1, IL1A, IL6R, IRAK3, IRF9, ITGB1, LBP, LGALS1, MMP9, NFE2L2, NT5E, PTAFR, PTGS1, PTPRC, PYCARD, SLPI, SPP1, STAT1, TGFB1, TNFRSF9, TNFRSF1A	51	AFX_1
Humoral Immune Response	inflammation	inflammation	5.57e-08	ADORA1, ADORA2A, AGT, ALCAM, APOE, B2M, BAX, C5, CASP3, CASP8, CCL6, CCL13, CCR5, CD14, CD44, CD276, CLU, CTSD, CTSS, CXCL10, CYP19A1, ESR1, FAS, FCER1G, FCGR2A, FCGR2B, FCGR3A, GJA1, ICAM1, IGF1, IL18R1, IL1A, IL6R, IRAK3, IRF9, ITGB1, LBP, LGALS1, MMP9, NFE2L2, NT5E, PTAFR, PTGS1, PTPRC, PYCARD, SLPI, SPP1, STAT1, TGFB1, TNFRSF9, TNFRSF1A	51	AFX_1
Inflammatory Response	inflammation	inflammation	5.57e-08	ADORA1, ADORA2A, AGT, ALCAM, APOE, B2M, BAX, C5, CASP3, CASP8, CCL6, CCL13, CCR5, CD14, CD44, CD276, CLU, CTSD, CTSS, CXCL10, CYP19A1, ESR1, FAS, FCER1G, FCGR2A, FCGR2B, FCGR3A, GJA1, ICAM1, IGF1, IL18R1, IL1A, IL6R, IRAK3, IRF9, ITGB1, LBP, LGALS1, MMP9, NFE2L2, NT5E, PTAFR, PTGS1, PTPRC, PYCARD, SLPI, SPP1, STAT1, TGFB1, TNFRSF9, TNFRSF1A	51	AFX_1
Cellular Function and Maintenance	respiratory burst	respiratory burst of neutrophils	5.65e-08	ANPEP, C3, C5, FCER1G, FN1, G6PC, HCK, ICAM1, ITGAM, ITGB1, LILRA6, TYROBP, VCAM1	13	AFX_1
Inflammatory Response	respiratory burst	respiratory burst of neutrophils	5.65e-08	ANPEP, C3, C5, FCER1G, FN1, G6PC, HCK, ICAM1, ITGAM, ITGB1, LILRA6, TYROBP, VCAM1	13	AFX_1
Cellular Movement	infiltration	infiltration of leukocytes	5.82e-08	ADORA2A, AGT, AKT1, ANXA1, APOE, C2, C3, C5, C4B, CCL13, CCR1, CCR5, CD44, CD48, CNP, CSF1, CXCL10, CYP19A1, ESR1, FAS, FCER1G, FCGR2B, FGB, FN1, FUT4, HGF, ICAM1, IL18BP, IL1A, IL6R, ITGAM, JAM3, MMP2, MMP9, MMP12, MMP14, NFE2L2, PLAT, RAC2, SPP1, TGFB1, TNFRSF9, TNFRSF1A, VCAM1	44	AFX_1
Hematological System Development and Function	infiltration	infiltration of leukocytes	5.82e-08	ADORA2A, AGT, AKT1, ANXA1, APOE, C2, C3, C5, C4B, CCL13, CCR1, CCR5, CD44, CD48, CNP, CSF1, CXCL10, CYP19A1, ESR1, FAS, FCER1G, FCGR2B, FGB, FN1, FUT4, HGF, ICAM1, IL18BP, IL1A, IL6R, ITGAM, JAM3, MMP2, MMP9, MMP12, MMP14, NFE2L2, PLAT, RAC2, SPP1, TGFB1, TNFRSF9, TNFRSF1A, VCAM1	44	AFX_1
Immune Cell Trafficking	infiltration	infiltration of leukocytes	5.82e-08	ADORA2A, AGT, AKT1, ANXA1, APOE, C2, C3, C5, C4B, CCL13, CCR1, CCR5, CD44, CD48, CNP, CSF1, CXCL10, CYP19A1, ESR1, FAS, FCER1G, FCGR2B, FGB, FN1, FUT4, HGF, ICAM1, IL18BP, IL1A, IL6R, ITGAM, JAM3, MMP2, MMP9, MMP12, MMP14, NFE2L2, PLAT, RAC2, SPP1, TGFB1, TNFRSF9, TNFRSF1A, VCAM1	44	AFX_1
Renal and Urological Disease	proteinuria	proteinuria of mice	5.85e-08	AMN, C3, CCL13, CDKN1A, CYP19A1, ESR1, FAS, GAS6, GIPC1, GLIS2, HIF1A, IFNGR1, IL18R1, TNFRSF9	14	AFX_1
Cell-mediated Immune Response	activation	activation of T lymphocytes	5.87e-08	ADORA2A, AGRN, APOE, B2M, C3, CASP8, CCL13, CD38, CD44, CD48, CD81, CD276, CD3E, CDKN1A, CNR1, CORO1A, FAS, FCER1G, FN1, HAVCR1, HLA-DRA, HLA-DRB1, ICAM1, IL7, ITGA3, KSR1, LCK, PIK3CD, PRNP, PTPRC, SPHK2, SPP1, SRC, STAT1, TGFB1, TLR7, TNC, TRB@, TYROBP	39	AFX_1
Cell-To-Cell Signaling and Interaction	activation	activation of T lymphocytes	5.87e-08	ADORA2A, AGRN, APOE, B2M, C3, CASP8, CCL13, CD38, CD44, CD48, CD81, CD276, CD3E, CDKN1A, CNR1, CORO1A, FAS, FCER1G, FN1, HAVCR1, HLA-DRA, HLA-DRB1, ICAM1, IL7, ITGA3, KSR1, LCK, PIK3CD, PRNP, PTPRC, SPHK2, SPP1, SRC, STAT1, TGFB1, TLR7, TNC, TRB@, TYROBP	39	AFX_1
Hematological System Development and Function	activation	activation of T lymphocytes	5.87e-08	ADORA2A, AGRN, APOE, B2M, C3, CASP8, CCL13, CD38, CD44, CD48, CD81, CD276, CD3E, CDKN1A, CNR1, CORO1A, FAS, FCER1G, FN1, HAVCR1, HLA-DRA, HLA-DRB1, ICAM1, IL7, ITGA3, KSR1, LCK, PIK3CD, PRNP, PTPRC, SPHK2, SPP1, SRC, STAT1, TGFB1, TLR7, TNC, TRB@, TYROBP	39	AFX_1
Immune Cell Trafficking	activation	activation of T lymphocytes	5.87e-08	ADORA2A, AGRN, APOE, B2M, C3, CASP8, CCL13, CD38, CD44, CD48, CD81, CD276, CD3E, CDKN1A, CNR1, CORO1A, FAS, FCER1G, FN1, HAVCR1, HLA-DRA, HLA-DRB1, ICAM1, IL7, ITGA3, KSR1, LCK, PIK3CD, PRNP, PTPRC, SPHK2, SPP1, SRC, STAT1, TGFB1, TLR7, TNC, TRB@, TYROBP	39	AFX_1
Cell Death	cell death	cell death of bone marrow cells	5.94e-08	ABCC4, ANPEP, ANXA1, BAX, BCL2A1, BGN, C5, CASP3, CD44, CD69, CDKN2A, CXCR4, DCN, FAS, G6PC, HOXA9, IGF1, IRF8, ITGAM, MMP14, NQO2, PARP1, SPP1, STAT1, TGFB1, TNFRSF9	26	AFX_1
Immunological Disease	cell death	cell death of bone marrow cells	5.94e-08	ABCC4, ANPEP, ANXA1, BAX, BCL2A1, BGN, C5, CASP3, CD44, CD69, CDKN2A, CXCR4, DCN, FAS, G6PC, HOXA9, IGF1, IRF8, ITGAM, MMP14, NQO2, PARP1, SPP1, STAT1, TGFB1, TNFRSF9	26	AFX_1
Cancer	lymphoma	lymphoma	5.99e-08	ADORA1, ADORA2A, AKT1, AKT3, AURKB, BAX, BBC3, CD44, CD3D, CD3E, CD3G, CDC2, CDKN2A, COL12A1, COL3A1, COL4A1, COL4A2, CXCL9, CXCL10, CXCR3, CXCR4, DCN, EPHA2, FAS, FGFR2, FN1, HDAC1, HSP90AA1, IER3, IFNGR1, LCK, MAP3K8, MAP4K4, MDM2, MGMT, MRE11A, ODC1, PARP1, PDGFRB, PRIM2, PRKCB, PTPRC, RRM2, SRC, TOP2A, TUBB2C	46	AFX_1
Cell Death	apoptosis	apoptosis of lymphatic system cells	6.47e-08	ANPEP, ANXA1, BAX, BCL2A1, BGN, C5, CASP3, CD44, CD69, CDKN1A, CDKN2A, CXCR4, DCN, FAS, G6PC, HOXA9, IGF1, IL6R, IRF8, ITGAM, NQO2, PARP1, PAWR, SPHK2, SPP1, STAT1, TGFB1, TNFRSF9	28	AFX_1
Immunological Disease	apoptosis	apoptosis of lymphatic system cells	6.47e-08	ANPEP, ANXA1, BAX, BCL2A1, BGN, C5, CASP3, CD44, CD69, CDKN1A, CDKN2A, CXCR4, DCN, FAS, G6PC, HOXA9, IGF1, IL6R, IRF8, ITGAM, NQO2, PARP1, PAWR, SPHK2, SPP1, STAT1, TGFB1, TNFRSF9	28	AFX_1
Cellular Development	developmental process	developmental process of epithelial cells	6.68e-08	AGPAT6, ANXA1, BMP1, BMP2, BMP4, BMP15, CASP3, CD3E, CDKN1A, CDKN2A, CNTF, COL18A1, COL4A1, CXCR4, CYP19A1, DDIT3, DMBT1, FGFR2, FHL2, FN1, GDF15, GJA1, HGF, HPS4, IGF1, IL24, IRF6, ITGB1, KCNE1, LAMA5, LTB, MMP9, NOTCH1, NRG1, POU3F1, PRLR, RAB27A, S100A4, S100A11, SCEL, SPRR1A, TGFB1, TGFB2, TGM1, TNFRSF1A, UPK1A, UPK1B, UPK3A, WNT7A	49	AFX_1
Cell Death	apoptosis	apoptosis of epithelial cells	6.7e-08	BAX, BCL2A1, BIK, CASP3, CASR, CDKN1A, CDKN2A, CTSS, CYP19A1, DCN, DDIT3, FAS, FN1, GDF15, HGF, IGF1, IRF1, ITGB1, KSR1, LGALS3, MDM2, MMP2, NPM1 (includes EG:18148), NQO2, PARP1, PEA15, PLA2G6, PLAT, PLAUR, PTAFR, PTGS1, SPHK2, SRC, TGFB1, TIMP1, TNFRSF1A	36	AFX_1
Cancer	development	development of tumor	7e-08	AKT1, ANGPTL4, BAX, BUB1B, CDKN2A, COL18A1, COL4A1, CSF1, CTSS, EPHA2, ESR1, FAS, FGFR2, FHIT, HGF, HIF1A, IER3, IGF1, IRF1, KSR1, LCK, MGMT, MMP2, MMP9, MMP14, NOTCH1, NQO2, NRG1, PTPRC, SDC1, SPP1, TGFB1, TIMP1	33	AFX_1
Tumor Morphology	development	development of tumor	7e-08	AKT1, ANGPTL4, BAX, BUB1B, CDKN2A, COL18A1, COL4A1, CSF1, CTSS, EPHA2, ESR1, FAS, FGFR2, FHIT, HGF, HIF1A, IER3, IGF1, IRF1, KSR1, LCK, MGMT, MMP2, MMP9, MMP14, NOTCH1, NQO2, NRG1, PTPRC, SDC1, SPP1, TGFB1, TIMP1	33	AFX_1
Cell Death	apoptosis	apoptosis of phagocytes	7.1e-08	ANPEP, ANXA1, APOE, BCL2A1, BIRC3, C5, CASP3, CASP8, CD14, CDKN1A, CDKN2A, CSF1, CXCR4, DCN, DDIT3, FAS, G6PC, HIF1A, IRF1, LGALS3, PARP1, PLA2G6, TGFB1, TNFRSF9, TNFRSF1A	25	AFX_1
Hematological Disease	apoptosis	apoptosis of phagocytes	7.1e-08	ANPEP, ANXA1, APOE, BCL2A1, BIRC3, C5, CASP3, CASP8, CD14, CDKN1A, CDKN2A, CSF1, CXCR4, DCN, DDIT3, FAS, G6PC, HIF1A, IRF1, LGALS3, PARP1, PLA2G6, TGFB1, TNFRSF9, TNFRSF1A	25	AFX_1
Immunological Disease	apoptosis	apoptosis of phagocytes	7.1e-08	ANPEP, ANXA1, APOE, BCL2A1, BIRC3, C5, CASP3, CASP8, CD14, CDKN1A, CDKN2A, CSF1, CXCR4, DCN, DDIT3, FAS, G6PC, HIF1A, IRF1, LGALS3, PARP1, PLA2G6, TGFB1, TNFRSF9, TNFRSF1A	25	AFX_1
Cell Death	activation-induced cell death	activation-induced cell death of eukaryotic cells	7.36e-08	AKT1, CASP3, CASP8, CCNB1, CCR5, CD3E, CDKN1A, FAS, IFNGR1, ITGB1, NR4A1, RAC1, RAC2, STAT1, TGFB1, TNFRSF9	16	AFX_1
Cell Death	survival	survival of cell lines	8.37e-08	ABCG2, AKT1, AR, AXL, BAX, BCL2A1, BDNF, BMP2, BMP4, BUB1B, CAMK2N1, CASP3, CD44, CD81, CDH13, CDKN1A, CDKN2A, CLDN4, CLU, CNTF, CSF1, CSF2RB, CXCL9, CXCR3, DDIT3, DYRK3, ERBB3, FAS, FGFR2, FN1, GAS6, GHR, GSTM1, HGF, HSPB1, ID4, IGF1, IGTP, IL7, IL1A, IL6R, INPP5J, IRF9, ITGB1, LAMA5, LCK, LGALS3, MAP2K6, MAP3K1, MDM2, MGMT, NR4A1, NRG1, PARP1, PDGFRB, PLAUR, PLK2, PLSCR1, PRKAA2, PRKD2, PTGR1, …	77	AFX_1
Cell-To-Cell Signaling and Interaction	binding	binding of gonadal cell lines	8.89e-08	ANXA5, CD24, CD48, INHBB, ITGAM, ITGB1, JAM3, LBP, MMP2, OLR1, PDGFRB, SDC1, TGFB1, TGFB2, VCAM1	15	AFX_1
Reproductive System Development and Function	binding	binding of gonadal cell lines	8.89e-08	ANXA5, CD24, CD48, INHBB, ITGAM, ITGB1, JAM3, LBP, MMP2, OLR1, PDGFRB, SDC1, TGFB1, TGFB2, VCAM1	15	AFX_1
Skeletal and Muscular Disorders	skeletal and muscular disorder	skeletal and muscular disorder of mice	8.96e-08	APOE, AR, B2M, BAX, BDNF, C3, CASP3, CD44, CD69, CDKN1A, CDKN2A, CNR1, CNTF, CTSS, DKK2, FAS, FCER1G, FCGR2A, FCGR2B, FHL2, FZD4, GJA1, IFNGR1, IFNGR2, IL7, IL18R1, IL1A, IL6R, IRAK3, ITGB1, LMNA, MAPT, MMP2, MMP9, MMP14, NFE2L2, POU3F1, PPP1R1B, PRNP, SIRPA, SNCA, ST6GAL1, STAT1, TAP1, TGFB1, TNFRSF9, TNFRSF11B, TNFRSF1A	48	AFX_1
Cancer	papillary thyroid carcinoma	papillary thyroid carcinoma	9.64e-08	ADAMTS1, CD48, CST7, CXCR4, ETS1, FN1, GABBR2, LGALS3, LTB, PDGFRB, PRKAR1A, PTPRC, S100A11, SPP1, SYT12, TFF3, TIMP1, VIM	18	AFX_1
Cell-mediated Immune Response	transmigration	transmigration	9.65e-08	APOE, C5, CCL13, COL1A1, COL4A1, CSF1, CTSS, CXCL9, CXCR4, IGF1, ITGAM, ITGB1, JAM3, MMP9, PVR, RARRES2, SIRPA, SLPI, TGFB1, VCAM1	20	AFX_1
Cellular Movement	chemotaxis	chemotaxis of neutrophils	9.72e-08	ADORA1, ADORA2A, C5, CCL13, CORO1A, CSF1, CXCL10, FCER1G, FCGR2A, G6PC, HCK, ITGA3, ITGAM, ITGB1, LILRA6, LSP1, RAC1, RAC2, SLC37A4, TGFB1, TGFB2, TMSB4X, TNFRSF1A	23	AFX_1
Hematological System Development and Function	chemotaxis	chemotaxis of neutrophils	9.72e-08	ADORA1, ADORA2A, C5, CCL13, CORO1A, CSF1, CXCL10, FCER1G, FCGR2A, G6PC, HCK, ITGA3, ITGAM, ITGB1, LILRA6, LSP1, RAC1, RAC2, SLC37A4, TGFB1, TGFB2, TMSB4X, TNFRSF1A	23	AFX_1
Immune Cell Trafficking	chemotaxis	chemotaxis of neutrophils	9.72e-08	ADORA1, ADORA2A, C5, CCL13, CORO1A, CSF1, CXCL10, FCER1G, FCGR2A, G6PC, HCK, ITGA3, ITGAM, ITGB1, LILRA6, LSP1, RAC1, RAC2, SLC37A4, TGFB1, TGFB2, TMSB4X, TNFRSF1A	23	AFX_1
Inflammatory Response	chemotaxis	chemotaxis of neutrophils	9.72e-08	ADORA1, ADORA2A, C5, CCL13, CORO1A, CSF1, CXCL10, FCER1G, FCGR2A, G6PC, HCK, ITGA3, ITGAM, ITGB1, LILRA6, LSP1, RAC1, RAC2, SLC37A4, TGFB1, TGFB2, TMSB4X, TNFRSF1A	23	AFX_1
Cell Death	activation-induced cell death	activation-induced cell death of T lymphocytes	1.03e-07	CASP3, CASP8, CCNB1, CCR5, CD3E, CDKN1A, FAS, IFNGR1, RAC1, RAC2, STAT1, TGFB1, TNFRSF9	13	AFX_1
Hematological Disease	activation-induced cell death	activation-induced cell death of T lymphocytes	1.03e-07	CASP3, CASP8, CCNB1, CCR5, CD3E, CDKN1A, FAS, IFNGR1, RAC1, RAC2, STAT1, TGFB1, TNFRSF9	13	AFX_1
Immunological Disease	activation-induced cell death	activation-induced cell death of T lymphocytes	1.03e-07	CASP3, CASP8, CCNB1, CCR5, CD3E, CDKN1A, FAS, IFNGR1, RAC1, RAC2, STAT1, TGFB1, TNFRSF9	13	AFX_1
Cancer	transformation	transformation of eukaryotic cells	1.08e-07	ADCY2, AKT1, AKT3, AURKB, AXL, BAX, BCL2A1, BMP2, CCNA2, CCNE1, CDCA7, CDKN1A, CDKN2A, CDKN2B, CLU, COL1A1, CSF1, CSF2RB, DYNLL1, EPHA2, ERBB3, ESR1, ETS1, FCGR3A, FES, FGFR2, FGFR4, FOSL1, G6PD, HCK, HGF, HOXA9, HSP90AA1, IGF1, IRF1, ITGB4, KSR1, LCK, LDHA, MAP3K8, MATK, MCF2L, MDM2, MMP2, MMP9, NOTCH1, NPM1 (includes EG:18148), NRG1, ODC1, PAWR, PDGFRB, PIK3CD, PLEKHG2, PRKAR1A, PRKCI, RAC1, RU…	66	AFX_1
Cell Morphology	transformation	transformation of eukaryotic cells	1.08e-07	ADCY2, AKT1, AKT3, AURKB, AXL, BAX, BCL2A1, BMP2, CCNA2, CCNE1, CDCA7, CDKN1A, CDKN2A, CDKN2B, CLU, COL1A1, CSF1, CSF2RB, DYNLL1, EPHA2, ERBB3, ESR1, ETS1, FCGR3A, FES, FGFR2, FGFR4, FOSL1, G6PD, HCK, HGF, HOXA9, HSP90AA1, IGF1, IRF1, ITGB4, KSR1, LCK, LDHA, MAP3K8, MATK, MCF2L, MDM2, MMP2, MMP9, NOTCH1, NPM1 (includes EG:18148), NRG1, ODC1, PAWR, PDGFRB, PIK3CD, PLEKHG2, PRKAR1A, PRKCI, RAC1, RU…	66	AFX_1
Cell Signaling	tyrosine phosphorylation	tyrosine phosphorylation of protein	1.09e-07	AGT, CCR1, CD5, CD44, CD48, CD81, CD3E, CLCF1, CNTF, COL5A3, CSF1, EPHB6, FAS, FCER1G, FCGR2A, FCGR2B, FN1, HCK, IGF1, IL7, IL6R, ITGAM, ITGB1, LCK, LGALS1, LILRA6, PDGFRB, PTPN22, PTPRC, SCARB1, SPP1, SRC, ST6GAL1, TGFB1, TRB@, TYROBP, VWF, ZAP70	38	AFX_1
Post-Translational Modification	tyrosine phosphorylation	tyrosine phosphorylation of protein	1.09e-07	AGT, CCR1, CD5, CD44, CD48, CD81, CD3E, CLCF1, CNTF, COL5A3, CSF1, EPHB6, FAS, FCER1G, FCGR2A, FCGR2B, FN1, HCK, IGF1, IL7, IL6R, ITGAM, ITGB1, LCK, LGALS1, LILRA6, PDGFRB, PTPN22, PTPRC, SCARB1, SPP1, SRC, ST6GAL1, TGFB1, TRB@, TYROBP, VWF, ZAP70	38	AFX_1
Cell Cycle	cell stage	arrest in cell stage of cell lines	1.15e-07	ADRA1D, AKAP12, AR, BMP2, BMP4, C11ORF82, CALCR, CAMK2N1, CCNA2, CCNB1, CCNE1, CCNG1, CDC2, CDH13, CDKN1A, CDKN1C, CDKN2A, CDKN2B, CENPE, CKAP2, CKS2, DCN, DDIT3, DLGAP5, FHIT, GDF15, GHR, HGF, IGF1, IL24, IL1A, ITGB1, KIFC1, LGALS1, LGALS3, LMNA, MAP2K6, MDM2, MGMT, MMP9, NOTCH1, NRG1, PCBP4, PLAUR, PTPN22, RPRM, SPHK2, SRC, TGFB1	49	AFX_1
Cell Death	apoptosis	apoptosis of connective tissue cells	1.23e-07	AKT1, AR, BAX, BBC3, BGN, BIK, BIRC3, BMP2, C11ORF82, CASP3, CASP8, CD44, CDKN1A, CDKN2A, CSF1, CTSD, CYP19A1, DCN, DDIT3, ESR1, FAS, FN1, IGF1, IL24, IL1A, ITGB1, KSR1, MAP3K1, MCF2L, MDM2, MMP9, NOTCH1, NR4A1, PARP1, RAC1, SPHK2, TGFB1, TGFB2, TIMP1, TNFRSF1A, UBD, WNT7A	42	AFX_1
Cancer	prostate cancer	prostate cancer	1.26e-07	A2BP1, ABCC4, ADCY2, AKT1, AKT3, ALDH1A2, ANXA2, AR, C3, C1R, CDC2, CDH13, CDKN1A, CDKN2A, CFH, CFI, CLU, COL1A1, CSF2RB, CXCR4, CYP1B1, EPHA2, ESR1, ETV4, FBN1, FCGR3A, FGFR2, FHL2, FLNA, GBP2, GDF15, GPX2, HDAC1, HSP90AA1, IER3, IFI44L, IGF1, IRF1, ISG15 (includes EG:9636), ITGB4, LCK, LY6E, LYZ, MMP7, MMP9, ODC1, PDGFRB, PRC1, PRKCB, PTGS1, PTPRC, RASA4 (includes EG:10156), RCAN2, RRM2, RUNX1,…	61	AFX_1
Genetic Disorder	prostate cancer	prostate cancer	1.26e-07	A2BP1, ABCC4, ADCY2, AKT1, AKT3, ALDH1A2, ANXA2, AR, C3, C1R, CDC2, CDH13, CDKN1A, CDKN2A, CFH, CFI, CLU, COL1A1, CSF2RB, CXCR4, CYP1B1, EPHA2, ESR1, ETV4, FBN1, FCGR3A, FGFR2, FHL2, FLNA, GBP2, GDF15, GPX2, HDAC1, HSP90AA1, IER3, IFI44L, IGF1, IRF1, ISG15 (includes EG:9636), ITGB4, LCK, LY6E, LYZ, MMP7, MMP9, ODC1, PDGFRB, PRC1, PRKCB, PTGS1, PTPRC, RASA4 (includes EG:10156), RCAN2, RRM2, RUNX1,…	61	AFX_1
Reproductive System Disease	prostate cancer	prostate cancer	1.26e-07	A2BP1, ABCC4, ADCY2, AKT1, AKT3, ALDH1A2, ANXA2, AR, C3, C1R, CDC2, CDH13, CDKN1A, CDKN2A, CFH, CFI, CLU, COL1A1, CSF2RB, CXCR4, CYP1B1, EPHA2, ESR1, ETV4, FBN1, FCGR3A, FGFR2, FHL2, FLNA, GBP2, GDF15, GPX2, HDAC1, HSP90AA1, IER3, IFI44L, IGF1, IRF1, ISG15 (includes EG:9636), ITGB4, LCK, LY6E, LYZ, MMP7, MMP9, ODC1, PDGFRB, PRC1, PRKCB, PTGS1, PTPRC, RASA4 (includes EG:10156), RCAN2, RRM2, RUNX1,…	61	AFX_1
Cellular Movement	cell rolling	cell rolling of leukocytes	1.31e-07	ANXA1, C5, CCL13, CD14, CD44, CD81, CHST2, FCGR2A, FCGR3A, FUT4, ICAM1, ITGAM, ITGB1, LGALS3, RAC2, TNFRSF11B, VCAM1	17	AFX_1
Hematological System Development and Function	cell rolling	cell rolling of leukocytes	1.31e-07	ANXA1, C5, CCL13, CD14, CD44, CD81, CHST2, FCGR2A, FCGR3A, FUT4, ICAM1, ITGAM, ITGB1, LGALS3, RAC2, TNFRSF11B, VCAM1	17	AFX_1
Immune Cell Trafficking	cell rolling	cell rolling of leukocytes	1.31e-07	ANXA1, C5, CCL13, CD14, CD44, CD81, CHST2, FCGR2A, FCGR3A, FUT4, ICAM1, ITGAM, ITGB1, LGALS3, RAC2, TNFRSF11B, VCAM1	17	AFX_1
Cell Death	apoptosis	apoptosis of bone marrow cells	1.42e-07	ANPEP, ANXA1, BAX, BCL2A1, BGN, C5, CASP3, CD44, CD69, CDKN2A, CXCR4, DCN, FAS, G6PC, HOXA9, IGF1, IRF8, ITGAM, NQO2, PARP1, SPP1, STAT1, TGFB1, TNFRSF9	24	AFX_1
Immunological Disease	apoptosis	apoptosis of bone marrow cells	1.42e-07	ANPEP, ANXA1, BAX, BCL2A1, BGN, C5, CASP3, CD44, CD69, CDKN2A, CXCR4, DCN, FAS, G6PC, HOXA9, IGF1, IRF8, ITGAM, NQO2, PARP1, SPP1, STAT1, TGFB1, TNFRSF9	24	AFX_1
Skeletal and Muscular Disorders	skeletal and muscular disorder	skeletal and muscular disorder of rodents	1.44e-07	ADORA2A, APOE, AR, B2M, BAX, BDNF, C3, CASP3, CD44, CD69, CDKN1A, CDKN2A, CHRNA2, CNR1, CNTF, CTSS, DKK2, FAS, FCER1G, FCGR2A, FCGR2B, FHL2, FZD4, GJA1, IFNGR1, IFNGR2, IL7, IL18R1, IL1A, IL6R, IRAK3, ITGB1, LMNA, MAPT, MMP2, MMP9, MMP14, NFE2L2, POU3F1, PPP1R1B, PRNP, SIRPA, SNCA, ST6GAL1, STAT1, TAP1, TGFB1, TNFRSF9, TNFRSF11B, TNFRSF1A	50	AFX_1
Cell Cycle	cell stage	cell stage	1.51e-07	ADRA1D, AGT, AKAP12, AKT1, APOE, AR, AURKB, BAX, BCAT1, BMP2, BMP4, BMP15, BTG3, BUB1B, C5, C11ORF82, CALCR, CAMK2N1, CCNA2, CCNB1, CCNE1, CCNG1, CD44, CDC2, CDH13, CDKN1A, CDKN1C, CDKN2A, CDKN2B, CENPE, CKAP2, CKS2, CLCN2, CREG1, CSF1, DCN, DDIT3, DLGAP5, DSTN, ECT2, ERBB3, FHIT, FLNA, FN1, GDF15, GHR, GJA1, GMNN, HAVCR1, HDAC1, HGF, HIF1A, HSP90AA1, HSPA2, ID4, IGF1, IL7, IL24, IL1A, IL6R, ITGB…	111	AFX_1
Cancer	apoptosis	apoptosis of colon cancer cell lines	1.61e-07	BAX, BBC3, BIK, CASP3, CASP8, CD44, CDKN1A, CDKN1C, CDKN2A, CKAP2, CLU, CNR1, COL18A1, DDIT3, ETS1, FAS, GLIPR1, GUCA2A, IGF1, IL1A, IRF8, ITGB1, KRT18, LGALS3, MMP7, NRG1, PARP1, PPP1R1B, PYCARD, SPHK2, SPP1, SRC, ST6GAL1, STAT1, TFF3, TMSB4X	36	AFX_1
Cell Death	apoptosis	apoptosis of colon cancer cell lines	1.61e-07	BAX, BBC3, BIK, CASP3, CASP8, CD44, CDKN1A, CDKN1C, CDKN2A, CKAP2, CLU, CNR1, COL18A1, DDIT3, ETS1, FAS, GLIPR1, GUCA2A, IGF1, IL1A, IRF8, ITGB1, KRT18, LGALS3, MMP7, NRG1, PARP1, PPP1R1B, PYCARD, SPHK2, SPP1, SRC, ST6GAL1, STAT1, TFF3, TMSB4X	36	AFX_1
Gastrointestinal Disease	apoptosis	apoptosis of colon cancer cell lines	1.61e-07	BAX, BBC3, BIK, CASP3, CASP8, CD44, CDKN1A, CDKN1C, CDKN2A, CKAP2, CLU, CNR1, COL18A1, DDIT3, ETS1, FAS, GLIPR1, GUCA2A, IGF1, IL1A, IRF8, ITGB1, KRT18, LGALS3, MMP7, NRG1, PARP1, PPP1R1B, PYCARD, SPHK2, SPP1, SRC, ST6GAL1, STAT1, TFF3, TMSB4X	36	AFX_1
Hematological System Development and Function	quantity	quantity of phagocytes	1.62e-07	ADORA2A, AGT, APOE, B2M, C1QA, CCL13, CFH, CSF1, CTSS, CXCL10, FAS, GJA1, HAVCR1, ICAM1, IFNGR1, IL18BP, IL1A, ITGB6, LGALS3, LSP1, MMP9, MMP12, NQO1, NQO2, PLAT, PLSCR1, PREP, RAC2, SCARB1, SHC1, TGFB1, TNFRSF1A	32	AFX_1
Inflammatory Response	quantity	quantity of phagocytes	1.62e-07	ADORA2A, AGT, APOE, B2M, C1QA, CCL13, CFH, CSF1, CTSS, CXCL10, FAS, GJA1, HAVCR1, ICAM1, IFNGR1, IL18BP, IL1A, ITGB6, LGALS3, LSP1, MMP9, MMP12, NQO1, NQO2, PLAT, PLSCR1, PREP, RAC2, SCARB1, SHC1, TGFB1, TNFRSF1A	32	AFX_1
Tissue Morphology	quantity	quantity of phagocytes	1.62e-07	ADORA2A, AGT, APOE, B2M, C1QA, CCL13, CFH, CSF1, CTSS, CXCL10, FAS, GJA1, HAVCR1, ICAM1, IFNGR1, IL18BP, IL1A, ITGB6, LGALS3, LSP1, MMP9, MMP12, NQO1, NQO2, PLAT, PLSCR1, PREP, RAC2, SCARB1, SHC1, TGFB1, TNFRSF1A	32	AFX_1
Cellular Movement	migration	migration of neutrophils	1.66e-07	ADORA2A, ANXA1, C5, CCL13, CCR1, FAS, FN1, HCK, ICAM1, ITGAM, ITGB1, JAM3, LSP1, MMP7, MMP9, PIK3CD, RAC1, SLPI, TGFB1, TNFRSF1A, VCAM1	21	AFX_1
Immune Cell Trafficking	migration	migration of neutrophils	1.66e-07	ADORA2A, ANXA1, C5, CCL13, CCR1, FAS, FN1, HCK, ICAM1, ITGAM, ITGB1, JAM3, LSP1, MMP7, MMP9, PIK3CD, RAC1, SLPI, TGFB1, TNFRSF1A, VCAM1	21	AFX_1
Inflammatory Response	migration	migration of neutrophils	1.66e-07	ADORA2A, ANXA1, C5, CCL13, CCR1, FAS, FN1, HCK, ICAM1, ITGAM, ITGB1, JAM3, LSP1, MMP7, MMP9, PIK3CD, RAC1, SLPI, TGFB1, TNFRSF1A, VCAM1	21	AFX_1
Cell-To-Cell Signaling and Interaction	binding	binding of mononuclear leukocytes	1.68e-07	CCL13, CCR1, CCR5, CD44, CD3E, CXCL9, CXCL10, CXCL11, CXCR3, FAS, FCGR3A, HGF, ICAM1, IFNGR1, IL7, IL1A, ITGAM, ITGB1, JAM3, LBP, LCK, TNC, VCAM1	23	AFX_1
Hematological System Development and Function	binding	binding of mononuclear leukocytes	1.68e-07	CCL13, CCR1, CCR5, CD44, CD3E, CXCL9, CXCL10, CXCL11, CXCR3, FAS, FCGR3A, HGF, ICAM1, IFNGR1, IL7, IL1A, ITGAM, ITGB1, JAM3, LBP, LCK, TNC, VCAM1	23	AFX_1
Cellular Development	developmental process	developmental process of endothelial cell lines	1.68e-07	CCL13, COL18A1, COL1A1, CSF2RB, CXCR4, ECT2, ETS1, FES, HGF, IL24, IL1A, ITGB1, LGALS3, MDM2, MMP2, NR4A1, NRG1, PTPRZ1, SLIT2, SRC, TGFB1, TNFRSF12A, TNFRSF1A	23	AFX_1
Cell Morphology	outgrowth	outgrowth of plasma membrane projections	1.7e-07	A2M, ADORA2A, APOE, AR, BASP1, BDNF, BMP2, BMP4, CDC2, CDKN1A, CNR1, CNTF, CSF1, CXCL9, ELMO2, EPHA2, FGFR4, FN1, GAS7, GEFT, GFRA1, GJA1, HGF, IGF1, ITGA3, ITGB1, MAP1B, MAPT, MATK, MYH9, NDN, NRG1, PDGFRB, PLAT, PRNP, PTPRZ1, RAB13, RAC1, RAP1B, RND1, S100A4, SEMA3F, SHC1, SLIT2, SPRR1A, SRC, TIAM1, TNC, TNFRSF12A, TPM3, VCAM1, VIM	52	AFX_1
Cellular Assembly and Organization	outgrowth	outgrowth of plasma membrane projections	1.7e-07	A2M, ADORA2A, APOE, AR, BASP1, BDNF, BMP2, BMP4, CDC2, CDKN1A, CNR1, CNTF, CSF1, CXCL9, ELMO2, EPHA2, FGFR4, FN1, GAS7, GEFT, GFRA1, GJA1, HGF, IGF1, ITGA3, ITGB1, MAP1B, MAPT, MATK, MYH9, NDN, NRG1, PDGFRB, PLAT, PRNP, PTPRZ1, RAB13, RAC1, RAP1B, RND1, S100A4, SEMA3F, SHC1, SLIT2, SPRR1A, SRC, TIAM1, TNC, TNFRSF12A, TPM3, VCAM1, VIM	52	AFX_1
Connective Tissue Disorders	connective tissue disorder	connective tissue disorder of mammalia	1.73e-07	B2M, C2, C3, C1R, C1S, CD44, CD69, CDKN1A, CDKN2A, CTSS, EFEMP2, FAS, FCER1G, FCGR2A, FCGR2B, HLA-DRB1, IFNGR1, IL7, IL1A, IL6R, ITGB1, MMP2, MMP9, MMP14, SIRPA, ST6GAL1, STAT1, TAP1, TGFB1, TNFRSF9, TNFRSF1A	31	AFX_1
Cell Death	cell death	cell death of embryonic cell lines	1.79e-07	ABCG2, AKT1, ATP1A4, BAX, BCL2A1, BIRC3, CALCR, CASP3, CASP8, CASP12 (includes EG:12364), CASR, CD44, ECOP, EMP2, EMP3, FAS, HSPB1, IER3, IGF1, IL24, IRF1, ITGB1, MAP2K6, MAPT, NRG1, PEA15, PYCARD, RASSF4, SLC22A2, SNCA, SPP1, TGFB1, TNFRSF1A, TRIB3, TRIM27	35	AFX_1
Embryonic Development	cell death	cell death of embryonic cell lines	1.79e-07	ABCG2, AKT1, ATP1A4, BAX, BCL2A1, BIRC3, CALCR, CASP3, CASP8, CASP12 (includes EG:12364), CASR, CD44, ECOP, EMP2, EMP3, FAS, HSPB1, IER3, IGF1, IL24, IRF1, ITGB1, MAP2K6, MAPT, NRG1, PEA15, PYCARD, RASSF4, SLC22A2, SNCA, SPP1, TGFB1, TNFRSF1A, TRIB3, TRIM27	35	AFX_1
Cellular Movement	migration	migration of endothelial cells	1.79e-07	AGT, AKT1, ANGPTL4, APOE, AXL, CD81, CDH13, COL18A1, COL4A1, COL4A2, DCN, ERAP1, FN1, G6PD, GIPC1, HGF, HRG, ICAM1, IGF1, ITGA3, ITGB1, MGP, MMP2, MMP14, OLR1, PDGFRB, PLAUR, RAC1, SPP1, SRC, TGFB1, TGFB2, TIMP1, TNFRSF12A, VCAM1	35	AFX_1
Cancer	cell death	cell death of colon cancer cell lines	1.84e-07	BAX, BBC3, BIK, CASP3, CASP8, CD44, CDKN1A, CDKN1C, CDKN2A, CKAP2, CLU, CNR1, COL18A1, DDIT3, ETS1, FAS, GLIPR1, GUCA2A, IGF1, IL24, IL1A, IRF8, ITGB1, KRT18, LGALS3, LTB, MAP2K6, MMP7, NRG1, PARP1, PPP1R1B, PYCARD, SPHK2, SPP1, SRC, ST6GAL1, STAT1, TFF3, TMSB4X	39	AFX_1
Cell Death	cell death	cell death of colon cancer cell lines	1.84e-07	BAX, BBC3, BIK, CASP3, CASP8, CD44, CDKN1A, CDKN1C, CDKN2A, CKAP2, CLU, CNR1, COL18A1, DDIT3, ETS1, FAS, GLIPR1, GUCA2A, IGF1, IL24, IL1A, IRF8, ITGB1, KRT18, LGALS3, LTB, MAP2K6, MMP7, NRG1, PARP1, PPP1R1B, PYCARD, SPHK2, SPP1, SRC, ST6GAL1, STAT1, TFF3, TMSB4X	39	AFX_1
Gastrointestinal Disease	cell death	cell death of colon cancer cell lines	1.84e-07	BAX, BBC3, BIK, CASP3, CASP8, CD44, CDKN1A, CDKN1C, CDKN2A, CKAP2, CLU, CNR1, COL18A1, DDIT3, ETS1, FAS, GLIPR1, GUCA2A, IGF1, IL24, IL1A, IRF8, ITGB1, KRT18, LGALS3, LTB, MAP2K6, MMP7, NRG1, PARP1, PPP1R1B, PYCARD, SPHK2, SPP1, SRC, ST6GAL1, STAT1, TFF3, TMSB4X	39	AFX_1
Cell Cycle	interphase	interphase of eukaryotic cells	1.89e-07	ADRA1D, AGT, AKAP12, AKT1, AR, BAX, BMP2, BMP4, C11ORF82, CALCR, CAMK2N1, CCNA2, CCNB1, CCNE1, CCNG1, CD44, CDC2, CDH13, CDKN1A, CDKN1C, CDKN2A, CDKN2B, CKS2, CREG1, CSF1, DCN, DDIT3, FHIT, FN1, GDF15, GHR, GJA1, GMNN, HAVCR1, HGF, IGF1, IL7, IL24, IL1A, IL6R, ITGB1, LGALS1, LGALS3, LMNA, MAP2K6, MAP3K8, MDM2, MGMT, MMP9, NOTCH1, NRG1, PARP1, PCBP4, PEA15, PLAUR, PLK2, PRNP, PTPN22, PVR, RAC1, RP…	69	AFX_1
Tissue Development	accumulation	accumulation of cells	1.91e-07	ADORA2A, AGT, ALOX5, APOE, AR, B2M, BUB1B, C5, C4B, CASP8, CCL13, CCR1, CD24, CDKN1A, CDKN1C, CDKN2A, CLU, COL18A1, CXCL9, CXCL10, CYBB (includes EG:1536), FAS, FHIT, HGF, ICAM1, IER3, IGF1, ITGAM, ITGB1, JAM3, KRT18, LAMA5, MMP9, PARP1, PLAT, RAC2, RAD51, SH3BP2, SLPI, TGFB1, TNFRSF1A, VCAM1	42	AFX_1
Inflammatory Disease	emphysema	emphysema of mice	1.97e-07	CASP3, CCR5, CSF1, CTSS, CYBB (includes EG:1536), EFEMP2, FBN1, ITGB6, MMP12, NFE2L2	10	AFX_1
Respiratory Disease	emphysema	emphysema of mice	1.97e-07	CASP3, CCR5, CSF1, CTSS, CYBB (includes EG:1536), EFEMP2, FBN1, ITGB6, MMP12, NFE2L2	10	AFX_1
Cancer	cell movement	cell movement of breast cancer cell lines	1.99e-07	ARPC1B, CD24, CD44, CXCR4, ESR1, FN1, FOSL1, HGF, IGF1, ITGB1, LRPAP1, MMP14, NRG1, PIK3CD, S100A4, SLIT2, SPP1, TGFB1	18	AFX_1
Cellular Movement	cell movement	cell movement of breast cancer cell lines	1.99e-07	ARPC1B, CD24, CD44, CXCR4, ESR1, FN1, FOSL1, HGF, IGF1, ITGB1, LRPAP1, MMP14, NRG1, PIK3CD, S100A4, SLIT2, SPP1, TGFB1	18	AFX_1
Reproductive System Disease	cell movement	cell movement of breast cancer cell lines	1.99e-07	ARPC1B, CD24, CD44, CXCR4, ESR1, FN1, FOSL1, HGF, IGF1, ITGB1, LRPAP1, MMP14, NRG1, PIK3CD, S100A4, SLIT2, SPP1, TGFB1	18	AFX_1
Cardiovascular Disease	cardiovascular disorder	cardiovascular disorder	2.14e-07	A1CF, A2BP1, ABCA4, ABCB11, ABCC8, ACSL1, ADAMTS16, ADORA1, ADORA2A, ADRA1D, AGPAT6, AGPS, AGT, AKT3, ALPL, ANGPTL4, ANO3 (includes EG:63982), ANXA2, ANXA5, APOE, AR, ARHGAP25, ASAM, ASRGL1, ATP1A4, ATRNL1, AXL, B2M, BAT1, BATF, BCAT1, BIRC3, BLNK, BNC1, BUB1B, BZW2, C2, C3, C10ORF11, C10ORF128, C15ORF23, C18ORF54, C1ORF21, C1QA, C7ORF10, C9ORF24, CACNA1C, CASP8, CASR, CCDC8, CCDC102A, CCL13, CCR…	243	AFX_1
Organismal Injury and Abnormalities	pathogenesis	pathogenesis	2.17e-07	AGT, AKT1, AKT3, APOE, AR, BCL2A1, BDNF, C5, CASP3, CD14, CDKN1A, CLDN4, CLU, CTSD, ERBB3, FAS, HAVCR1, ICAM1, IGF1, LBP, MMP9, MMP14, NOL3, NRG1, PARP1, PLAT, PRKCB, REG3G, SPP1, TGFB1, TIMP1, TNFRSF1A, TYROBP	33	AFX_1
Cell Death	cell death	cell death of leukocyte cell lines	2.19e-07	AKT1, BAX, BIRC3, BMP2, CASP3, CASP8, CCL13, CCR5, CD44, CD3E, CDKN1A, DDIT3, ESR1, EYA2, FAS, FN1, GHR, HGF, IGF1, IL7, ITGB1, LCN2, LGALS1, LGALS3, MDM2, NOTCH1, NR4A1, PARP1, PDGFRB, PRLR, PTPRC, RAC1, RUNX1, SHC1, SPP1, ST6GAL1, TGFB1, TGFB2, TNFRSF1A, TRB@	40	AFX_1
Cell-mediated Immune Response	quantity	quantity of T lymphocytes	2.19e-07	ABCG2, AGT, APOE, B2M, BATF, BCL2A1, CASP8, CD5, CD3D, CD3E, CD3G, CDKN1A, CDKN2A, CSF2RB, CTSS, CXCL10, CXCR3, CXCR4, ETS1, FAS, GJA1, HOXA9, IFNGR1, IGF1, IL7, IRF1, ITGAM, LCK, LCP2, LTB, NOTCH1, NR4A1, PRNP, PTPRC, RUNX1, SPP1, STAT1, TAP1, TGFB1, TNFRSF9, TNFRSF1A, TRB@, WNT4, ZAP70	44	AFX_1
Hematological System Development and Function	quantity	quantity of T lymphocytes	2.19e-07	ABCG2, AGT, APOE, B2M, BATF, BCL2A1, CASP8, CD5, CD3D, CD3E, CD3G, CDKN1A, CDKN2A, CSF2RB, CTSS, CXCL10, CXCR3, CXCR4, ETS1, FAS, GJA1, HOXA9, IFNGR1, IGF1, IL7, IRF1, ITGAM, LCK, LCP2, LTB, NOTCH1, NR4A1, PRNP, PTPRC, RUNX1, SPP1, STAT1, TAP1, TGFB1, TNFRSF9, TNFRSF1A, TRB@, WNT4, ZAP70	44	AFX_1
Tissue Morphology	quantity	quantity of T lymphocytes	2.19e-07	ABCG2, AGT, APOE, B2M, BATF, BCL2A1, CASP8, CD5, CD3D, CD3E, CD3G, CDKN1A, CDKN2A, CSF2RB, CTSS, CXCL10, CXCR3, CXCR4, ETS1, FAS, GJA1, HOXA9, IFNGR1, IGF1, IL7, IRF1, ITGAM, LCK, LCP2, LTB, NOTCH1, NR4A1, PRNP, PTPRC, RUNX1, SPP1, STAT1, TAP1, TGFB1, TNFRSF9, TNFRSF1A, TRB@, WNT4, ZAP70	44	AFX_1
Carbohydrate Metabolism	binding	binding of polysaccharide	2.23e-07	APOE, CD14, CD44, CXCL10, IGF1, LAMA5, LBP, LY96, MMP14, PPP1R1A, PRNP, SPP1, SULF2, TGFB1, TNC	15	AFX_1
Cell Cycle	interphase	interphase of cell lines	2.34e-07	ADRA1D, AKAP12, AKT1, AR, BAX, BMP2, BMP4, C11ORF82, CALCR, CAMK2N1, CCNA2, CCNB1, CCNE1, CCNG1, CDC2, CDH13, CDKN1A, CDKN1C, CDKN2A, CDKN2B, CKS2, CREG1, CSF1, DCN, DDIT3, FHIT, FN1, GDF15, GHR, GJA1, GMNN, HGF, IGF1, IL24, IL1A, ITGB1, LGALS1, LGALS3, LMNA, MAP2K6, MAP3K8, MDM2, MGMT, MMP9, NOTCH1, NRG1, PARP1, PCBP4, PLAUR, PRNP, PTPN22, PVR, RPRM, RUNX1, SHC1, SLA, SPHK2, SRC, STAT1, TGFB1	60	AFX_1
Antigen Presentation	phagocytosis	phagocytosis	2.36e-07	ADORA1, ADORA2A, ANXA1, C3, C5, C1QA, CAPG, CD14, CD44, COLEC12, CORO1A, CSF1, CSF2RB, FAS, FCER1G, FCGR2A, FCGR2B, HCK, ICAM1, IRF8, ITGAM, PLA2G6, PRKCB, RAC1, RAC2, SCARB1, SIRPA, TGFB1, TREM2	29	AFX_1
Cell-mediated Immune Response	phagocytosis	phagocytosis	2.36e-07	ADORA1, ADORA2A, ANXA1, C3, C5, C1QA, CAPG, CD14, CD44, COLEC12, CORO1A, CSF1, CSF2RB, FAS, FCER1G, FCGR2A, FCGR2B, HCK, ICAM1, IRF8, ITGAM, PLA2G6, PRKCB, RAC1, RAC2, SCARB1, SIRPA, TGFB1, TREM2	29	AFX_1
Cellular Function and Maintenance	phagocytosis	phagocytosis	2.36e-07	ADORA1, ADORA2A, ANXA1, C3, C5, C1QA, CAPG, CD14, CD44, COLEC12, CORO1A, CSF1, CSF2RB, FAS, FCER1G, FCGR2A, FCGR2B, HCK, ICAM1, IRF8, ITGAM, PLA2G6, PRKCB, RAC1, RAC2, SCARB1, SIRPA, TGFB1, TREM2	29	AFX_1
Humoral Immune Response	phagocytosis	phagocytosis	2.36e-07	ADORA1, ADORA2A, ANXA1, C3, C5, C1QA, CAPG, CD14, CD44, COLEC12, CORO1A, CSF1, CSF2RB, FAS, FCER1G, FCGR2A, FCGR2B, HCK, ICAM1, IRF8, ITGAM, PLA2G6, PRKCB, RAC1, RAC2, SCARB1, SIRPA, TGFB1, TREM2	29	AFX_1
Inflammatory Response	phagocytosis	phagocytosis	2.36e-07	ADORA1, ADORA2A, ANXA1, C3, C5, C1QA, CAPG, CD14, CD44, COLEC12, CORO1A, CSF1, CSF2RB, FAS, FCER1G, FCGR2A, FCGR2B, HCK, ICAM1, IRF8, ITGAM, PLA2G6, PRKCB, RAC1, RAC2, SCARB1, SIRPA, TGFB1, TREM2	29	AFX_1
Infectious Disease	severe acute respiratory syndrome	severe acute respiratory syndrome	2.46e-07	ACSL1, ACTN1, ANPEP, ARL4C, CD24, CD3E, CLU, CSF2RB, EIF1AY, FCGR3A, HLX, IER3, IRF8, ITGAM, LCK, LCN2, MNDA, RAB13, RRM2, SLPI, ST6GAL1, TIMP1, TKT, TUBB2C, ZYX	25	AFX_1
Respiratory Disease	severe acute respiratory syndrome	severe acute respiratory syndrome	2.46e-07	ACSL1, ACTN1, ANPEP, ARL4C, CD24, CD3E, CLU, CSF2RB, EIF1AY, FCGR3A, HLX, IER3, IRF8, ITGAM, LCK, LCN2, MNDA, RAB13, RRM2, SLPI, ST6GAL1, TIMP1, TKT, TUBB2C, ZYX	25	AFX_1
Cell-mediated Immune Response	cytostasis	cytostasis	2.48e-07	ABCB1B, ABCG2, ADCY3, ADORA1, ADORA2A, BMP2, BMP4, CASP3, CBS (includes EG:875), CD24, CDKN1A, CDKN2A, CLU, COL18A1, CRABP2, ETS1, FAS, FHIT, GBP2, GJA1, HDAC1, HGF, IGF1, IL6R, IRF1, ITGB1, LCK, LTBP1, MAP2K6, MDM2, NOTCH1, NQO1, PRKAR1A, PRKCB, PRMT1, PTPRC, RAC1, RERG, SMAD2, SMARCA2, SRC, STAT1, TGFB1, TIFA, TIMP1, ZAP70	46	AFX_1
Cellular Function and Maintenance	cytostasis	cytostasis	2.48e-07	ABCB1B, ABCG2, ADCY3, ADORA1, ADORA2A, BMP2, BMP4, CASP3, CBS (includes EG:875), CD24, CDKN1A, CDKN2A, CLU, COL18A1, CRABP2, ETS1, FAS, FHIT, GBP2, GJA1, HDAC1, HGF, IGF1, IL6R, IRF1, ITGB1, LCK, LTBP1, MAP2K6, MDM2, NOTCH1, NQO1, PRKAR1A, PRKCB, PRMT1, PTPRC, RAC1, RERG, SMAD2, SMARCA2, SRC, STAT1, TGFB1, TIFA, TIMP1, ZAP70	46	AFX_1
Cell Death	cytolysis	cytolysis of cells	2.49e-07	B2M, BAX, CD44, CD48, CFI, CLDN4, FAS, FCGR2A, FCGR3A, HLA-C, HLA-G, ISG15 (includes EG:9636), KRT18, LCK, PTPRC, PVR, PVRL2, SH3BGRL3, SPP1, TNFRSF1A	20	AFX_1
Cellular Function and Maintenance	engulfment	engulfment of normal cells	2.7e-07	ANXA1, APOE, C5, CD44, CORO1A, CSF1, CSF2RB, FAS, FCGR2A, FCGR2B, HCK, IL1A, IRF8, ITGAM, RAC1, RAC2, SCARB1, SIRPA, TREM2	19	AFX_1
Cell-To-Cell Signaling and Interaction	activation	activation of lymphocytes	2.76e-07	ADORA2A, AGRN, APOE, B2M, C3, C1QA, C4B, CASP8, CCL13, CD38, CD44, CD48, CD81, CD276, CD3E, CDKN1A, CNR1, CORO1A, FAS, FCER1G, FCGR2A, FCGR2B, FN1, HAVCR1, HLA-DRA, HLA-DRB1, ICAM1, IL7, IL18R1, ITGA3, KSR1, LCK, LILRA6, PIK3CD, PRNP, PTPRC, SIRPA, SPHK2, SPP1, SRC, STAT1, TGFB1, TLR7, TNC, TNFRSF9, TRB@, TYROBP	47	AFX_1
Hematological System Development and Function	activation	activation of lymphocytes	2.76e-07	ADORA2A, AGRN, APOE, B2M, C3, C1QA, C4B, CASP8, CCL13, CD38, CD44, CD48, CD81, CD276, CD3E, CDKN1A, CNR1, CORO1A, FAS, FCER1G, FCGR2A, FCGR2B, FN1, HAVCR1, HLA-DRA, HLA-DRB1, ICAM1, IL7, IL18R1, ITGA3, KSR1, LCK, LILRA6, PIK3CD, PRNP, PTPRC, SIRPA, SPHK2, SPP1, SRC, STAT1, TGFB1, TLR7, TNC, TNFRSF9, TRB@, TYROBP	47	AFX_1
Immune Cell Trafficking	activation	activation of lymphocytes	2.76e-07	ADORA2A, AGRN, APOE, B2M, C3, C1QA, C4B, CASP8, CCL13, CD38, CD44, CD48, CD81, CD276, CD3E, CDKN1A, CNR1, CORO1A, FAS, FCER1G, FCGR2A, FCGR2B, FN1, HAVCR1, HLA-DRA, HLA-DRB1, ICAM1, IL7, IL18R1, ITGA3, KSR1, LCK, LILRA6, PIK3CD, PRNP, PTPRC, SIRPA, SPHK2, SPP1, SRC, STAT1, TGFB1, TLR7, TNC, TNFRSF9, TRB@, TYROBP	47	AFX_1
Cell-To-Cell Signaling and Interaction	adhesion	adhesion of connective tissue cells	2.8e-07	AGT, CD44, CSF1, FN1, HGF, ICAM1, ITGAM, ITGB1, MAP3K1, PLAUR, RAC1, RND1, SRC, TMOD1, TNC, VCAM1, ZYX	17	AFX_1
Gastrointestinal Disease	digestive system disorder	digestive system disorder	3.03e-07	A2BP1, ABCB11, ABCC4, ABCC8, ACSL1, ADAMTS16, ADCY3, AGPS, ALCAM, ALOX5, ANPEP, AOF1, ASAM, ATP1A4, ATRNL1, BATF, BDNF, BHMT, BIN2, BNC1, C5, C10ORF128, C11ORF41, C15ORF48, C1ORF21, C1ORF135, C4BPA, CACNA1C, CAPN13, CCKAR, CCR5, CD14, CD44, CD48, CD53, CD3D, CD3E, CD3G, CDH6, CDH13, CELSR1, CENPE, CFH, CLCN2, CLU, CNTF, COL24A1, COL4A2, COL5A1, COLEC12, CORO2A, CPE, CSF2RB, CXCL10, DAPP1, DDX21, …	152	AFX_1
Cell Death	cell death	cell death of connective tissue cells	3.05e-07	AKT1, AR, BAX, BBC3, BGN, BIK, BIRC3, BMP2, C11ORF82, CASP3, CASP8, CD44, CDKN1A, CDKN2A, CSF1, CTSD, CYP19A1, CYP1B1, DCN, DDIT3, ESR1, FAS, FLNA, FN1, GRIK2, IGF1, IL24, IL1A, ITGB1, KSR1, LTB, MAP3K1, MCF2L, MDM2, MMP9, MMP14, NOTCH1, NR4A1, PARP1, RAC1, SPHK2, TGFB1, TGFB2, TIMP1, TNFRSF1A, UBD, WNT7A	47	AFX_1
Cancer	invasion	invasion of lung cancer cell lines	3.13e-07	AKT3, ASAP1, AXL, CD44, ERBB3, ETV4, FHIT, FOSL1, ITGB1, PRKCI, S100A4, TGFB1, WISP1	13	AFX_1
Cellular Movement	invasion	invasion of lung cancer cell lines	3.13e-07	AKT3, ASAP1, AXL, CD44, ERBB3, ETV4, FHIT, FOSL1, ITGB1, PRKCI, S100A4, TGFB1, WISP1	13	AFX_1
Respiratory Disease	invasion	invasion of lung cancer cell lines	3.13e-07	AKT3, ASAP1, AXL, CD44, ERBB3, ETV4, FHIT, FOSL1, ITGB1, PRKCI, S100A4, TGFB1, WISP1	13	AFX_1
Cellular Function and Maintenance	cytostasis	cytostasis of eukaryotic cells	3.44e-07	ABCG2, ADCY3, ADORA1, ADORA2A, BMP2, BMP4, CASP3, CBS (includes EG:875), CD24, CDKN1A, CDKN2A, CLU, CRABP2, ETS1, FHIT, GBP2, HDAC1, HGF, IGF1, IL6R, IRF1, ITGB1, LCK, LTBP1, MAP2K6, NOTCH1, NQO1, PRKAR1A, PRKCB, PRMT1, PTPRC, RAC1, RERG, SMAD2, SMARCA2, STAT1, TGFB1, TIFA, TIMP1, ZAP70	40	AFX_1
Cellular Movement	cell movement	cell movement of lymphocytes	3.53e-07	AGT, AKT1, C3, CCL13, CCR1, CCR5, CD44, CD81, CHST2, COL1A1, COL4A1, CXCL9, CXCL10, CXCL11, CXCL16, CXCR3, CXCR4, ESR1, FAS, FN1, FUT4, ICAM1, IL18BP, ITGB1, MMP9, MMP14, PIK3CD, RAC1, RAC2, SPP1, TGFB1, TIAM1, TNFRSF9, TNFRSF1A, VCAM1	35	AFX_1
Hematological System Development and Function	cell movement	cell movement of lymphocytes	3.53e-07	AGT, AKT1, C3, CCL13, CCR1, CCR5, CD44, CD81, CHST2, COL1A1, COL4A1, CXCL9, CXCL10, CXCL11, CXCL16, CXCR3, CXCR4, ESR1, FAS, FN1, FUT4, ICAM1, IL18BP, ITGB1, MMP9, MMP14, PIK3CD, RAC1, RAC2, SPP1, TGFB1, TIAM1, TNFRSF9, TNFRSF1A, VCAM1	35	AFX_1
Immune Cell Trafficking	cell movement	cell movement of lymphocytes	3.53e-07	AGT, AKT1, C3, CCL13, CCR1, CCR5, CD44, CD81, CHST2, COL1A1, COL4A1, CXCL9, CXCL10, CXCL11, CXCL16, CXCR3, CXCR4, ESR1, FAS, FN1, FUT4, ICAM1, IL18BP, ITGB1, MMP9, MMP14, PIK3CD, RAC1, RAC2, SPP1, TGFB1, TIAM1, TNFRSF9, TNFRSF1A, VCAM1	35	AFX_1
Cell Morphology	shape change	shape change of normal cells	3.69e-07	A2M, AGT, BASP1, BDNF, CAPG, CCL13, CD44, CD3E, CDKN2A, CNTF, COL18A1, COL5A3, CORO1A, CSF1, DCN, FBN1, FCGR2A, FN1, HCK, HGF, HSP90AA1, ITGA3, ITGAM, ITGB1, KCNN4, KSR1, LAMA5, MYH9, PLAUR, RAC1, SERPINA3, SPP1, SRC, TGFB1, TIAM1, VASP	36	AFX_1
Cell-To-Cell Signaling and Interaction	adhesion	adhesion of phagocytes	3.7e-07	ADORA1, ADORA2A, ANXA1, AXL, C5, CD44, CORO1A, CSF1, FN1, GAS6, ICAM1, IRGM, ITGAM, JAM3, LCP1, PIK3CD, PLA2G6, PLAUR, SIRPA	19	AFX_1
Hematological System Development and Function	adhesion	adhesion of phagocytes	3.7e-07	ADORA1, ADORA2A, ANXA1, AXL, C5, CD44, CORO1A, CSF1, FN1, GAS6, ICAM1, IRGM, ITGAM, JAM3, LCP1, PIK3CD, PLA2G6, PLAUR, SIRPA	19	AFX_1
Immune Cell Trafficking	adhesion	adhesion of phagocytes	3.7e-07	ADORA1, ADORA2A, ANXA1, AXL, C5, CD44, CORO1A, CSF1, FN1, GAS6, ICAM1, IRGM, ITGAM, JAM3, LCP1, PIK3CD, PLA2G6, PLAUR, SIRPA	19	AFX_1
Inflammatory Response	adhesion	adhesion of phagocytes	3.7e-07	ADORA1, ADORA2A, ANXA1, AXL, C5, CD44, CORO1A, CSF1, FN1, GAS6, ICAM1, IRGM, ITGAM, JAM3, LCP1, PIK3CD, PLA2G6, PLAUR, SIRPA	19	AFX_1
Cellular Movement	migration	migration of monocytes	3.7e-07	AGT, C5, CCL13, COL1A1, COL4A1, CTSS, FN1, GREM1, HGF, ITGAM, LGALS3, MMP9, PLA2G6, PVR, SIRPA, SPP1, TGFB1, TNFRSF1A, VCAM1	19	AFX_1
Immune Cell Trafficking	migration	migration of monocytes	3.7e-07	AGT, C5, CCL13, COL1A1, COL4A1, CTSS, FN1, GREM1, HGF, ITGAM, LGALS3, MMP9, PLA2G6, PVR, SIRPA, SPP1, TGFB1, TNFRSF1A, VCAM1	19	AFX_1
Cellular Movement	transmigration	transmigration of eukaryotic cells	3.7e-07	APOE, C5, CCL13, COL1A1, COL4A1, CSF1, CTSS, CXCL9, IGF1, ITGAM, ITGB1, JAM3, MMP9, PVR, RARRES2, SIRPA, SLPI, TGFB1, VCAM1	19	AFX_1
Cell Morphology	outgrowth	outgrowth of neurites	3.71e-07	A2M, ADORA2A, APOE, AR, BASP1, BDNF, BMP2, BMP4, CDC2, CDKN1A, CNR1, CNTF, CSF1, CXCL9, ELMO2, EPHA2, FGFR4, FN1, GAS7, GEFT, GFRA1, GJA1, HGF, IGF1, ITGA3, ITGB1, MAP1B, MAPT, MATK, MYH9, NDN, PDGFRB, PLAT, PRNP, PTPRZ1, RAB13, RAC1, RAP1B, RND1, S100A4, SEMA3F, SHC1, SLIT2, SPRR1A, SRC, TIAM1, TNC, TNFRSF12A, TPM3, VCAM1, VIM	51	AFX_1
Cellular Assembly and Organization	outgrowth	outgrowth of neurites	3.71e-07	A2M, ADORA2A, APOE, AR, BASP1, BDNF, BMP2, BMP4, CDC2, CDKN1A, CNR1, CNTF, CSF1, CXCL9, ELMO2, EPHA2, FGFR4, FN1, GAS7, GEFT, GFRA1, GJA1, HGF, IGF1, ITGA3, ITGB1, MAP1B, MAPT, MATK, MYH9, NDN, PDGFRB, PLAT, PRNP, PTPRZ1, RAB13, RAC1, RAP1B, RND1, S100A4, SEMA3F, SHC1, SLIT2, SPRR1A, SRC, TIAM1, TNC, TNFRSF12A, TPM3, VCAM1, VIM	51	AFX_1
Nervous System Development and Function	outgrowth	outgrowth of neurites	3.71e-07	A2M, ADORA2A, APOE, AR, BASP1, BDNF, BMP2, BMP4, CDC2, CDKN1A, CNR1, CNTF, CSF1, CXCL9, ELMO2, EPHA2, FGFR4, FN1, GAS7, GEFT, GFRA1, GJA1, HGF, IGF1, ITGA3, ITGB1, MAP1B, MAPT, MATK, MYH9, NDN, PDGFRB, PLAT, PRNP, PTPRZ1, RAB13, RAC1, RAP1B, RND1, S100A4, SEMA3F, SHC1, SLIT2, SPRR1A, SRC, TIAM1, TNC, TNFRSF12A, TPM3, VCAM1, VIM	51	AFX_1
Cellular Growth and Proliferation	colony formation	colony formation of cells	3.84e-07	AKAP12, ANXA1, ANXA7, CCL13, CCNE1, CD44, CDCA7, CDKN1A, CDKN2A, CLDN4, CLU, CSF1, CSF2RB, CTSD, DCN, DDIT3, DYRK3, EIF4EBP1, ESR1, FAS, FBLN1, GHRHR, GJA1, HGF, HOXA9, HPN, ID4, IGF1, IL7, IL24, IL1A, IL6R, IRF8, ITGB4, ITGB6, LOXL1, MCF2L, MMP9, MMP14, NDN, NOTCH1, NRG1, PEA15, PLK4, PLSCR1, PRKAR1A, PTPRS (includes EG:5802), RAC2, RPS19, RRM2, RUNX1, SEMA3F, SHC1, SIRPA, SLPI, SRC, TES, TFR2, …	63	AFX_1
Cellular Movement	migration	migration of connective tissue cells	3.84e-07	AGT, AKT1, APOE, CD44, CDKN2A, COL1A1, CSF1, FN1, HGF, ITGB1, LGALS1, LRPAP1, MAP3K1, PLAUR, PRKAR1A, RAC1, RAC2, RAMP2, SPP1, SRC, TGFB1, TIAM1, VASP, ZYX	24	AFX_1
Organismal Injury and Abnormalities	injury	injury of organ	3.93e-07	ADORA1, ADORA2A, ALOX5, ANXA1, C2, C5, CCL13, CDKN1A, CFH, CXCL10, CYBB (includes EG:1536), FAS, FCGR2A, IGF1, ITGB6, MAP2K6, MMP12, NT5E, PLAT, PRKAA2, PTAFR, RGN, SLPI, STAT1, TNFRSF1A	25	AFX_1
Cancer	pancreatic cancer	pancreatic cancer	3.98e-07	AXL, BGN, CDC2, CDKN1A, CDKN2A, CHRNA2, CLU, CTSD, CTSS, EPHA2, FN1, GABRP, HDAC1, HIF1A, HLA-DRA, HLA-G, IFITM1, ITGA3, ITGB4, KIAA0101, LCK, LCN2, MMP7, MMP14, NEFM, NPTX1, PDGFRB, PLAT, PTPRC, RPS19, RRM2, S100A6, SLC6A4, SPP1, SRC, TGFB2, TIMP1, TNC, TOP2A, TUBB2C	40	AFX_1
Genetic Disorder	pancreatic cancer	pancreatic cancer	3.98e-07	AXL, BGN, CDC2, CDKN1A, CDKN2A, CHRNA2, CLU, CTSD, CTSS, EPHA2, FN1, GABRP, HDAC1, HIF1A, HLA-DRA, HLA-G, IFITM1, ITGA3, ITGB4, KIAA0101, LCK, LCN2, MMP7, MMP14, NEFM, NPTX1, PDGFRB, PLAT, PTPRC, RPS19, RRM2, S100A6, SLC6A4, SPP1, SRC, TGFB2, TIMP1, TNC, TOP2A, TUBB2C	40	AFX_1
Cellular Function and Maintenance	engulfment	engulfment of cells	4.3e-07	ANXA1, APOE, C3, C5, C1QA, CAPG, CD44, COLEC12, CORO1A, CSF1, CSF2RB, FAS, FCER1G, FCGR2A, FCGR2B, HCK, ICAM1, IL1A, IRF8, ITGAM, LRPAP1, PLA2G6, PRKCB, RAC1, RAC2, SCARB1, SIRPA, TGFB1, TREM2	29	AFX_1
Cell-To-Cell Signaling and Interaction	recruitment	recruitment of blood cells	4.47e-07	AGT, ANXA1, APOE, BDNF, C5, CCL6, CCL13, CCR1, CD44, CLU, CSF1, CXCL9, CXCL10, CXCR3, ETS1, FCGR2B, ICAM1, IL6R, LGALS1, LSP1, MMP9, NFE2L2, PIK3CD, PYCARD, RAC1, RARRES2, SLPI, TNFRSF9, TNFRSF1A, VASP, VCAM1	31	AFX_1
Cell-To-Cell Signaling and Interaction	adhesion	adhesion of granulocytes	4.5e-07	ADORA1, ADORA2A, ANXA1, AXL, C3, C5, CD44, CORO1A, FN1, GAS6, HCK, ICAM1, ITGAM, ITGB1, JAM3, LCP1, LGALS3, PIK3CD, PLAUR, VCAM1	20	AFX_1
Hematological System Development and Function	adhesion	adhesion of granulocytes	4.5e-07	ADORA1, ADORA2A, ANXA1, AXL, C3, C5, CD44, CORO1A, FN1, GAS6, HCK, ICAM1, ITGAM, ITGB1, JAM3, LCP1, LGALS3, PIK3CD, PLAUR, VCAM1	20	AFX_1
Immune Cell Trafficking	adhesion	adhesion of granulocytes	4.5e-07	ADORA1, ADORA2A, ANXA1, AXL, C3, C5, CD44, CORO1A, FN1, GAS6, HCK, ICAM1, ITGAM, ITGB1, JAM3, LCP1, LGALS3, PIK3CD, PLAUR, VCAM1	20	AFX_1
Tissue Development	adhesion	adhesion of granulocytes	4.5e-07	ADORA1, ADORA2A, ANXA1, AXL, C3, C5, CD44, CORO1A, FN1, GAS6, HCK, ICAM1, ITGAM, ITGB1, JAM3, LCP1, LGALS3, PIK3CD, PLAUR, VCAM1	20	AFX_1
Immunological Disease	experimental autoimmune encephalomyelitis	experimental autoimmune encephalomyelitis of mammalia	4.55e-07	ALCAM, B2M, C3, CCL13, CCR1, CD5, CD24, CD276, CXCL10, EPHB6, ESR1, FAS, GHRHR, HLA-DQA1, HLA-DQB2, IFNGR1, IGF1, IL18R1, LTB, MMP2, MMP9, NRG1, PLAT, SPP1, STAT1, TGFB1, TNFRSF1A, TYROBP	28	AFX_1
Neurological Disease	experimental autoimmune encephalomyelitis	experimental autoimmune encephalomyelitis of mammalia	4.55e-07	ALCAM, B2M, C3, CCL13, CCR1, CD5, CD24, CD276, CXCL10, EPHB6, ESR1, FAS, GHRHR, HLA-DQA1, HLA-DQB2, IFNGR1, IGF1, IL18R1, LTB, MMP2, MMP9, NRG1, PLAT, SPP1, STAT1, TGFB1, TNFRSF1A, TYROBP	28	AFX_1
Cell Cycle	cell cycle progression	cell cycle progression	4.65e-07	ADCY2, AGT, AIF1, AKT1, ANXA1, APOE, AR, ASNS, AURKB, BAX, BCL2A1, BLNK, BMP2, BMP4, BMP15, BTG3, BUB1B, C5, CAMK2N1, CASP3, CCNA2, CCNB1, CCNE1, CCNG1, CD44, CD3E, CDC2, CDKN1A, CDKN1C, CDKN2A, CDKN2B, CENPE, CKAP2, CKS2, CLU, COL1A1, CSF1, DLGAP5, ECT2, EGFL6, ERBB3, ESR1, FAS, FCGR2B, FHIT, FOSL1, GAS6, GAS7, GMNN, HGF, HIF1A, HLA-DQA1, HSP90AA1, IER3, IGF1, IL7, IL1A, IRF1, IRF9, ITGB1, ITGB4…	95	AFX_1
Cancer	prostatic intraepithelial neoplasia	prostatic intraepithelial neoplasia	4.87e-07	ABCC4, AKT1, ANXA2, AR, C3, C1R, CDKN2A, CFH, CFI, ESR1, FCGR3A, FGFR2, FHL2, FLNA, GBP2, GPX2, IER3, IRF1, ITGB4, LY6E, MMP7, PRC1, RCAN2, TFF3	24	AFX_1
Genetic Disorder	prostatic intraepithelial neoplasia	prostatic intraepithelial neoplasia	4.87e-07	ABCC4, AKT1, ANXA2, AR, C3, C1R, CDKN2A, CFH, CFI, ESR1, FCGR3A, FGFR2, FHL2, FLNA, GBP2, GPX2, IER3, IRF1, ITGB4, LY6E, MMP7, PRC1, RCAN2, TFF3	24	AFX_1
Reproductive System Disease	prostatic intraepithelial neoplasia	prostatic intraepithelial neoplasia	4.87e-07	ABCC4, AKT1, ANXA2, AR, C3, C1R, CDKN2A, CFH, CFI, ESR1, FCGR3A, FGFR2, FHL2, FLNA, GBP2, GPX2, IER3, IRF1, ITGB4, LY6E, MMP7, PRC1, RCAN2, TFF3	24	AFX_1
Cell Cycle	cell division process	cell division process of normal cells	4.9e-07	A2M, AGT, AKT1, APOE, AR, BIK, BLNK, BMP2, BMP4, BMP15, C5, C11ORF82, CCNA2, CCNB1, CCNE1, CD37, CD38, CD44, CD3E, CDKN1A, CDKN1C, CDKN2A, CKS2, CLCN2, COL1A1, CSF1, CXCL10, DCN, ERBB3, FGFR2, FN1, GFRA1, HAVCR1, HGF, HIF1A, HSPA2, IGF1, IL7, ITGB1, ITGB4, LGALS1, MAP2K6, MDM2, NOTCH1, NRG1, PARP1, PAWR, PDGFRB, PEA15, PLK2, PPP1R1A, RAC1, SEMA3F, SH3BP2, SMARCA2, SPHK2, SPO11, STAT1, TGFB1, TGFB2	60	AFX_1
Cell-To-Cell Signaling and Interaction	adhesion	adhesion of lymphatic system cells	5.17e-07	ADORA1, ADORA2A, ANXA1, APOE, AXL, C3, C5, CD44, CORO1A, FN1, GAS6, HCK, ICAM1, ITGAM, ITGB1, JAM3, LCP1, LGALS3, PIK3CD, PLAUR, VCAM1	21	AFX_1
Cell Cycle	cell stage	cell stage of cells	5.31e-07	ADRA1D, AGT, AKAP12, AKT1, APOE, AR, AURKB, BAX, BCAT1, BMP2, BMP4, BMP15, BTG3, BUB1B, C5, C11ORF82, CALCR, CAMK2N1, CCNA2, CCNB1, CCNE1, CCNG1, CD44, CDC2, CDH13, CDKN1A, CDKN1C, CDKN2A, CDKN2B, CENPE, CKAP2, CKS2, CLCN2, CREG1, CSF1, DCN, DDIT3, DLGAP5, DSTN, ECT2, ERBB3, FHIT, FLNA, FN1, GDF15, GHR, GJA1, GMNN, HAVCR1, HDAC1, HGF, HIF1A, HSP90AA1, HSPA2, ID4, IGF1, IL7, IL24, IL1A, IL6R, ITGB…	101	AFX_1
Cancer	migration	migration of tumor cells	5.46e-07	CD44, CSF1, CXCR4, EPHA2, FN1, HGF, IGF1, ITGB1, MGLL, MMP14, PARP9, RAC1, SIRPA, SRC, TGFB1, TGFB2, TIMP1, VCAM1	18	AFX_1
Cellular Movement	migration	migration of tumor cells	5.46e-07	CD44, CSF1, CXCR4, EPHA2, FN1, HGF, IGF1, ITGB1, MGLL, MMP14, PARP9, RAC1, SIRPA, SRC, TGFB1, TGFB2, TIMP1, VCAM1	18	AFX_1
Cellular Movement	transmigration	transmigration of normal cells	5.46e-07	APOE, C5, CCL13, COL1A1, COL4A1, CSF1, CTSS, CXCL9, ITGAM, ITGB1, JAM3, MMP9, PVR, RARRES2, SIRPA, SLPI, TGFB1, VCAM1	18	AFX_1
Cell-To-Cell Signaling and Interaction	binding	binding of phagocytes	5.64e-07	ANXA2, APOE, CD14, CSF1, CXCL10, DCN, FCGR2A, FUT4, HCK, ICAM1, ITGAM, ITGB1, LBP, LSP1, PTPRC, SCARB1	16	AFX_1
Hematological System Development and Function	binding	binding of phagocytes	5.64e-07	ANXA2, APOE, CD14, CSF1, CXCL10, DCN, FCGR2A, FUT4, HCK, ICAM1, ITGAM, ITGB1, LBP, LSP1, PTPRC, SCARB1	16	AFX_1
Inflammatory Response	binding	binding of phagocytes	5.64e-07	ANXA2, APOE, CD14, CSF1, CXCL10, DCN, FCGR2A, FUT4, HCK, ICAM1, ITGAM, ITGB1, LBP, LSP1, PTPRC, SCARB1	16	AFX_1
Cancer	migration	migration of brain cancer cell lines	5.64e-07	AXL, CDKN2A, FN1, GAS6, HGF, IGF1, MMP9, MMP14, PLAUR, PTPRZ1, PVR, RAC1, S1PR2, SEMA3F, SHC1, SIRPA	16	AFX_1
Cellular Movement	migration	migration of brain cancer cell lines	5.64e-07	AXL, CDKN2A, FN1, GAS6, HGF, IGF1, MMP9, MMP14, PLAUR, PTPRZ1, PVR, RAC1, S1PR2, SEMA3F, SHC1, SIRPA	16	AFX_1
Neurological Disease	migration	migration of brain cancer cell lines	5.64e-07	AXL, CDKN2A, FN1, GAS6, HGF, IGF1, MMP9, MMP14, PLAUR, PTPRZ1, PVR, RAC1, S1PR2, SEMA3F, SHC1, SIRPA	16	AFX_1
Cell Death	cell death	cell death of macrophages	5.99e-07	ABCC4, APOE, BIRC3, CASP3, CASP8, CD14, CDKN1A, CDKN2A, CSF1, DCN, DDIT3, HIF1A, IRF1, LGALS3, NR4A1, PARP1, PLA2G6, PYCARD, TGFB1, TNFRSF1A	20	AFX_1
Hematological Disease	cell death	cell death of macrophages	5.99e-07	ABCC4, APOE, BIRC3, CASP3, CASP8, CD14, CDKN1A, CDKN2A, CSF1, DCN, DDIT3, HIF1A, IRF1, LGALS3, NR4A1, PARP1, PLA2G6, PYCARD, TGFB1, TNFRSF1A	20	AFX_1
Immunological Disease	cell death	cell death of macrophages	5.99e-07	ABCC4, APOE, BIRC3, CASP3, CASP8, CD14, CDKN1A, CDKN2A, CSF1, DCN, DDIT3, HIF1A, IRF1, LGALS3, NR4A1, PARP1, PLA2G6, PYCARD, TGFB1, TNFRSF1A	20	AFX_1
Cell Death	cytolysis	cytolysis	5.99e-07	B2M, BAX, C5, CD44, CD48, CFI, CLDN4, FAS, FCGR2A, FCGR3A, HLA-C, HLA-G, ISG15 (includes EG:9636), KRT18, LCK, NFE2L2, PTPRC, PVR, PVRL2, SH3BGRL3, SLC4A1, SPP1, TNFRSF1A	23	AFX_1
Cancer	developmental process	developmental process of carcinoma cell lines	5.99e-07	AKT1, AKT3, ANXA1, ARL11, BAX, CDCA4, CDCP1, ERBB3, FGFR2, FHIT, GJA1, GNG7, HGF, IGF1, MDM2, PIK3CD, PRKCI, RAC1, RASAL1, SS18, TGFB1, TNFRSF1A, WNT7A	23	AFX_1
Antigen Presentation	migration	migration of dendritic cells	5.99e-07	AGT, APOE, C3, CCR1, CCR5, CD38, CD44, CXCL9, CXCL10, CXCL11, CXCR3, CXCR4, ICAM1, RAC1, RAC2, RARRES2, SIRPA, SLIT2, SPP1, TIMP1	20	AFX_1
Cellular Movement	migration	migration of dendritic cells	5.99e-07	AGT, APOE, C3, CCR1, CCR5, CD38, CD44, CXCL9, CXCL10, CXCL11, CXCR3, CXCR4, ICAM1, RAC1, RAC2, RARRES2, SIRPA, SLIT2, SPP1, TIMP1	20	AFX_1
Immune Cell Trafficking	migration	migration of dendritic cells	5.99e-07	AGT, APOE, C3, CCR1, CCR5, CD38, CD44, CXCL9, CXCL10, CXCL11, CXCR3, CXCR4, ICAM1, RAC1, RAC2, RARRES2, SIRPA, SLIT2, SPP1, TIMP1	20	AFX_1
Embryonic Development	remodeling	remodeling of tissue	6.05e-07	AR, AXL, CALCR, CD38, CD44, CSF1, CTSK, FCER1G, GAS6, IGF1, IL7, IL1A, IL6R, MMP2, MMP9, MMP14, PDGFRB, PTAFR, RAC1, RAC2, SMO, SPP1, SRC, TNFRSF11B, TNFRSF1A, TYROBP	26	AFX_1
Tissue Development	remodeling	remodeling of tissue	6.05e-07	AR, AXL, CALCR, CD38, CD44, CSF1, CTSK, FCER1G, GAS6, IGF1, IL7, IL1A, IL6R, MMP2, MMP9, MMP14, PDGFRB, PTAFR, RAC1, RAC2, SMO, SPP1, SRC, TNFRSF11B, TNFRSF1A, TYROBP	26	AFX_1
Tissue Morphology	remodeling	remodeling of tissue	6.05e-07	AR, AXL, CALCR, CD38, CD44, CSF1, CTSK, FCER1G, GAS6, IGF1, IL7, IL1A, IL6R, MMP2, MMP9, MMP14, PDGFRB, PTAFR, RAC1, RAC2, SMO, SPP1, SRC, TNFRSF11B, TNFRSF1A, TYROBP	26	AFX_1
Cell-To-Cell Signaling and Interaction	recruitment	recruitment of normal cells	6.2e-07	AGT, ANXA1, APOE, BDNF, C5, CCL6, CCL13, CCR1, CD44, CLU, CSF1, CXCL9, CXCL10, CXCR3, ETS1, FCGR2B, ICAM1, IL6R, LGALS1, LGALS3, LSP1, MMP9, NFE2L2, PDGFRB, PIK3CD, PYCARD, RAC1, RARRES2, SLPI, TNFRSF9, TNFRSF1A, VASP, VCAM1	33	AFX_1
Cancer	cell death	cell death of lung cancer cell lines	6.32e-07	AKT1, AKT3, ARL11, BAX, BBC3, CASP3, CASP8, CDCP1, CDKN1A, CDKN1C, CDKN2A, CFH, DDIT3, EPHA2, ERBB3, FAS, FHIT, GLIPR1, IGF1, IGFBP6, LCN2, LGALS3, MDM2, NOTCH1, NQO1, NRG1, RAC1, SRC, TGFB1	29	AFX_1
Cell Death	cell death	cell death of lung cancer cell lines	6.32e-07	AKT1, AKT3, ARL11, BAX, BBC3, CASP3, CASP8, CDCP1, CDKN1A, CDKN1C, CDKN2A, CFH, DDIT3, EPHA2, ERBB3, FAS, FHIT, GLIPR1, IGF1, IGFBP6, LCN2, LGALS3, MDM2, NOTCH1, NQO1, NRG1, RAC1, SRC, TGFB1	29	AFX_1
Respiratory Disease	cell death	cell death of lung cancer cell lines	6.32e-07	AKT1, AKT3, ARL11, BAX, BBC3, CASP3, CASP8, CDCP1, CDKN1A, CDKN1C, CDKN2A, CFH, DDIT3, EPHA2, ERBB3, FAS, FHIT, GLIPR1, IGF1, IGFBP6, LCN2, LGALS3, MDM2, NOTCH1, NQO1, NRG1, RAC1, SRC, TGFB1	29	AFX_1
Tissue Development	formation	formation of tissue	6.66e-07	ADORA2A, ALDH1A2, ATF4, BDNF, BGN, BMP2, BMP4, CALCR, CASP8, CASR, CD44, CD276, COL18A1, COL4A1, COL4A2, CXCR4, DCN, ERBB3, ESR1, FGFR2, FHL2, FN1, GREM1, HGF, HIF1A, ICAM1, IGF1, IL7, ITGB1, LTB, MAP3K1, MMP2, MMP14, NFIA, NRG1, PDGFRB, PLAUR, PRKAR1A, PTGS1, SDC2, SMAD2, SPP1, SRC, TGFB1, TGFB2, TNFRSF1A, VCAM1, WNT4, WNT7A	49	AFX_1
Cancer	cell death	cell death of leukemia cell lines	7.06e-07	B2M, BAX, BCL2A1, BIK, CASP3, CASP8, CD24, CDKN1A, CDKN2A, CSF2RB, CTSD, EPHB6, ESR1, FAS, HGF, HSPB1, IGF1, IL7, ITGAM, ITGB1, KLF5, LCK, LGALS1, LGALS3, LGALS3BP, NOTCH1, NQO1, PARP1, PRKCB, PRKCI, PTPRC, PYCARD, RAC1, RUNX1, SHC1, TGFB1, TNFRSF11B, TNFRSF1A, TOP2A, UBA7	40	AFX_1
Cell Death	cell death	cell death of leukemia cell lines	7.06e-07	B2M, BAX, BCL2A1, BIK, CASP3, CASP8, CD24, CDKN1A, CDKN2A, CSF2RB, CTSD, EPHB6, ESR1, FAS, HGF, HSPB1, IGF1, IL7, ITGAM, ITGB1, KLF5, LCK, LGALS1, LGALS3, LGALS3BP, NOTCH1, NQO1, PARP1, PRKCB, PRKCI, PTPRC, PYCARD, RAC1, RUNX1, SHC1, TGFB1, TNFRSF11B, TNFRSF1A, TOP2A, UBA7	40	AFX_1
Hematological Disease	cell death	cell death of leukemia cell lines	7.06e-07	B2M, BAX, BCL2A1, BIK, CASP3, CASP8, CD24, CDKN1A, CDKN2A, CSF2RB, CTSD, EPHB6, ESR1, FAS, HGF, HSPB1, IGF1, IL7, ITGAM, ITGB1, KLF5, LCK, LGALS1, LGALS3, LGALS3BP, NOTCH1, NQO1, PARP1, PRKCB, PRKCI, PTPRC, PYCARD, RAC1, RUNX1, SHC1, TGFB1, TNFRSF11B, TNFRSF1A, TOP2A, UBA7	40	AFX_1
Cell Cycle	interphase	arrest in interphase of cell lines	7.1e-07	ADRA1D, AKAP12, AR, BMP2, BMP4, C11ORF82, CALCR, CAMK2N1, CCNA2, CCNB1, CCNE1, CCNG1, CDC2, CDH13, CDKN1A, CDKN1C, CDKN2A, CDKN2B, CKS2, DCN, DDIT3, FHIT, GDF15, GHR, HGF, IGF1, IL24, IL1A, ITGB1, LGALS1, LGALS3, LMNA, MAP2K6, MDM2, MGMT, MMP9, NOTCH1, NRG1, PCBP4, PLAUR, PTPN22, RPRM, SPHK2, SRC, TGFB1	45	AFX_1
Cellular Function and Maintenance	engulfment	engulfment of eukaryotic cells	7.61e-07	ANXA1, APOE, C5, CD44, CORO1A, CSF1, CSF2RB, FAS, FCGR2A, FCGR2B, HCK, IL1A, IRF8, ITGAM, LRPAP1, PLA2G6, PRKCB, RAC1, RAC2, SCARB1, SIRPA, TGFB1, TREM2	23	AFX_1
Cancer	T-cell non-hodgkin lymphoma	T-cell non-hodgkin lymphoma	7.61e-07	ADORA1, ADORA2A, AKT1, AKT3, BAX, CDKN2A, COL12A1, COL3A1, COL4A1, COL4A2, CXCL9, CXCL10, CXCR3, DCN, FAS, FN1, HDAC1, IER3, MAP3K8, ODC1, PARP1, PDGFRB, PRKCB	23	AFX_1
Cell Death	apoptosis	apoptosis of embryonic cell lines	7.64e-07	AKT1, BAX, BCL2A1, BIRC3, CALCR, CASP3, CASP8, CASP12 (includes EG:12364), CASR, CD44, ECOP, FAS, IER3, IL24, IRF1, ITGB1, MAP2K6, MAPT, NRG1, PEA15, PYCARD, RASSF4, SLC22A2, SNCA, SPP1, TGFB1, TNFRSF1A, TRIB3, TRIM27	29	AFX_1
Embryonic Development	apoptosis	apoptosis of embryonic cell lines	7.64e-07	AKT1, BAX, BCL2A1, BIRC3, CALCR, CASP3, CASP8, CASP12 (includes EG:12364), CASR, CD44, ECOP, FAS, IER3, IL24, IRF1, ITGB1, MAP2K6, MAPT, NRG1, PEA15, PYCARD, RASSF4, SLC22A2, SNCA, SPP1, TGFB1, TNFRSF1A, TRIB3, TRIM27	29	AFX_1
Cell Death	necrosis	necrosis	7.66e-07	AGT, AKT1, AKT3, APOE, BCL2A1, BDNF, C5, CASP3, CD14, CDKN1A, CLU, CTSD, ERBB3, FAS, HAVCR1, ICAM1, IGF1, LBP, MMP9, MMP14, NOL3, NRG1, PARP1, PLAT, PRKCB, REG3G, SPP1, TGFB1, TIMP1, TNFRSF1A, TYROBP	31	AFX_1
Organismal Injury and Abnormalities	necrosis	necrosis	7.66e-07	AGT, AKT1, AKT3, APOE, BCL2A1, BDNF, C5, CASP3, CD14, CDKN1A, CLU, CTSD, ERBB3, FAS, HAVCR1, ICAM1, IGF1, LBP, MMP9, MMP14, NOL3, NRG1, PARP1, PLAT, PRKCB, REG3G, SPP1, TGFB1, TIMP1, TNFRSF1A, TYROBP	31	AFX_1
Neurological Disease	neurological disorder	neurological disorder of rodents	7.72e-07	ADORA1, ADORA2A, ALCAM, ALOX5, APOE, AR, B2M, BAX, BBS2, BDNF, C3, C1QA, CASP3, CCL13, CCR1, CD5, CD24, CD276, CHRNA2, CLCN6, CLU, CNR1, CNTF, CTSS, CXCL10, CYBB (includes EG:1536), EPHB6, ESR1, FAS, FZD4, GCM1, GHRHR, GJA1, GPR37, HIF1A, HLA-DQA1, HLA-DQB2, IFNGR1, IL18R1, ITGB1, LAMC1, LRPAP1, LTB, MAP1B, MAPT, MARCKSL1, MDM2, MMP2, MMP9, NEFM, NFE2L2, NRG1, P2RY2, PLAT, PLAUR, POU3F1, PPP1R1B,…	70	AFX_1
[truncated: 3,021 more rows]
